# Supplementary material for: Understanding Crassostrea virginica tolerance of Perkinsus marinus through global gene expression analysis
Source: Front Genet. 2023 Jan 19;14:1054558. doi: 10.3389/fgene.2023.1054558 (PMC9892467; doi:10.3389/fgene.2023.1054558)
Supplement: Supplementary file 1 [file DataSheet4.xlsx]

## Sheet: Title
Supplemental 4
DESeq2 results

## Sheet: family 90 as reference vs 84
XP	XM	DESeq_Ape_Log2FoldChange	DESeq_Ape_Adj_P_value	Blast2Go_description	Annotation.GO.ID	Annotation.GO.Term	Annotation.GO.Category
XP_022339177.1	XM_022483469.1	13.9442	3.26367e-26	GMP synthase [glutamine-hydrolyzing]	GO:0000166;GO:0003824;GO:0006164	nucleotide binding;catalytic activity;purine nucleotide biosynthetic process	Molecular Function;Molecular Function;Biological Process
XP_022289631.1	XM_022433923.1	11.0441	0.000186881	Complement C1q-like protein 2	GO:0005515	protein binding	Molecular Function
XP_022295033.1	XM_022439325.1	10.9694	0.000245452	cysteine-rich, acidic integral membrane protein-like
XP_022302195.1	XM_022446487.1	10.7346	1.80016e-06	complement C1q tumor necrosis factor-related protein 3-like
XP_022336853.1	XM_022481145.1	10.6672	1.45136e-05	BTB/POZ domain-containing protein 6-like
XP_022297167.1	XM_022441459.1	10.6495	1.97962e-08	uncharacterized transmembrane protein DDB_G0289901-like
XP_022338862.1	XM_022483154.1	10.5913	0.000540206	A-kinase anchor protein 9-like isoform X14
XP_022299202.1	XM_022443494.1	10.4749	1.11145e-11	bactericidal permeability increasing protein	GO:0008289;GO:0050896	lipid binding;response to stimulus	Molecular Function;Biological Process
XP_022337681.1	XM_022481973.1	10.3961	1.19401e-05	uncharacterized protein LOC111133512 isoform X1
XP_022287424.1	XM_022431716.1	10.2099	1.08223e-09	putative GPI-anchored protein pfl2 isoform X1
XP_022290795.1	XM_022435087.1	10.2097	1.28014e-08	toxin CrTX-A-like
XP_022296419.1	XM_022440711.1	10.1821	0.000253885	vezatin isoform X2	GO:0016020;GO:0098609	membrane;cell-cell adhesion	Cellular Component;Biological Process
XP_022326706.1	XM_022470998.1	10.0352	0.00233423	uncharacterized protein LOC111126399 isoform X1
XP_022295229.1	XM_022439521.1	10.0063	2.3323e-08	AChain A, Crystal structure of a DM9 domain containing protein from Crassostrea gigas
XP_022333451.1	XM_022477743.1	9.91534	2.61517e-07	DNA repair protein REV1 isoform X1	GO:0003684;GO:0005634;GO:0016020;GO:0016779;GO:0042276	damaged DNA binding;nucleus;membrane;nucleotidyltransferase activity;error-prone translesion synthesis	Molecular Function;Cellular Component;Cellular Component;Molecular Function;Biological Process
XP_022298918.1	XM_022443210.1	9.86489	7.82081e-08	uncharacterized protein LOC111107831
XP_022342592.1	XM_022486884.1	9.86072	3.6496e-05	probable ATP-dependent helicase PF08_0048 isoform X1
XP_022294029.1	XM_022438321.1	9.83354	0.000107405	uncharacterized protein LOC111104399 isoform X1
XP_022300517.1	XM_022444809.1	9.65236	8.12991e-06	prestalk protein-like
XP_022302982.1	XM_022447274.1	9.49622	0.000104455	lectin BRA-3-like isoform X1
XP_022301905.1	XM_022446197.1	9.45531	2.13829e-08	E3 ubiquitin-protein ligase TRIM9-like
XP_022309491.1	XM_022453783.1	9.27817	2.09018e-06	Tripartite motif-containing protein 2	GO:0005622;GO:0008270	intracellular;zinc ion binding	Cellular Component;Molecular Function
XP_022289072.1	XM_022433364.1	9.19398	4.85465e-05	uncharacterized protein LOC111101078 isoform X3
XP_022299250.1	XM_022443542.1	9.1139	0.000789414	uncharacterized protein LOC111108048 isoform X2
XP_022288031.1	XM_022432323.1	9.10287	5.97726e-09	baculoviral IAP repeat-containing protein 7-B-like
XP_022300701.1	XM_022444993.1	9.09106	0.000337386	multiple epidermal growth factor-like domains protein 10
XP_022296290.1	XM_022440582.1	9.04713	5.35654e-08	heat shock 70 kDa protein 12A-like
XP_022343501.1	XM_022487793.1	8.94009	3.72148e-08	G-protein coupled receptor 157-like	GO:0004888;GO:0007166;GO:0016021	transmembrane signaling receptor activity;cell surface receptor signaling pathway;integral component of membrane	Molecular Function;Biological Process;Cellular Component
XP_022286510.1	XM_022430802.1	8.93967	8.36364e-08	cell death abnormality protein 1-like
XP_022337972.1	XM_022482264.1	8.88722	1.33403e-05	coagulation factor XII-like isoform X1
XP_022300357.1	XM_022444649.1	8.83192	9.47059e-08	proprotein convertase subtilisin/kexin type 5-like	GO:0004888;GO:0007165	transmembrane signaling receptor activity;signal transduction	Molecular Function;Biological Process
XP_022306025.1	XM_022450317.1	8.81999	0.000468186	uncharacterized protein LOC111112653 isoform X4	GO:0003676	nucleic acid binding	Molecular Function
XP_022295818.1	XM_022440110.1	8.76885	1.13386e-05	uncharacterized protein LOC111105739	GO:0006915	apoptotic process	Biological Process
XP_022301908.1	XM_022446200.1	8.72722	9.93189e-07	uncharacterized protein LOC111109932 isoform X1	GO:0016020	membrane	Cellular Component
XP_022334742.1	XM_022479034.1	8.54841	4.93368e-61	barrier-to-autointegration factor	GO:0003677	DNA binding	Molecular Function
XP_022292527.1	XM_022436819.1	8.53123	8.47744e-06	ABC transporter F family member 4-like
XP_022309024.1	XM_022453316.1	8.49369	0.0138071	Chitin synthase 6
XP_022334402.1	XM_022478694.1	8.47403	8.32629e-07	uncharacterized protein LOC111131261
XP_022292287.1	XM_022436579.1	8.4592	9.56134e-06	toll-like receptor 4	GO:0005515;GO:0007165	protein binding;signal transduction	Molecular Function;Biological Process
XP_022342353.1	XM_022486645.1	8.45043	2.30114e-05	coiled-coil domain-containing protein 74A-like isoform X1
XP_022290078.1	XM_022434370.1	8.43393	0.000185623	uncharacterized protein LOC111101767 isoform X1
XP_022308784.1	XM_022453076.1	8.31397	0.000184979	integumentary mucin A.1	GO:0016020	membrane	Cellular Component
XP_022296493.1	XM_022440785.1	8.29762	2.68735e-05	uncharacterized protein LOC111106212 isoform X1
XP_022297883.1	XM_022442175.1	8.04787	0.000356226	von Willebrand factor D and EGF domain-containing protein-like
XP_022323558.1	XM_022467850.1	8.03828	0.000163352	uncharacterized protein LOC111124719 isoform X4
XP_022309880.1	XM_022454172.1	8.0093	0.003343	E3 ubiquitin-protein ligase TRIM71-like	GO:0005622;GO:0008270	intracellular;zinc ion binding	Cellular Component;Molecular Function
XP_022336036.1	XM_022480328.1	7.94189	0.000117393	heavy metal-binding protein HIP
XP_022292960.1	XM_022437252.1	7.94166	0.010267	uncharacterized protein LOC111103783	GO:0016020	membrane	Cellular Component
XP_022289412.1	XM_022433704.1	7.92091	2.84255e-05	tripartite motif-containing protein 2-like isoform X3	GO:0005515;GO:0005622;GO:0008270	protein binding;intracellular;zinc ion binding	Molecular Function;Cellular Component;Molecular Function
XP_022334294.1	XM_022478586.1	7.89183	3.97143e-05	organic cation transporter protein-like	GO:0016021;GO:0022857;GO:0055085	integral component of membrane;transmembrane transporter activity;transmembrane transport	Cellular Component;Molecular Function;Biological Process
XP_022287279.1	XM_022431571.1	7.85627	0.000679337	uncharacterized protein LOC111100010 isoform X2
XP_022297343.1	XM_022441635.1	7.83371	0.000685153	Protein FAM13B
XP_022289618.1	XM_022433910.1	7.80946	1.71456e-07	uncharacterized protein LOC111101422
XP_022312525.1	XM_022456817.1	7.79683	0.0197052	complement C1q-like protein 4 isoform X1	GO:0005515	protein binding	Molecular Function
XP_022296322.1	XM_022440614.1	7.77995	1.74072e-07	complement C1q-like protein 4
XP_022339385.1	XM_022483677.1	7.76935	0.00176832	P2X purinoceptor 7-like	GO:0001614;GO:0004931;GO:0005887;GO:0033198;GO:0098655	purinergic nucleotide receptor activity;extracellularly ATP-gated cation channel activity;integral component of plasma membrane;response to ATP;cation transmembrane transport	Molecular Function;Molecular Function;Cellular Component;Biological Process;Biological Process
XP_022287797.1	XM_022432089.1	7.75851	1.20954e-05	von Willebrand factor D and EGF domain-containing protein-like
XP_022296709.1	XM_022441001.1	7.7468	0.00219892	E3 ubiquitin-protein ligase TRIM9-like	GO:0005622;GO:0008270	intracellular;zinc ion binding	Cellular Component;Molecular Function
XP_022317342.1	XM_022461634.1	7.72771	3.36613e-05	prokineticin-like protein
XP_022339179.1	XM_022483471.1	7.64855	5.30064e-06	GMP synthase [glutamine-hydrolyzing]	GO:0000166;GO:0003824;GO:0006164	nucleotide binding;catalytic activity;purine nucleotide biosynthetic process	Molecular Function;Molecular Function;Biological Process
XP_022343819.1	XM_022488111.1	7.64254	0.00165118	mucin-2-like isoform X2
XP_022343632.1	XM_022487924.1	7.62114	0.00110162	Phosphatidylethanolamine-binding-like protein	GO:0005515;GO:0016311;GO:0016791	protein binding;dephosphorylation;phosphatase activity	Molecular Function;Biological Process;Molecular Function
XP_022332338.1	XM_022476630.1	7.59112	0.000278104	phenylalanine--tRNA ligase, mitochondrial isoform X2	GO:0000049;GO:0004826;GO:0005524;GO:0005737;GO:0006432	tRNA binding;phenylalanine-tRNA ligase activity;ATP binding;cytoplasm;phenylalanyl-tRNA aminoacylation	Molecular Function;Molecular Function;Molecular Function;Cellular Component;Biological Process
XP_022331193.1	XM_022475485.1	7.44758	0.000728658	uncharacterized protein LOC111129230
XP_022299007.1	XM_022443299.1	7.43377	1.48771e-05	complement C1q tumor necrosis factor-related protein 3-like	GO:0005515	protein binding	Molecular Function
XP_022289161.1	XM_022433453.1	7.4113	3.26885e-06	uncharacterized protein LOC111101133
XP_022287895.1	XM_022432187.1	7.39457	9.87612e-06	uncharacterized protein LOC111100389
XP_022289730.1	XM_022434022.1	7.37371	7.60408e-05	uncharacterized protein LOC111101503 isoform X1
XP_022308193.1	XM_022452485.1	7.37026	3.45368e-06	piggyBac transposable element-derived protein 4-like
XP_022308782.1	XM_022453074.1	7.33866	0.00620178	Angiopoietin-related protein 7	GO:0016020	membrane	Cellular Component
XP_022345855.1	XM_022490147.1	7.33768	1.10641e-07	beta-1,3-glucan-binding protein-like	GO:0004553;GO:0005975;GO:0030246	hydrolase activity, hydrolyzing O-glycosyl compounds;carbohydrate metabolic process;carbohydrate binding	Molecular Function;Biological Process;Molecular Function
XP_022291775.1	XM_022436067.1	7.2729	0.000127845	AChain A, Crystal structure of a DM9 domain containing protein from Crassostrea gigas
XP_022304346.1	XM_022448638.1	7.23522	0.0206255	uncharacterized protein LOC111111582 isoform X1
XP_022332139.1	XM_022476431.1	7.1916	0.000485405	basal body-orientation factor 1-like	GO:0036064	ciliary basal body	Cellular Component
XP_022303687.1	XM_022447979.1	7.18112	0.00108722	uncharacterized protein LOC111111163 isoform X1
XP_022290155.1	XM_022434447.1	7.16032	2.37047e-08	uncharacterized protein LOC111101829
XP_022305075.1	XM_022449367.1	7.12162	0.000191823	perlucin-like protein
XP_022312804.1	XM_022457096.1	7.0864	0.000514316	collagen alpha-1(XII) chain-like	GO:0004197;GO:0005581;GO:0006508	cysteine-type endopeptidase activity;collagen trimer;proteolysis	Molecular Function;Cellular Component;Biological Process
XP_022299242.1	XM_022443534.1	7.07413	0.000216703	uncharacterized protein LOC111108045 isoform X1
XP_022295777.1	XM_022440069.1	7.072	0.00265369	general transcription factor 3C polypeptide 6-like isoform X2
XP_022298993.1	XM_022443285.1	7.05542	0.00136317	heat shock 70 kDa protein 12A-like
XP_022289593.1	XM_022433885.1	7.03375	0.00042241	uncharacterized protein LOC111101411
XP_022329622.1	XM_022473914.1	6.9703	8.95393e-06	ganglioside GM2 activator-like
XP_022324975.1	XM_022469267.1	6.89221	0.000107115	chitin synthase 1-like isoform X2	GO:0016020	membrane	Cellular Component
XP_022335784.1	XM_022480076.1	6.84522	0.000356226	polyamine-modulated factor 1-binding protein 1-like
XP_022292598.1	XM_022436890.1	6.8345	2.81749e-05	short-chain collagen C4-like
XP_022335893.1	XM_022480185.1	6.74292	3.27899e-10	Cytochrome P450 1A1	GO:0005506;GO:0016705;GO:0020037;GO:0055114	iron ion binding;oxidoreductase activity, acting on paired donors, with incorporation or reduction of molecular oxygen;heme binding;oxidation-reduction process	Molecular Function;Molecular Function;Molecular Function;Biological Process
XP_022300689.1	XM_022444981.1	6.71187	0.000512225	putative leucine-rich repeat-containing protein DDB_G0290503 isoform X1	GO:0005515;GO:0016740	protein binding;transferase activity	Molecular Function;Molecular Function
XP_022293638.1	XM_022437930.1	6.7013	0.000788734	Decaprenyl-diphosphate synthase subunit 2	GO:0008299;GO:0016740	isoprenoid biosynthetic process;transferase activity	Biological Process;Molecular Function
XP_022342728.1	XM_022487020.1	6.7003	0.00129916	ATP-dependent DNA helicase Q-like SIM isoform X1
XP_022299569.1	XM_022443861.1	6.68532	0.000378054	complement C1q-like protein 2	GO:0005515	protein binding	Molecular Function
XP_022335498.1	XM_022479790.1	6.67785	2.06337e-06	IgGFc-binding protein
XP_022301614.1	XM_022445906.1	6.65449	2.60403e-06	complement C1q-like protein 3	GO:0016020	membrane	Cellular Component
XP_022295767.1	XM_022440059.1	6.63561	0.00671274	uncharacterized protein LOC111105699	GO:0004803;GO:0006313	transposase activity;transposition, DNA-mediated	Molecular Function;Biological Process
XP_022338328.1	XM_022482620.1	6.61668	0.0032745	cholecystokinin receptor type A-like	GO:0004930;GO:0007186;GO:0016021	G protein-coupled receptor activity;G protein-coupled receptor signaling pathway;integral component of membrane	Molecular Function;Biological Process;Cellular Component
XP_022302457.1	XM_022446749.1	6.58839	0.000753117	copine-8-like isoform X1	GO:0005544;GO:0005886;GO:0071277	calcium-dependent phospholipid binding;plasma membrane;cellular response to calcium ion	Molecular Function;Cellular Component;Biological Process
XP_022327799.1	XM_022472091.1	6.54399	0.00226943	multiple epidermal growth factor-like domains protein 10
XP_022345144.1	XM_022489436.1	6.52318	2.53225e-06	proline synthase co-transcribed bacterial homolog protein	GO:0030170	pyridoxal phosphate binding	Molecular Function
XP_022292599.1	XM_022436891.1	6.50899	0.00208193	short-chain collagen C4-like
XP_022296052.1	XM_022440344.1	6.50098	0.00381035	Tripartite motif-containing protein 2	GO:0005515	protein binding	Molecular Function
XP_022290070.1	XM_022434362.1	6.42691	0.00151474	multiple epidermal growth factor-like domains protein 10
XP_022311587.1	XM_022455879.1	6.37743	0.000108006	uncharacterized protein LOC111116855
XP_022331195.1	XM_022475487.1	6.37005	0.000185623	Solute carrier organic anion transporter family member 5A1	GO:0000166;GO:0004672;GO:0006468;GO:0009190;GO:0016020;GO:0016849	nucleotide binding;protein kinase activity;protein phosphorylation;cyclic nucleotide biosynthetic process;membrane;phosphorus-oxygen lyase activity	Molecular Function;Molecular Function;Biological Process;Biological Process;Cellular Component;Molecular Function
XP_022302049.1	XM_022446341.1	6.34333	0.00308204	fucolectin-like
XP_022298263.1	XM_022442555.1	6.26645	0.00150167	MAM and LDL-receptor class A domain-containing protein 1-like
XP_022322996.1	XM_022467288.1	6.26116	3.87376e-05	uncharacterized protein LOC111124436	GO:0003677;GO:0004518	DNA binding;nuclease activity	Molecular Function;Molecular Function
XP_022296734.1	XM_022441026.1	6.22869	0.000272264	complement C1q tumor necrosis factor-related protein 3-like	GO:0005515	protein binding	Molecular Function
XP_022288066.1	XM_022432358.1	6.22059	2.60368e-10	complement C1q-like protein 2 isoform X3	GO:0005515	protein binding	Molecular Function
XP_022307177.1	XM_022451469.1	6.21532	0.000231998	IgGFc-binding protein-like
XP_022339355.1	XM_022483647.1	6.21402	7.29863e-05	meprin A subunit beta-like	GO:0008237;GO:0046872	metallopeptidase activity;metal ion binding	Molecular Function;Molecular Function
XP_022306498.1	XM_022450790.1	6.20256	0.00122263	uncharacterized protein DDB_G0271670-like
XP_022295932.1	XM_022440224.1	6.19985	2.31232e-09	complement C1q-like protein 3	GO:0016020	membrane	Cellular Component
XP_022323219.1	XM_022467511.1	6.13918	3.90232e-05	von Willebrand factor D and EGF domain-containing protein-like
XP_022336139.1	XM_022480431.1	6.11998	0.000171584	fibrinogen-like protein A
XP_022311405.1	XM_022455697.1	6.11194	0.00159949	uncharacterized protein LOC111116709
XP_022324393.1	XM_022468685.1	6.09551	0.000291468	low-density lipoprotein receptor-related protein 4-like isoform X1	GO:0016020	membrane	Cellular Component
XP_022336142.1	XM_022480434.1	6.0846	0.00200964	enolase-phosphatase E1-like
XP_022296336.1	XM_022440628.1	6.06217	2.09012e-05	heat shock 70 kDa protein 12A-like
XP_022313954.1	XM_022458246.1	6.06184	4.6264e-07	WSC domain-containing protein 2-like	GO:0016740;GO:0016787;GO:0050896;GO:0071704	transferase activity;hydrolase activity;response to stimulus;organic substance metabolic process	Molecular Function;Molecular Function;Biological Process;Biological Process
XP_022287489.1	XM_022431781.1	5.99882	0.00645761	uncharacterized protein LOC111100147 isoform X1
XP_022301707.1	XM_022445999.1	5.99713	1.24089e-05	ras-related protein rab7	GO:0003924;GO:0005525;GO:0005764;GO:0005770;GO:0005774;GO:0006886;GO:0008333;GO:0016021;GO:0032482;GO:0045335;GO:0090385	GTPase activity;GTP binding;lysosome;late endosome;vacuolar membrane;intracellular protein transport;endosome to lysosome transport;integral component of membrane;Rab protein signal transduction;phagocytic vesicle;phagosome-lysosome fusion	Molecular Function;Molecular Function;Cellular Component;Cellular Component;Cellular Component;Biological Process;Biological Process;Cellular Component;Biological Process;Cellular Component;Biological Process
XP_022326564.1	XM_022470856.1	5.9644	0.000661499	uncharacterized protein LOC111126319	GO:0005509;GO:0016020	calcium ion binding;membrane	Molecular Function;Cellular Component
XP_022296955.1	XM_022441247.1	5.96275	0.00611762	galactoside 2-alpha-L-fucosyltransferase 2-like	GO:0005975;GO:0006486;GO:0008107;GO:0016021;GO:0032580;GO:0036065	carbohydrate metabolic process;protein glycosylation;galactoside 2-alpha-L-fucosyltransferase activity;integral component of membrane;Golgi cisterna membrane;fucosylation	Biological Process;Biological Process;Molecular Function;Cellular Component;Cellular Component;Biological Process
XP_022295287.1	XM_022439579.1	5.9245	0.00047935	GTPase IMAP family member 4-like	GO:0005525	GTP binding	Molecular Function
XP_022297919.1	XM_022442211.1	5.7628	0.00108722	uncharacterized protein LOC111107170 isoform X2
XP_022305035.1	XM_022449327.1	5.72909	8.21158e-05	zinc finger BED domain-containing protein 1-like	GO:0003677	DNA binding	Molecular Function
XP_022287116.1	XM_022431408.1	5.72552	3.40121e-05	uncharacterized protein LOC111099902
XP_022333958.1	XM_022478250.1	5.71329	0.027935	spectrin alpha chain, non-erythrocytic 1-like isoform X1	GO:0005515	protein binding	Molecular Function
XP_022302063.1	XM_022446355.1	5.71006	1.32976e-05	fucolectin-like
XP_022301838.1	XM_022446130.1	5.70974	0.00173743	complement C1q tumor necrosis factor-related protein 3	GO:0005515	protein binding	Molecular Function
XP_022286894.1	XM_022431186.1	5.70113	0.00465658	threonine-rich protein-like	GO:0016020	membrane	Cellular Component
XP_022290498.1	XM_022434790.1	5.69654	0.000835396	nacrein-like protein	GO:0005737;GO:0005886;GO:0006814;GO:0006950;GO:0009628;GO:0009725;GO:0016829;GO:0044070;GO:0046872;GO:0048522;GO:0048856;GO:0051453;GO:0070887;GO:0071702	cytoplasm;plasma membrane;sodium ion transport;response to stress;response to abiotic stimulus;response to hormone;lyase activity;regulation of anion transport;metal ion binding;positive regulation of cellular process;anatomical structure development;regulation of intracellular pH;cellular response to chemical stimulus;organic substance transport	Cellular Component;Cellular Component;Biological Process;Biological Process;Biological Process;Biological Process;Molecular Function;Biological Process;Molecular Function;Biological Process;Biological Process;Biological Process;Biological Process;Biological Process
XP_022306667.1	XM_022450959.1	5.69327	0.00404689	cathepsin L1-like	GO:0006508;GO:0008234	proteolysis;cysteine-type peptidase activity	Biological Process;Molecular Function
XP_022294557.1	XM_022438849.1	5.68296	0.00808775	uncharacterized protein LOC111104745
XP_022303303.1	XM_022447595.1	5.67251	7.95663e-05	uncharacterized protein LOC111110929 isoform X3
XP_022345283.1	XM_022489575.1	5.66014	0.000107724	multiple epidermal growth factor-like domains protein 10 isoform X1	GO:0016020	membrane	Cellular Component
XP_022296731.1	XM_022441023.1	5.65683	0.00259376	complement C1q tumor necrosis factor-related protein 3-like	GO:0005515	protein binding	Molecular Function
XP_022306666.1	XM_022450958.1	5.61341	0.00270555	cathepsin L1-like	GO:0006508;GO:0008234;GO:0016021	proteolysis;cysteine-type peptidase activity;integral component of membrane	Biological Process;Molecular Function;Cellular Component
XP_022301969.1	XM_022446261.1	5.60261	0.00123888	isocitrate dehydrogenase [NAD] subunit gamma, mitochondrial-like isoform X1	GO:0000287;GO:0004449;GO:0005739;GO:0006099;GO:0051287	magnesium ion binding;isocitrate dehydrogenase (NAD+) activity;mitochondrion;tricarboxylic acid cycle;NAD binding	Molecular Function;Molecular Function;Cellular Component;Biological Process;Molecular Function
XP_022322048.1	XM_022466340.1	5.59464	0.0018863	F-box/LRR-repeat protein 4-like
XP_022336698.1	XM_022480990.1	5.58057	1.7218e-05	uncharacterized protein LOC111132988 isoform X1	GO:0016020	membrane	Cellular Component
XP_022292885.1	XM_022437177.1	5.5783	0.00108534	complement C1q-like protein 4
XP_022302048.1	XM_022446340.1	5.55704	0.00173743	complement C1q tumor necrosis factor-related protein 3-like	GO:0005515;GO:0005581;GO:0016021	protein binding;collagen trimer;integral component of membrane	Molecular Function;Cellular Component;Cellular Component
XP_022298487.1	XM_022442779.1	5.50769	0.00472507	Protein jagged-2	GO:0016020	membrane	Cellular Component
XP_022302981.1	XM_022447273.1	5.50566	0.000466321	lectin BRA-3-like isoform X1
XP_022288441.1	XM_022432733.1	5.44762	0.000189752	tripartite motif-containing protein 45-like
XP_022336078.1	XM_022480370.1	5.44552	0.00815335	M-phase inducer phosphatase-like	GO:0004725;GO:0035335;GO:1902751	protein tyrosine phosphatase activity;peptidyl-tyrosine dephosphorylation;positive regulation of cell cycle G2/M phase transition	Molecular Function;Biological Process;Biological Process
XP_022311345.1	XM_022455637.1	5.43626	0.00537074	receptor-type tyrosine-protein phosphatase-like	GO:0006470;GO:0016791	protein dephosphorylation;phosphatase activity	Biological Process;Molecular Function
XP_022343327.1	XM_022487619.1	5.40699	0.000864505	eukaryotic translation initiation factor 3 subunit A-like isoform X1
XP_022324182.1	XM_022468474.1	5.40153	0.0202059	solute carrier organic anion transporter family member 4A1-like	GO:0005215;GO:0005886;GO:0006811;GO:0016021;GO:0055085	transporter activity;plasma membrane;ion transport;integral component of membrane;transmembrane transport	Molecular Function;Cellular Component;Biological Process;Cellular Component;Biological Process
XP_022305077.1	XM_022449369.1	5.39025	0.000857372	perlucin-like protein
XP_022287324.1	XM_022431616.1	5.38655	1.97124e-06	Scavenger receptor class F member 2
XP_022287379.1	XM_022431671.1	5.38071	4.73021e-08	uncharacterized protein K02A2.6-like	GO:0003676;GO:0015074	nucleic acid binding;DNA integration	Molecular Function;Biological Process
XP_022338511.1	XM_022482803.1	5.31558	5.83719e-11	uncharacterized protein LOC111134033
XP_022335507.1	XM_022479799.1	5.31469	0.000536427	IgGFc-binding protein
XP_022290908.1	XM_022435200.1	5.29519	0.000197547	complement C1q-like protein 4
XP_022323119.1	XM_022467411.1	5.28043	0.00243203	alpha-amylase	GO:0004556;GO:0005975;GO:0043169;GO:0103025	alpha-amylase activity;carbohydrate metabolic process;cation binding;alpha-amylase activity (releasing maltohexaose)	Molecular Function;Biological Process;Molecular Function;Molecular Function
XP_022313159.1	XM_022457451.1	5.27837	0.000864505	pancreatic triacylglycerol lipase-like	GO:0004806;GO:0005576;GO:0006629	triglyceride lipase activity;extracellular region;lipid metabolic process	Molecular Function;Cellular Component;Biological Process
XP_022328653.1	XM_022472945.1	5.27591	0.000891811	copper resistance protein B
XP_022331777.1	XM_022476069.1	5.2639	0.0157576	uncharacterized protein LOC111129613
XP_022289911.1	XM_022434203.1	5.24875	0.00454521	THAP domain-containing protein 11-like	GO:0003676	nucleic acid binding	Molecular Function
XP_022342726.1	XM_022487018.1	5.24191	0.00772559	uncharacterized protein LOC111136275
XP_022297488.1	XM_022441780.1	5.2008	0.00500436	NAD(+)--arginine ADP-ribosyltransferase Mav	GO:0016757	transferase activity, transferring glycosyl groups	Molecular Function
XP_022312973.1	XM_022457265.1	5.19642	0.002261	WSC domain-containing protein 2-like	GO:0008236;GO:0044238;GO:0046872;GO:0071704	serine-type peptidase activity;primary metabolic process;metal ion binding;organic substance metabolic process	Molecular Function;Biological Process;Molecular Function;Biological Process
XP_022312529.1	XM_022456821.1	5.19235	0.00500436	asteroid-like protein 1	GO:0090304	nucleic acid metabolic process	Biological Process
XP_022331531.1	XM_022475823.1	5.17768	0.0240341	Stress response protein nhaX	GO:0006950	response to stress	Biological Process
XP_022327698.1	XM_022471990.1	5.17019	0.0107285	torsin-1A-like	GO:0005515;GO:0005524;GO:0005783;GO:0006810;GO:0006996;GO:0016020;GO:0061077	protein binding;ATP binding;endoplasmic reticulum;transport;organelle organization;membrane;chaperone-mediated protein folding	Molecular Function;Molecular Function;Cellular Component;Biological Process;Biological Process;Cellular Component;Biological Process
XP_022288825.1	XM_022433117.1	5.16314	0.0034898	THAP domain-containing protein 1-like
XP_022287771.1	XM_022432063.1	5.16098	0.0107859	3-hydroxybutyrate dehydrogenase	GO:0016491;GO:0055114	oxidoreductase activity;oxidation-reduction process	Molecular Function;Biological Process
XP_022345261.1	XM_022489553.1	5.15762	0.000211394	Monocarboxylate transporter 12	GO:0016021;GO:0055085	integral component of membrane;transmembrane transport	Cellular Component;Biological Process
XP_022315756.1	XM_022460048.1	5.1318	0.00515357	cysteine-rich motor neuron 1 protein-like
XP_022324122.1	XM_022468414.1	5.09169	0.000433878	mitochondria-eating protein-like isoform X3	GO:0005741;GO:0035694	mitochondrial outer membrane;mitochondrial protein catabolic process	Cellular Component;Biological Process
XP_022321943.1	XM_022466235.1	5.07635	1.21064e-07	4-coumarate--CoA ligase-like 7	GO:0003824;GO:0008152	catalytic activity;metabolic process	Molecular Function;Biological Process
XP_022344158.1	XM_022488450.1	5.05232	0.000209522	uncharacterized protein LOC111137137
XP_022287008.1	XM_022431300.1	5.03997	0.000283886	uncharacterized protein LOC111099834
XP_022300362.1	XM_022444654.1	5.02755	0.00813452	Mediator of RNA polymerase II transcription subunit 19	GO:0005634;GO:0016020	nucleus;membrane	Cellular Component;Cellular Component
XP_022312860.1	XM_022457152.1	4.99835	0.00554625	Collagen alpha-1(XII) chain
XP_022336050.1	XM_022480342.1	4.98898	0.00296525	uncharacterized protein LOC111132520
XP_022289441.1	XM_022433733.1	4.95988	1.10493e-06	peptidoglycan-recognition protein SC2-like	GO:0008270;GO:0008745;GO:0009253;GO:0042834;GO:0045087	zinc ion binding;N-acetylmuramoyl-L-alanine amidase activity;peptidoglycan catabolic process;peptidoglycan binding;innate immune response	Molecular Function;Molecular Function;Biological Process;Molecular Function;Biological Process
XP_022339536.1	XM_022483828.1	4.94858	6.99441e-06	hemicentin-1-like isoform X2	GO:0016020	membrane	Cellular Component
XP_022290964.1	XM_022435256.1	4.94777	0.0107244	leucine-rich repeat protein lrrA-like
XP_022298647.1	XM_022442939.1	4.91058	7.82597e-05	uncharacterized protein LOC111107655
XP_022311664.1	XM_022455956.1	4.89188	0.000487125	uncharacterized protein LOC111116904
XP_022296289.1	XM_022440581.1	4.88406	0.00102394	heat shock 70 kDa protein 12A-like
XP_022305136.1	XM_022449428.1	4.86474	0.000238063	galactosylceramide sulfotransferase-like	GO:0001733;GO:0005509;GO:0005794;GO:0009247;GO:0016021	galactosylceramide sulfotransferase activity;calcium ion binding;Golgi apparatus;glycolipid biosynthetic process;integral component of membrane	Molecular Function;Molecular Function;Cellular Component;Biological Process;Cellular Component
XP_022289349.1	XM_022433641.1	4.85661	8.42419e-06	serine/threonine-protein phosphatase 6 regulatory ankyrin repeat subunit B-like isoform X1	GO:0005515	protein binding	Molecular Function
XP_022310057.1	XM_022454349.1	4.8364	0.0165279	uncharacterized protein LOC111115564
XP_022303592.1	XM_022447884.1	4.8231	0.00142421	angiopoietin-related protein 7-like isoform X4
XP_022295869.1	XM_022440161.1	4.82078	1.80869e-08	complement C1q-like protein 3	GO:0016020	membrane	Cellular Component
XP_022288677.1	XM_022432969.1	4.81925	0.00295061	putative GPI-anchored protein pfl2	GO:0016020	membrane	Cellular Component
XP_022334829.1	XM_022479121.1	4.80107	0.000941554	uncharacterized protein LOC111131532
XP_022310965.1	XM_022455257.1	4.77225	0.000521804	multiple epidermal growth factor-like domains protein 10	GO:0016020	membrane	Cellular Component
XP_022299014.1	XM_022443306.1	4.75936	0.014842	complement C1q tumor necrosis factor-related protein 3-like
XP_022298806.1	XM_022443098.1	4.7391	0.00185301	complement C1q-like protein 2	GO:0016020	membrane	Cellular Component
XP_022312400.1	XM_022456692.1	4.70656	0.000238063	tripartite motif-containing protein 45-like isoform X1	GO:0005622;GO:0008270	intracellular;zinc ion binding	Cellular Component;Molecular Function
XP_022302712.1	XM_022447004.1	4.68925	0.00166565	complement C1q-like protein 3	GO:0016021	integral component of membrane	Cellular Component
XP_022290299.1	XM_022434591.1	4.65075	0.0123607	Latent-transforming growth factor beta-binding protein 4
XP_022319086.1	XM_022463378.1	4.62375	0.00364657	ubiquitin-conjugating enzyme E2 D4-like	GO:0000151;GO:0000166;GO:0006511;GO:0031398;GO:0031625;GO:0061631;GO:0070936	ubiquitin ligase complex;nucleotide binding;ubiquitin-dependent protein catabolic process;positive regulation of protein ubiquitination;ubiquitin protein ligase binding;ubiquitin conjugating enzyme activity;protein K48-linked ubiquitination	Cellular Component;Molecular Function;Biological Process;Biological Process;Molecular Function;Molecular Function;Biological Process
XP_022296593.1	XM_022440885.1	4.6147	0.000145718	uncharacterized protein LOC111106273 isoform X2
XP_022335690.1	XM_022479982.1	4.60687	0.00650044	G-protein coupled receptor Mth2	GO:0004930;GO:0007166;GO:0007186;GO:0016021	G protein-coupled receptor activity;cell surface receptor signaling pathway;G protein-coupled receptor signaling pathway;integral component of membrane	Molecular Function;Biological Process;Biological Process;Cellular Component
XP_022308955.1	XM_022453247.1	4.59421	0.000208904	organic cation transporter protein-like	GO:0016021;GO:0022857;GO:0055085	integral component of membrane;transmembrane transporter activity;transmembrane transport	Cellular Component;Molecular Function;Biological Process
XP_022321237.1	XM_022465529.1	4.59262	0.0118247	heat shock 70 kDa protein 12A-like	GO:0016020	membrane	Cellular Component
XP_022291042.1	XM_022435334.1	4.58289	7.1867e-05	multiple epidermal growth factor-like domains protein 10
XP_022296898.1	XM_022441190.1	4.57574	2.66511e-05	E3 ubiquitin-protein ligase TRIM9-like	GO:0005622;GO:0008270	intracellular;zinc ion binding	Cellular Component;Molecular Function
XP_022320827.1	XM_022465119.1	4.55549	0.0104577	polygalacturonase 1 beta-like protein 1
XP_022303470.1	XM_022447762.1	4.55384	0.00146456	uncharacterized protein LOC111111026
XP_022341339.1	XM_022485631.1	4.51089	4.99442e-10	tripartite motif-containing protein 5-like	GO:0005622;GO:0008270	intracellular;zinc ion binding	Cellular Component;Molecular Function
XP_022311999.1	XM_022456291.1	4.51071	0.000502972	Tripartite motif-containing protein 3
XP_022286375.1	XM_022430667.1	4.50896	0.00613578	uncharacterized protein LOC111099227
XP_022316733.1	XM_022461025.1	4.50218	5.47041e-05	uncharacterized protein LOC111120298	GO:0003676	nucleic acid binding	Molecular Function
XP_022290820.1	XM_022435112.1	4.50174	0.01565	multiple epidermal growth factor-like domains protein 10
XP_022287002.1	XM_022431294.1	4.49549	0.000197547	uncharacterized protein LOC111099830 isoform X1
XP_022301314.1	XM_022445606.1	4.49208	0.0133159	hemicentin-2-like isoform X1	GO:0016020	membrane	Cellular Component
XP_022323096.1	XM_022467388.1	4.4766	0.00437551	tetraspanin-18-like isoform X1
XP_022316182.1	XM_022460474.1	4.44987	0.00366392	glyoxalase 3-like
XP_022290091.1	XM_022434383.1	4.44588	0.00621943	uncharacterized protein LOC111101780	GO:0005515	protein binding	Molecular Function
XP_022310624.1	XM_022454916.1	4.42631	0.0096093	complement C1q tumor necrosis factor-related protein 2-like
XP_022298080.1	XM_022442372.1	4.40758	2.12778e-05	heat shock 70 kDa protein 12A-like
XP_022299693.1	XM_022443985.1	4.40682	0.0251074	immune-associated nucleotide-binding protein 8-like isoform X2
XP_022288636.1	XM_022432928.1	4.39915	0.00179145	zinc finger protein Gfi-1b-like	GO:0003676;GO:0006355;GO:0006979;GO:0016021;GO:0030091;GO:0030097;GO:0033743;GO:0051569;GO:0055114	nucleic acid binding;regulation of transcription, DNA-templated;response to oxidative stress;integral component of membrane;protein repair;hemopoiesis;peptide-methionine (R)-S-oxide reductase activity;regulation of histone H3-K4 methylation;oxidation-reduction process	Molecular Function;Biological Process;Biological Process;Cellular Component;Biological Process;Biological Process;Molecular Function;Biological Process;Biological Process
XP_022323848.1	XM_022468140.1	4.38827	0.00301161	hemicentin-2 isoform X2	GO:0008152;GO:0016020;GO:0016491;GO:0046872	metabolic process;membrane;oxidoreductase activity;metal ion binding	Biological Process;Cellular Component;Molecular Function;Molecular Function
XP_022313171.1	XM_022457463.1	4.38647	0.00346668	cartilage matrix protein-like	GO:0016020	membrane	Cellular Component
XP_022306472.1	XM_022450764.1	4.38041	5.31642e-15	uncharacterized protein LOC111112895
XP_022290481.1	XM_022434773.1	4.37914	0.0191679	nuclear apoptosis-inducing factor 1-like
XP_022299763.1	XM_022444055.1	4.3761	1.62704e-05	betaine--homocysteine S-methyltransferase 1-like	GO:0005737;GO:0008270;GO:0009086;GO:0032259;GO:0047150	cytoplasm;zinc ion binding;methionine biosynthetic process;methylation;betaine-homocysteine S-methyltransferase activity	Cellular Component;Molecular Function;Biological Process;Biological Process;Molecular Function
XP_022299844.1	XM_022444136.1	4.36779	0.00820135	heat shock 70 kDa protein 12A-like
XP_022324929.1	XM_022469221.1	4.35867	0.00066574	uncharacterized protein LOC111125429 isoform X2
XP_022306695.1	XM_022450987.1	4.35112	0.00644345	probable E3 ubiquitin-protein ligase MID2	GO:0005515	protein binding	Molecular Function
XP_022302455.1	XM_022446747.1	4.3466	0.00256778	SCO-spondin-like isoform X3
XP_022294264.1	XM_022438556.1	4.33482	0.0385262	protein draper-like
XP_022311458.1	XM_022455750.1	4.33208	0.00520315	protein FAM98B-like
XP_022290111.1	XM_022434403.1	4.32416	0.000893146	tripartite motif-containing protein 2-like isoform X1	GO:0005622;GO:0008270	intracellular;zinc ion binding	Cellular Component;Molecular Function
XP_022320167.1	XM_022464459.1	4.31706	0.00214228	Monocarboxylate transporter 14
XP_022318294.1	XM_022462586.1	4.28983	0.000655647	elicitor-like transglutaminase	GO:0005576;GO:0006030;GO:0008061;GO:0009405;GO:0016020	extracellular region;chitin metabolic process;chitin binding;pathogenesis;membrane	Cellular Component;Biological Process;Molecular Function;Biological Process;Cellular Component
XP_022297723.1	XM_022442015.1	4.28196	0.000968878	erythroblast NAD(P)(+)--arginine ADP-ribosyltransferase-like	GO:0003956;GO:0006471	NAD(P)+-protein-arginine ADP-ribosyltransferase activity;protein ADP-ribosylation	Molecular Function;Biological Process
XP_022343081.1	XM_022487373.1	4.28105	0.0110508	cell wall protein DAN4-like isoform X2
XP_022302493.1	XM_022446785.1	4.2674	0.00394527	tripartite motif-containing protein 2-like	GO:0005622;GO:0008270	intracellular;zinc ion binding	Cellular Component;Molecular Function
XP_022316885.1	XM_022461177.1	4.26029	0.0341555	E3 ubiquitin-protein ligase TRIM71-like
XP_022294928.1	XM_022439220.1	4.25628	0.00288173	short-chain collagen C4-like
XP_022286229.1	XM_022430521.1	4.22538	0.011458	inner centromere protein-like
XP_022303063.1	XM_022447355.1	4.21671	0.00981059	uncharacterized protein LOC111110748 isoform X1
XP_022302977.1	XM_022447269.1	4.21523	0.010267	cyclic nucleotide-binding domain-containing protein 2-like
XP_022290085.1	XM_022434377.1	4.21196	0.0130323	uncharacterized protein LOC111101774
XP_022302870.1	XM_022447162.1	4.20425	0.000530542	uncharacterized protein LOC111110598
XP_022303009.1	XM_022447301.1	4.1985	0.00150167	ankyrin-2-like isoform X2
XP_022331214.1	XM_022475506.1	4.19739	0.000702442	U3 small nucleolar ribonucleoprotein protein MPP10-like	GO:0005732;GO:0006364;GO:0034457	small nucleolar ribonucleoprotein complex;rRNA processing;Mpp10 complex	Cellular Component;Biological Process;Cellular Component
XP_022317640.1	XM_022461932.1	4.18211	8.67907e-06	pancreatic triacylglycerol lipase-like	GO:0005576;GO:0006629;GO:0016020;GO:0052689	extracellular region;lipid metabolic process;membrane;carboxylic ester hydrolase activity	Cellular Component;Biological Process;Cellular Component;Molecular Function
XP_022293593.1	XM_022437885.1	4.17015	0.0117863	piezo-type mechanosensitive ion channel component 2-like
XP_022300608.1	XM_022444900.1	4.16459	0.000197547	tripartite motif-containing protein 2-like
XP_022294232.1	XM_022438524.1	4.15724	0.019156	heavy metal-binding protein HIP-like
XP_022288130.1	XM_022432422.1	4.1515	0.000870016	uncharacterized protein LOC111100483 isoform X1
XP_022339964.1	XM_022484256.1	4.13726	0.00123258	von Willebrand factor D and EGF domain-containing protein-like
XP_022306408.1	XM_022450700.1	4.13175	0.000773217	uncharacterized protein LOC111112847	GO:0016021	integral component of membrane	Cellular Component
XP_022343780.1	XM_022488072.1	4.12463	0.00182028	G-protein coupled receptor 157-like	GO:0004888;GO:0007166;GO:0016021	transmembrane signaling receptor activity;cell surface receptor signaling pathway;integral component of membrane	Molecular Function;Biological Process;Cellular Component
XP_022338724.1	XM_022483016.1	4.12006	3.37299e-06	tripartite motif-containing protein 3-like
XP_022286632.1	XM_022430924.1	4.12001	0.0106926	mucin-3A isoform X1
XP_022318017.1	XM_022462309.1	4.0837	0.0166134	uncharacterized protein LOC111121160
XP_022303030.1	XM_022447322.1	4.06391	0.00958963	perlucin-like protein
XP_022289032.1	XM_022433324.1	4.06106	0.0378293	predicted protein
XP_022312027.1	XM_022456319.1	4.0379	0.0428187	BTB/POZ domain-containing protein 6-like	GO:0005515	protein binding	Molecular Function
XP_022327294.1	XM_022471586.1	4.03045	5.63699e-05	Insoluble matrix shell protein 5
XP_022338275.1	XM_022482567.1	4.02804	0.00112828	peroxidasin homolog
XP_022329616.1	XM_022473908.1	4.02459	0.0242933	uncharacterized protein LOC111128333
XP_022295233.1	XM_022439525.1	4.0206	0.00435865	complement C1q-like protein 3	GO:0005515	protein binding	Molecular Function
XP_022287036.1	XM_022431328.1	4.01102	0.0177377	uncharacterized protein LOC111099856
XP_022291160.1	XM_022435452.1	4.00613	0.0104417	putative GPI-anchored protein pfl2	GO:0016020	membrane	Cellular Component
XP_022333239.1	XM_022477531.1	4.00513	0.0118595	uncharacterized protein LOC111130454
XP_022286555.1	XM_022430847.1	3.98654	6.46562e-07	uncharacterized protein LOC111099535
XP_022302420.1	XM_022446712.1	3.98305	2.28149e-07	multiple epidermal growth factor-like domains protein 10
XP_022287393.1	XM_022431685.1	3.97234	0.0259681	hemicentin-1-like isoform X1
XP_022297998.1	XM_022442290.1	3.95539	0.000974051	IQ and AAA domain-containing protein 1-like	GO:0005524	ATP binding	Molecular Function
XP_022298127.1	XM_022442419.1	3.95446	0.0112331	uncharacterized protein LOC111107287 isoform X1
XP_022335118.1	XM_022479410.1	3.93874	0.00708174	transmembrane protein 179B-like	GO:0016020	membrane	Cellular Component
XP_022318627.1	XM_022462919.1	3.93609	0.015661	fucolectin-like
XP_022288608.1	XM_022432900.1	3.92217	0.0260723	beta-1,3-glucan-binding protein-like	GO:0004553;GO:0005975	hydrolase activity, hydrolyzing O-glycosyl compounds;carbohydrate metabolic process	Molecular Function;Biological Process
XP_022335383.1	XM_022479675.1	3.9113	0.00644345	thrombospondin-2-like isoform X1
XP_022298646.1	XM_022442938.1	3.90957	0.000857711	uncharacterized protein LOC111107654
XP_022300724.1	XM_022445016.1	3.90345	0.0263746	complement C1q tumor necrosis factor-related protein 3-like	GO:0005515	protein binding	Molecular Function
XP_022340181.1	XM_022484473.1	3.897	0.00645805	microfibril-associated glycoprotein 4-like
XP_022316918.1	XM_022461210.1	3.88878	0.00538049	helicase with zinc finger domain 2-like	GO:0016787	hydrolase activity	Molecular Function
XP_022295127.1	XM_022439419.1	3.87936	0.0165584	Serine/threonine-protein kinase	GO:0004674;GO:0005524;GO:0006468	protein serine/threonine kinase activity;ATP binding;protein phosphorylation	Molecular Function;Molecular Function;Biological Process
XP_022308159.1	XM_022452451.1	3.87859	0.0159423	collagen alpha-2(VIII) chain	GO:0005515	protein binding	Molecular Function
XP_022290833.1	XM_022435125.1	3.87825	0.00563028	complement C1q tumor necrosis factor-related protein 3-like	GO:0005515	protein binding	Molecular Function
XP_022286633.1	XM_022430925.1	3.8718	1.3875e-06	mucin-3A isoform X1
XP_022287796.1	XM_022432088.1	3.86331	0.0232654	von Willebrand factor D and EGF domain-containing protein-like
XP_022345777.1	XM_022490069.1	3.86157	0.00616886	alpha-protein kinase vwkA-like	GO:0004674;GO:0005524;GO:0006468	protein serine/threonine kinase activity;ATP binding;protein phosphorylation	Molecular Function;Molecular Function;Biological Process
XP_022345127.1	XM_022489419.1	3.85682	0.0232654	uncharacterized protein LOC111137774
XP_022289520.1	XM_022433812.1	3.85231	0.0188391	uncharacterized protein LOC111101355
XP_022320092.1	XM_022464384.1	3.85163	0.000273171	ATP synthase subunits region ORF 7	GO:0009209;GO:0009220	pyrimidine ribonucleoside triphosphate biosynthetic process;pyrimidine ribonucleotide biosynthetic process	Biological Process;Biological Process
XP_022324711.1	XM_022469003.1	3.83406	2.5862e-06	sulfotransferase 1A1	GO:0008146	sulfotransferase activity	Molecular Function
XP_022289379.1	XM_022433671.1	3.8223	0.00648793	uncharacterized protein LOC111137859
XP_022301342.1	XM_022445634.1	3.8204	0.0062419	uncharacterized protein LOC111109495 isoform X3
XP_022339244.1	XM_022483536.1	3.81403	0.0155275	macrophage mannose receptor 1-like
XP_022324765.1	XM_022469057.1	3.80627	0.0011536	early endosome antigen 1-like isoform X2
XP_022324691.1	XM_022468983.1	3.79171	0.0312851	DBH-like monooxygenase protein 1	GO:0005507;GO:0005737;GO:0006584;GO:0008168;GO:0016715;GO:0034641;GO:0046189;GO:0055114;GO:0097164;GO:1901566	copper ion binding;cytoplasm;catecholamine metabolic process;methyltransferase activity;oxidoreductase activity, acting on paired donors, with incorporation or reduction of molecular oxygen, reduced ascorbate as one donor, and incorporation of one atom of oxygen;cellular nitrogen compound metabolic process;phenol-containing compound biosynthetic process;oxidation-reduction process;ammonium ion me…	Molecular Function;Cellular Component;Biological Process;Molecular Function;Molecular Function;Biological Process;Biological Process;Biological Process;Biological Process;Biological Process
XP_022302367.1	XM_022446659.1	3.78579	0.0347391	fucolectin-like
XP_022325458.1	XM_022469750.1	3.7611	0.0131741	heavy metal-binding protein HIP-like	GO:0005515	protein binding	Molecular Function
XP_022296258.1	XM_022440550.1	3.75287	0.000659974	asteroid-like protein 1	GO:0090304	nucleic acid metabolic process	Biological Process
XP_022344982.1	XM_022489274.1	3.7252	0.0170914	coiled-coil domain-containing protein 152-like
XP_022322334.1	XM_022466626.1	3.71959	0.0154933	tetratricopeptide repeat protein 25-like isoform X13
XP_022335740.1	XM_022480032.1	3.71612	0.021583	Protein hedgehog	GO:0007267	cell-cell signaling	Biological Process
XP_022299846.1	XM_022444138.1	3.71361	0.00389495	heat shock 70 kDa protein 12A-like
XP_022291656.1	XM_022435948.1	3.71025	0.0124055	protein draper-like
XP_022306349.1	XM_022450641.1	3.69438	0.0243593	fibrinogen-like protein 1 isoform X1
XP_022295625.1	XM_022439917.1	3.69328	0.0332878	multiple epidermal growth factor-like domains protein 10 isoform X3
XP_022288629.1	XM_022432921.1	3.69161	0.0116386	uncharacterized protein LOC111100803
XP_022344697.1	XM_022488989.1	3.69107	0.0203099	uncharacterized protein LOC111137513
XP_022312569.1	XM_022456861.1	3.68055	0.008007	neuronal acetylcholine receptor subunit alpha-3	GO:0004888;GO:0005230;GO:0006812;GO:0015297;GO:0016021;GO:0034220	transmembrane signaling receptor activity;extracellular ligand-gated ion channel activity;cation transport;antiporter activity;integral component of membrane;ion transmembrane transport	Molecular Function;Molecular Function;Biological Process;Molecular Function;Cellular Component;Biological Process
XP_022341267.1	XM_022485559.1	3.66871	0.020258	fibropellin-1-like isoform X1	GO:0005509	calcium ion binding	Molecular Function
XP_022289672.1	XM_022433964.1	3.65294	0.00176832	uncharacterized protein LOC111101464 isoform X1
XP_022342898.1	XM_022487190.1	3.63247	0.00435865	uncharacterized protein LOC111136382 isoform X4	GO:0005102	signaling receptor binding	Molecular Function
XP_022310968.1	XM_022455260.1	3.62791	2.50779e-09	Transposon Ty3-G Gag-Pol polyprotein	GO:0003676;GO:0015074	nucleic acid binding;DNA integration	Molecular Function;Biological Process
XP_022286856.1	XM_022431148.1	3.62692	0.00244977	uncharacterized protein LOC111099728
XP_022340184.1	XM_022484476.1	3.62625	0.0137722	Fibrinogen-like protein A
XP_022286862.1	XM_022431154.1	3.62581	0.00366392	striated muscle-specific serine/threonine-protein kinase-like
XP_022291735.1	XM_022436027.1	3.62512	0.0184957	uncharacterized protein LOC111103029
XP_022343210.1	XM_022487502.1	3.62095	0.00131735	von Willebrand factor A domain-containing protein 2-like	GO:0005509	calcium ion binding	Molecular Function
XP_022292728.1	XM_022437020.1	3.61723	4.88923e-05	uncharacterized protein LOC111103626
XP_022311726.1	XM_022456018.1	3.59125	0.031485	pyruvate kinase PKM-like isoform X5	GO:0000287;GO:0004743;GO:0006096;GO:0016301;GO:0030955	magnesium ion binding;pyruvate kinase activity;glycolytic process;kinase activity;potassium ion binding	Molecular Function;Molecular Function;Biological Process;Molecular Function;Molecular Function
XP_022299003.1	XM_022443295.1	3.56972	0.0154725	complement C1q tumor necrosis factor-related protein 3-like	GO:0005515	protein binding	Molecular Function
XP_022297067.1	XM_022441359.1	3.56143	0.024856	tripartite motif-containing protein 5-like	GO:0005622;GO:0008270	intracellular;zinc ion binding	Cellular Component;Molecular Function
XP_022312076.1	XM_022456368.1	3.55771	0.0193645	P2X purinoceptor 7-like	GO:0001614;GO:0004931;GO:0005887;GO:0033198;GO:0098655	purinergic nucleotide receptor activity;extracellularly ATP-gated cation channel activity;integral component of plasma membrane;response to ATP;cation transmembrane transport	Molecular Function;Molecular Function;Cellular Component;Biological Process;Biological Process
XP_022296389.1	XM_022440681.1	3.55688	0.0446324	von Willebrand factor D and EGF domain-containing protein-like
XP_022325947.1	XM_022470239.1	3.55577	0.000828405	Partitioning defective 6-like protein beta
XP_022299011.1	XM_022443303.1	3.54116	0.0227112	complement C1q tumor necrosis factor-related protein 3-like
XP_022342975.1	XM_022487267.1	3.53973	0.00165183	OLD family endonuclease
XP_022308922.1	XM_022453214.1	3.53431	0.0366246	Tripartite motif-containing protein 3
XP_022345438.1	XM_022489730.1	3.51995	1.62704e-05	protein draper isoform X1
XP_022290066.1	XM_022434358.1	3.51842	2.51679e-05	uncharacterized protein LOC111101759 isoform X1
XP_022310115.1	XM_022454407.1	3.49622	0.0155184	complement C1q-like protein 3
XP_022298635.1	XM_022442927.1	3.48885	0.00435865	uncharacterized protein LOC111107643
XP_022344483.1	XM_022488775.1	3.47982	0.0246205	S-layer homology domain-containing protein
XP_022298810.1	XM_022443102.1	3.47916	0.00141232	Protein jagged-2	GO:0016020	membrane	Cellular Component
XP_022295121.1	XM_022439413.1	3.46413	0.0385262	uncharacterized protein LOC111105243
XP_022304253.1	XM_022448545.1	3.46344	0.00465969	Cation-dependent mannose-6-phosphate receptor	GO:0016020	membrane	Cellular Component
XP_022334579.1	XM_022478871.1	3.45972	0.0337573	mesenchyme-specific cell surface glycoprotein-like
XP_022342567.1	XM_022486859.1	3.45846	0.00390182	trichohyalin-like isoform X1	GO:0007224;GO:0016021	smoothened signaling pathway;integral component of membrane	Biological Process;Cellular Component
XP_022316097.1	XM_022460389.1	3.4566	0.029445	Tripartite motif-containing protein 2	GO:0005515;GO:0005622;GO:0008270	protein binding;intracellular;zinc ion binding	Molecular Function;Cellular Component;Molecular Function
XP_022296491.1	XM_022440783.1	3.4508	0.00249166	uncharacterized protein LOC111106212 isoform X1
XP_022337790.1	XM_022482082.1	3.44836	0.0273084	uncharacterized protein LOC111133580 isoform X1
XP_022330900.1	XM_022475192.1	3.44145	0.00534332	uncharacterized protein LOC111129089
XP_022319111.1	XM_022463403.1	3.43754	0.00408629	neurocalcin-delta B-like	GO:0000166;GO:0004713;GO:0006468;GO:0043167	nucleotide binding;protein tyrosine kinase activity;protein phosphorylation;ion binding	Molecular Function;Molecular Function;Biological Process;Molecular Function
XP_022321941.1	XM_022466233.1	3.4141	0.0198589	neurogenic locus notch homolog protein 1-like	GO:0016020	membrane	Cellular Component
XP_022317630.1	XM_022461922.1	3.39898	0.0358039	uncharacterized protein LOC111118737 isoform X5
XP_022299009.1	XM_022443301.1	3.39876	0.0281905	complement C1q tumor necrosis factor-related protein 3-like	GO:0005515	protein binding	Molecular Function
XP_022311471.1	XM_022455763.1	3.39609	0.00268766	uncharacterized protein LOC111116766	GO:0003676	nucleic acid binding	Molecular Function
XP_022291693.1	XM_022435985.1	3.38704	0.00620178	uncharacterized protein LOC111103005
XP_022308770.1	XM_022453062.1	3.38509	0.0260563	caveolin-1-like	GO:0000139;GO:0005901;GO:0016021;GO:0070836	Golgi membrane;caveola;integral component of membrane;caveola assembly	Cellular Component;Cellular Component;Cellular Component;Biological Process
XP_022318019.1	XM_022462311.1	3.36743	0.016477	short-chain collagen C4-like
XP_022297907.1	XM_022442199.1	3.35659	0.0318402	Tripartite motif-containing protein 3	GO:0005515;GO:0005622;GO:0008270	protein binding;intracellular;zinc ion binding	Molecular Function;Cellular Component;Molecular Function
XP_022290340.1	XM_022434632.1	3.35276	0.00714455	spindle and kinetochore-associated protein 3-like
XP_022297358.1	XM_022441650.1	3.35108	0.00462679	uncharacterized protein LOC111106824
XP_022335828.1	XM_022480120.1	3.34991	0.0330372	poly [ADP-ribose] polymerase 14-like isoform X1	GO:0003676;GO:0016757	nucleic acid binding;transferase activity, transferring glycosyl groups	Molecular Function;Molecular Function
XP_022325117.1	XM_022469409.1	3.34895	0.0421214	uncharacterized protein LOC111125504 isoform X1	GO:0016021	integral component of membrane	Cellular Component
XP_022303146.1	XM_022447438.1	3.34724	0.0260206	paired box protein Pax-6-like isoform X1	GO:0005634;GO:0006355;GO:0007275;GO:0043565	nucleus;regulation of transcription, DNA-templated;multicellular organism development;sequence-specific DNA binding	Cellular Component;Biological Process;Biological Process;Molecular Function
XP_022320756.1	XM_022465048.1	3.33165	0.0174805	uncharacterized protein LOC111122989
XP_022286557.1	XM_022430849.1	3.32684	0.000728774	uncharacterized protein LOC111099536
XP_022321991.1	XM_022466283.1	3.31401	0.0129231	Sodium/myo-inositol cotransporter 2	GO:0016021;GO:0022857;GO:0055085	integral component of membrane;transmembrane transporter activity;transmembrane transport	Cellular Component;Molecular Function;Biological Process
XP_022317469.1	XM_022461761.1	3.31108	0.00322649	calcium-binding protein NCS-1	GO:0005509;GO:0044464;GO:0050794	calcium ion binding;obsolete cell part;regulation of cellular process	Molecular Function;Cellular Component;Biological Process
XP_022303813.1	XM_022448105.1	3.30218	0.015661	neuronal acetylcholine receptor subunit alpha-3-like	GO:0004888;GO:0005230;GO:0005634;GO:0006355;GO:0016021;GO:0034220;GO:0043565	transmembrane signaling receptor activity;extracellular ligand-gated ion channel activity;nucleus;regulation of transcription, DNA-templated;integral component of membrane;ion transmembrane transport;sequence-specific DNA binding	Molecular Function;Molecular Function;Cellular Component;Biological Process;Cellular Component;Biological Process;Molecular Function
XP_022312310.1	XM_022456602.1	3.29334	0.0146731	Tripartite motif-containing protein 3
XP_022308809.1	XM_022453101.1	3.28989	0.0211759	caveolin-1-like	GO:0000139;GO:0005506;GO:0005901;GO:0016021;GO:0016705;GO:0020037;GO:0055114;GO:0070836	Golgi membrane;iron ion binding;caveola;integral component of membrane;oxidoreductase activity, acting on paired donors, with incorporation or reduction of molecular oxygen;heme binding;oxidation-reduction process;caveola assembly	Cellular Component;Molecular Function;Cellular Component;Cellular Component;Molecular Function;Molecular Function;Biological Process;Biological Process
XP_022306348.1	XM_022450640.1	3.28833	0.0232654	fibrinogen-like protein 1 isoform X1
XP_022298821.1	XM_022443113.1	3.28767	0.0478463	uncharacterized protein LOC111107766	GO:0000166;GO:0003677;GO:0003887;GO:0006260	nucleotide binding;DNA binding;DNA-directed DNA polymerase activity;DNA replication	Molecular Function;Molecular Function;Molecular Function;Biological Process
XP_022301045.1	XM_022445337.1	3.28743	0.0040532	Transposon Ty3-G Gag-Pol polyprotein	GO:0003676;GO:0015074	nucleic acid binding;DNA integration	Molecular Function;Biological Process
XP_022326653.1	XM_022470945.1	3.28674	0.00595896	protein FAM166B-like
XP_022309586.1	XM_022453878.1	3.28449	0.00133807	collagen alpha-1(VIII) chain-like
XP_022342008.1	XM_022486300.1	3.28336	0.00195123	protein preY, mitochondrial	GO:0000506;GO:0005829;GO:0006506	glycosylphosphatidylinositol-N-acetylglucosaminyltransferase (GPI-GnT) complex;cytosol;GPI anchor biosynthetic process	Cellular Component;Cellular Component;Biological Process
XP_022290743.1	XM_022435035.1	3.27498	0.00150551	multiple epidermal growth factor-like domains protein 10
XP_022327477.1	XM_022471769.1	3.27409	0.00699455	complement C1q-like protein 4
XP_022345559.1	XM_022489851.1	3.27317	0.00030789	N-acetylglucosamine-1-phosphodiester alpha-N-acetylglucosaminidase-like
XP_022335008.1	XM_022479300.1	3.27037	0.019301	Atrial natriuretic peptide receptor A	GO:0006796;GO:0016829;GO:0044238;GO:1901564	phosphate-containing compound metabolic process;lyase activity;primary metabolic process;organonitrogen compound metabolic process	Biological Process;Molecular Function;Biological Process;Biological Process
XP_022299304.1	XM_022443596.1	3.26851	0.00431715	multiple epidermal growth factor-like domains protein 10
XP_022327611.1	XM_022471903.1	3.26556	0.0259681	Collagen alpha-1(XIV) chain	GO:0005581;GO:0016021	collagen trimer;integral component of membrane	Cellular Component;Cellular Component
XP_022304656.1	XM_022448948.1	3.26311	0.0374967	uncharacterized protein LOC111111800
XP_022316009.1	XM_022460301.1	3.25568	0.00496203	carbohydrate sulfotransferase 11	GO:0016020	membrane	Cellular Component
XP_022309633.1	XM_022453925.1	3.24123	0.0177487	uncharacterized protein LOC111115258
XP_022303739.1	XM_022448031.1	3.23439	0.00387985	E3 ubiquitin-protein ligase TRIM71-like	GO:0005622;GO:0008270	intracellular;zinc ion binding	Cellular Component;Molecular Function
XP_022295337.1	XM_022439629.1	3.23375	0.0269721	profilin-4-like isoform X2	GO:0003779	actin binding	Molecular Function
XP_022310227.1	XM_022454519.1	3.23134	0.00124249	ATP-dependent DNA helicase hus2/rqh1-like	GO:0097159;GO:1901363	organic cyclic compound binding;heterocyclic compound binding	Molecular Function;Molecular Function
XP_022340272.1	XM_022484564.1	3.21687	2.21156e-05	mucolipin-3-like isoform X3	GO:0016020;GO:0034220	membrane;ion transmembrane transport	Cellular Component;Biological Process
XP_022330114.1	XM_022474406.1	3.2139	0.000147429	neurogenic locus notch homolog protein 1-like isoform X1
XP_022308776.1	XM_022453068.1	3.20466	0.00305344	RING finger protein 151-like	GO:0005515;GO:0008270;GO:0016874	protein binding;zinc ion binding;ligase activity	Molecular Function;Molecular Function;Molecular Function
XP_022336926.1	XM_022481218.1	3.20022	0.00394527	E3 ubiquitin-protein ligase TRIM33	GO:0005622;GO:0008270;GO:0016874	intracellular;zinc ion binding;ligase activity	Cellular Component;Molecular Function;Molecular Function
XP_022302832.1	XM_022447124.1	3.1966	0.00339324	uncharacterized protein LOC111110570	GO:0005515;GO:0016020	protein binding;membrane	Molecular Function;Cellular Component
XP_022307325.1	XM_022451617.1	3.19357	0.0445259	complement C1q-like protein 4	GO:0005515	protein binding	Molecular Function
XP_022301595.1	XM_022445887.1	3.19249	0.00368778	meprin A subunit alpha-like	GO:0004222;GO:0006508;GO:0016021;GO:0046872	metalloendopeptidase activity;proteolysis;integral component of membrane;metal ion binding	Molecular Function;Biological Process;Cellular Component;Molecular Function
XP_022286421.1	XM_022430713.1	3.17864	0.0428144	multiple epidermal growth factor-like domains protein 10
XP_022334978.1	XM_022479270.1	3.17232	0.020771	cell wall protein DAN4-like isoform X1
XP_022343580.1	XM_022487872.1	3.17161	0.0449405	jacalin-related lectin 5-like isoform X1
XP_022290028.1	XM_022434320.1	3.17067	0.0273084	complement C1q-like protein 4
XP_022337755.1	XM_022482047.1	3.17012	0.000216703	putative neural-cadherin 2	GO:0005509;GO:0005886;GO:0007156;GO:0016021	calcium ion binding;plasma membrane;homophilic cell adhesion via plasma membrane adhesion molecules;integral component of membrane	Molecular Function;Cellular Component;Biological Process;Cellular Component
XP_022295737.1	XM_022440029.1	3.16853	0.0317171	SCO-spondin-like isoform X3
XP_022316848.1	XM_022461140.1	3.16666	4.54623e-07	Transposon Ty3-G Gag-Pol polyprotein	GO:0003676;GO:0015074	nucleic acid binding;DNA integration	Molecular Function;Biological Process
XP_022330115.1	XM_022474407.1	3.15477	0.000193906	neurogenic locus notch homolog protein 1-like isoform X1
XP_022301610.1	XM_022445902.1	3.13668	0.0103208	Tripartite motif-containing protein 2	GO:0005622;GO:0008270	intracellular;zinc ion binding	Cellular Component;Molecular Function
XP_022337731.1	XM_022482023.1	3.13063	0.0423031	unconventional myosin-Vb
XP_022286536.1	XM_022430828.1	3.12199	0.0152853	von Willebrand factor D and EGF domain-containing protein-like
XP_022299016.1	XM_022443308.1	3.11535	0.0228954	complement C1q tumor necrosis factor-related protein 3-like	GO:0005515	protein binding	Molecular Function
XP_022308650.1	XM_022452942.1	3.11519	0.0262855	von Willebrand factor D and EGF domain-containing protein-like
XP_022300320.1	XM_022444612.1	3.11268	0.0256627	complement C1q tumor necrosis factor-related protein 3-like	GO:0005515;GO:0016020	protein binding;membrane	Molecular Function;Cellular Component
XP_022310496.1	XM_022454788.1	3.11023	0.000187196	Tripartite motif-containing protein 2	GO:0005622;GO:0008270	intracellular;zinc ion binding	Cellular Component;Molecular Function
XP_022320722.1	XM_022465014.1	3.10578	0.0384666	nuclear apoptosis-inducing factor 1-like
XP_022339978.1	XM_022484270.1	3.09412	0.00449635	von Willebrand factor D and EGF domain-containing protein-like
XP_022324926.1	XM_022469218.1	3.09289	0.0292977	uncharacterized protein LOC111125429 isoform X1
XP_022290109.1	XM_022434401.1	3.08762	0.00914442	uncharacterized protein LOC111101796
XP_022309345.1	XM_022453637.1	3.08099	0.00010391	Ankyrin repeat protein
XP_022290316.1	XM_022434608.1	3.06381	0.0405211	Latent-transforming growth factor beta-binding protein 4
XP_022331958.1	XM_022476250.1	3.06374	0.0255092	trihelix transcription factor GTL1-like
XP_022286546.1	XM_022430838.1	3.05833	0.0115897	Sushi domain-containing protein 2	GO:0016020;GO:0043167	membrane;ion binding	Cellular Component;Molecular Function
XP_022288237.1	XM_022432529.1	3.05399	2.56951e-14	uncharacterized protein LOC111100548 isoform X1	GO:0005622;GO:0008270	intracellular;zinc ion binding	Cellular Component;Molecular Function
XP_022333082.1	XM_022477374.1	3.05317	0.0139266	testis-expressed sequence 43 protein-like
XP_022295775.1	XM_022440067.1	3.047	0.0313482	general transcription factor 3C polypeptide 6-like isoform X2
XP_022334647.1	XM_022478939.1	3.04086	0.0265831	Cyclic GMP-AMP synthase
XP_022308002.1	XM_022452294.1	3.03762	0.00408629	receptor-interacting serine/threonine-protein kinase 4-like isoform X1
XP_022302076.1	XM_022446368.1	3.00803	0.0341848	Cyclic nucleotide-binding domain-containing protein 2
XP_022337562.1	XM_022481854.1	2.99601	0.0250585	monocarboxylate transporter 13-like	GO:0006810;GO:0016021	transport;integral component of membrane	Biological Process;Cellular Component
XP_022339015.1	XM_022483307.1	2.99565	0.0192722	uncharacterized protein LOC111134351 isoform X2
XP_022290881.1	XM_022435173.1	2.99227	0.00346668	uncharacterized protein LOC111102433 isoform X2
XP_022292690.1	XM_022436982.1	2.9866	0.0275512	putative nuclease HARBI1
XP_022290117.1	XM_022434409.1	2.98593	0.0166771	uncharacterized protein LOC111101803
XP_022313891.1	XM_022458183.1	2.98416	0.0288785	uncharacterized protein LOC111118625
XP_022299379.1	XM_022443671.1	2.98212	0.034764	perlucin-like protein	GO:0005488	binding	Molecular Function
XP_022286539.1	XM_022430831.1	2.97802	0.0434267	vacuolar protein sorting-associated protein 13D-like	GO:0016788	hydrolase activity, acting on ester bonds	Molecular Function
XP_022293073.1	XM_022437365.1	2.97258	0.0116422	uncharacterized protein LOC111103829 isoform X1	GO:0003677;GO:0006310;GO:0015074	DNA binding;DNA recombination;DNA integration	Molecular Function;Biological Process;Biological Process
XP_022307049.1	XM_022451341.1	2.96311	0.0200198	uncharacterized protein LOC111113242
XP_022325862.1	XM_022470154.1	2.95193	0.0336971	L-ascorbate oxidase-like	GO:0005507;GO:0016020;GO:0016491;GO:0055114	copper ion binding;membrane;oxidoreductase activity;oxidation-reduction process	Molecular Function;Cellular Component;Molecular Function;Biological Process
XP_022299001.1	XM_022443293.1	2.94388	0.0356964	complement C1q tumor necrosis factor-related protein 3-like	GO:0005515	protein binding	Molecular Function
XP_022295738.1	XM_022440030.1	2.93988	0.0122722	CHAP domain-containing protein
XP_022316833.1	XM_022461125.1	2.93938	0.00763864	Spore cortex-lytic enzyme	GO:0016787	hydrolase activity	Molecular Function
XP_022346008.1	XM_022490300.1	2.93027	0.00190408	myosin-VIIa-like isoform X2	GO:0003774;GO:0005524;GO:0016020;GO:0016459;GO:0051015	motor activity;ATP binding;membrane;myosin complex;actin filament binding	Molecular Function;Molecular Function;Cellular Component;Cellular Component;Molecular Function
XP_022300530.1	XM_022444822.1	2.92602	0.000698651	phytanoyl-CoA dioxygenase, peroxisomal	GO:0001561;GO:0048244	fatty acid alpha-oxidation;phytanoyl-CoA dioxygenase activity	Biological Process;Molecular Function
XP_022327431.1	XM_022471723.1	2.91748	0.0196377	nose resistant to fluoxetine protein 6-like	GO:0016020	membrane	Cellular Component
XP_022344042.1	XM_022488334.1	2.90259	0.0371081	lectin BRA-3-like isoform X1
XP_022305557.1	XM_022449849.1	2.89259	0.0421214	putative nuclease HARBI1
XP_022291548.1	XM_022435840.1	2.8925	0.00583457	stimulated by retinoic acid gene 6 protein-like isoform X1
XP_022301571.1	XM_022445863.1	2.88355	0.000565435	uncharacterized protein LOC111109653
XP_022301024.1	XM_022445316.1	2.87714	0.000528203	ankyrin-1-like isoform X5
XP_022320891.1	XM_022465183.1	2.87094	0.0250475	protein ABHD14B-like	GO:0016021;GO:0016787	integral component of membrane;hydrolase activity	Cellular Component;Molecular Function
XP_022340902.1	XM_022485194.1	2.86384	4.90193e-06	uncharacterized protein LOC111135273
XP_022327299.1	XM_022471591.1	2.8548	0.0250159	von Willebrand factor D and EGF domain-containing protein-like
XP_022336263.1	XM_022480555.1	2.84527	0.00549981	tripartite motif-containing protein 2-like
XP_022337974.1	XM_022482266.1	2.84069	0.0310348	coagulation factor XII-like isoform X1
XP_022338230.1	XM_022482522.1	2.82779	0.00148687	uncharacterized protein LOC111133831
XP_022330782.1	XM_022475074.1	2.82676	0.00671274	calmodulin-like isoform X1	GO:0005509;GO:0005737;GO:0005929;GO:0008092;GO:0019900;GO:0022402;GO:0031323;GO:0043231;GO:0044421;GO:0048518;GO:0048519;GO:0051345	calcium ion binding;cytoplasm;cilium;cytoskeletal protein binding;kinase binding;cell cycle process;regulation of cellular metabolic process;intracellular membrane-bounded organelle;obsolete extracellular region part;positive regulation of biological process;negative regulation of biological process;positive regulation of hydrolase activity	Molecular Function;Cellular Component;Cellular Component;Molecular Function;Molecular Function;Biological Process;Biological Process;Cellular Component;Cellular Component;Biological Process;Biological Process;Biological Process
XP_022329701.1	XM_022473993.1	2.81365	0.0199773	fatty acid-binding protein-like	GO:0008289	lipid binding	Molecular Function
XP_022288447.1	XM_022432739.1	2.80517	0.00667403	V-type proton ATPase subunit E-like	GO:0015991;GO:0033178;GO:0046961	proton transmembrane transport;proton-transporting two-sector ATPase complex, catalytic domain;proton-transporting ATPase activity, rotational mechanism	Biological Process;Cellular Component;Molecular Function
XP_022320128.1	XM_022464420.1	2.80412	0.016086	uncharacterized protein LOC111122604 isoform X4
XP_022332509.1	XM_022476801.1	2.7892	0.0423031	cytosolic carboxypeptidase 2-like isoform X26
XP_022327612.1	XM_022471904.1	2.78887	0.034764	collagen alpha-1(XII) chain	GO:0016020	membrane	Cellular Component
XP_022329544.1	XM_022473836.1	2.78813	0.0489491	proton-coupled folate transporter-like	GO:0016021;GO:0055085	integral component of membrane;transmembrane transport	Cellular Component;Biological Process
XP_022316890.1	XM_022461182.1	2.78454	0.0327031	uncharacterized protein LOC111120458 isoform X2
XP_022336868.1	XM_022481160.1	2.78384	0.0401442	uncharacterized protein LOC111133082
XP_022296829.1	XM_022441121.1	2.77515	0.0232992	cingulin-like isoform X1	GO:0042981	regulation of apoptotic process	Biological Process
XP_022307090.1	XM_022451382.1	2.77344	0.0142196	Ankyrin repeat protein
XP_022312098.1	XM_022456390.1	2.76783	0.00484739	tripartite motif-containing protein 3-like	GO:0005622;GO:0008270	intracellular;zinc ion binding	Cellular Component;Molecular Function
XP_022333799.1	XM_022478091.1	2.76773	0.0238577	sodium- and chloride-dependent glycine transporter 2	GO:0005328;GO:0006836;GO:0016021;GO:0055085	neurotransmitter:sodium symporter activity;neurotransmitter transport;integral component of membrane;transmembrane transport	Molecular Function;Biological Process;Cellular Component;Biological Process
XP_022308445.1	XM_022452737.1	2.76711	0.0418661	sushi, von Willebrand factor type A, EGF and pentraxin domain-containing protein 1-like isoform X1
XP_022302077.1	XM_022446369.1	2.75854	0.0167376	uncharacterized protein LOC111110040
XP_022302537.1	XM_022446829.1	2.75533	0.0466274	neuronal acetylcholine receptor subunit alpha-3	GO:0004888;GO:0005230;GO:0005886;GO:0007154;GO:0016021;GO:0023052;GO:0034220;GO:0042391	transmembrane signaling receptor activity;extracellular ligand-gated ion channel activity;plasma membrane;cell communication;integral component of membrane;signaling;ion transmembrane transport;regulation of membrane potential	Molecular Function;Molecular Function;Cellular Component;Biological Process;Cellular Component;Biological Process;Biological Process;Biological Process
XP_022293946.1	XM_022438238.1	2.75306	0.011889	uncharacterized protein LOC111104343
XP_022288551.1	XM_022432843.1	2.75259	0.0110508	receptor-type tyrosine-protein phosphatase H-like
XP_022337607.1	XM_022481899.1	2.74899	1.40293e-06	CD225/dispanin family protein	GO:0016020	membrane	Cellular Component
XP_022310706.1	XM_022454998.1	2.7444	0.0121439	BTB and MATH domain-containing protein 42-like isoform X2	GO:0005515	protein binding	Molecular Function
XP_022331852.1	XM_022476144.1	2.74016	0.00989148	epididymal secretory protein E1	GO:0005623;GO:0008289;GO:0032367	cell;lipid binding;intracellular cholesterol transport	Cellular Component;Molecular Function;Biological Process
XP_022312792.1	XM_022457084.1	2.7344	0.00880399	wsv206	GO:0003677;GO:0006355	DNA binding;regulation of transcription, DNA-templated	Molecular Function;Biological Process
XP_022304735.1	XM_022449027.1	2.73402	0.0117417	uncharacterized protein LOC111111860 isoform X2
XP_022335304.1	XM_022479596.1	2.73286	0.0368575	uncharacterized protein LOC111131855 isoform X1
XP_022292837.1	XM_022437129.1	2.73159	0.032383	TPA_exp: putative tyrosine recombinase
XP_022290172.1	XM_022434464.1	2.73135	0.00734776	tripartite motif-containing protein 2-like isoform X3	GO:0005622;GO:0008270	intracellular;zinc ion binding	Cellular Component;Molecular Function
XP_022341419.1	XM_022485711.1	2.72106	5.38027e-07	HRAS-like suppressor 3
XP_022296214.1	XM_022440506.1	2.71277	0.0234139	protocadherin-like wing polarity protein stan	GO:0016020	membrane	Cellular Component
XP_022337634.1	XM_022481926.1	2.70972	0.0333221	Tripartite motif-containing protein 45	GO:0005622;GO:0008270	intracellular;zinc ion binding	Cellular Component;Molecular Function
XP_022341542.1	XM_022485834.1	2.68896	0.0172653	ring-infected erythrocyte surface antigen
XP_022289509.1	XM_022433801.1	2.68333	0.0106926	uncharacterized protein LOC111101346
XP_022311192.1	XM_022455484.1	2.67728	0.0402602	kielin/chordin-like protein	GO:0010466;GO:0030414	negative regulation of peptidase activity;peptidase inhibitor activity	Biological Process;Molecular Function
XP_022309362.1	XM_022453654.1	2.66861	0.0231026	kelch-like protein 10
XP_022341651.1	XM_022485943.1	2.65735	0.0388181	uncharacterized protein LOC111135673 isoform X2
XP_022296841.1	XM_022441133.1	2.65592	0.0187978	putative Dol-P-Glc:Glc(2)Man(9)GlcNAc(2)-PP-Dol alpha-1,2-glucosyltransferase isoform X2	GO:0004583;GO:0005789;GO:0006488;GO:0016021;GO:0106073	dolichyl-phosphate-glucose-glycolipid alpha-glucosyltransferase activity;endoplasmic reticulum membrane;dolichol-linked oligosaccharide biosynthetic process;integral component of membrane;dolichyl pyrophosphate Glc2Man9GlcNAc2 alpha-1,2-glucosyltransferase activity	Molecular Function;Cellular Component;Biological Process;Cellular Component;Molecular Function
XP_022296342.1	XM_022440634.1	2.65231	0.0154725	von Willebrand factor D and EGF domain-containing protein-like
XP_022330091.1	XM_022474383.1	2.6451	0.00593431	Tripartite motif-containing protein 2	GO:0005622;GO:0008270	intracellular;zinc ion binding	Cellular Component;Molecular Function
XP_022310290.1	XM_022454582.1	2.61729	0.00430919	solute carrier family 28 member 3-like	GO:0005337;GO:0016021;GO:1901642	nucleoside transmembrane transporter activity;integral component of membrane;nucleoside transmembrane transport	Molecular Function;Cellular Component;Biological Process
XP_022339243.1	XM_022483535.1	2.61075	0.00250936	Endothelin-converting enzyme 1	GO:0008237	metallopeptidase activity	Molecular Function
XP_022294494.1	XM_022438786.1	2.60248	0.0354414	complement C1q-like protein 4	GO:0005515;GO:0016021;GO:0016614;GO:0050660;GO:0055114	protein binding;integral component of membrane;oxidoreductase activity, acting on CH-OH group of donors;flavin adenine dinucleotide binding;oxidation-reduction process	Molecular Function;Cellular Component;Molecular Function;Molecular Function;Biological Process
XP_022295376.1	XM_022439668.1	2.58853	0.0140546	uncharacterized protein LOC111105391
XP_022335781.1	XM_022480073.1	2.58693	0.00244977	perlucin-like protein
XP_022316064.1	XM_022460356.1	2.58544	0.0450322	probable chitinase 10	GO:0004553;GO:0005576;GO:0005975;GO:0006030;GO:0008061	hydrolase activity, hydrolyzing O-glycosyl compounds;extracellular region;carbohydrate metabolic process;chitin metabolic process;chitin binding	Molecular Function;Cellular Component;Biological Process;Biological Process;Molecular Function
XP_022295285.1	XM_022439577.1	2.58467	0.0341848	Fibrinogen C domain-containing protein 1	GO:0016020	membrane	Cellular Component
XP_022332949.1	XM_022477241.1	2.57656	0.0231026	protein toll-like	GO:0005515;GO:0005576;GO:0007165;GO:0010466;GO:0016021;GO:0030414;GO:0045087	protein binding;extracellular region;signal transduction;negative regulation of peptidase activity;integral component of membrane;peptidase inhibitor activity;innate immune response	Molecular Function;Cellular Component;Biological Process;Biological Process;Cellular Component;Molecular Function;Biological Process
XP_022294413.1	XM_022438705.1	2.56558	0.026924	uncharacterized protein LOC111104640
XP_022324976.1	XM_022469268.1	2.55889	0.0432923	Chitin synthase 3	GO:0016020	membrane	Cellular Component
XP_022305060.1	XM_022449352.1	2.55519	0.0387547	protein PLANT CADMIUM RESISTANCE 3-like isoform X3	GO:0016021	integral component of membrane	Cellular Component
XP_022288701.1	XM_022432993.1	2.55114	0.0317127	sushi, von Willebrand factor type A, EGF and pentraxin domain-containing protein 1-like isoform X1
XP_022297631.1	XM_022441923.1	2.54994	0.0206255	tripartite motif-containing protein 2-like isoform X3
XP_022317672.1	XM_022461964.1	2.5422	0.0386375	von Willebrand factor D and EGF domain-containing protein-like
XP_022343764.1	XM_022488056.1	2.53719	0.0233048	uncharacterized protein LOC111136895	GO:0016021	integral component of membrane	Cellular Component
XP_022307011.1	XM_022451303.1	2.52885	0.0270186	uncharacterized protein LOC111113205	GO:0016020	membrane	Cellular Component
XP_022324557.1	XM_022468849.1	2.52798	0.00452261	protocadherin Fat 4-like isoform X1	GO:0005509;GO:0005886;GO:0007156;GO:0016021	calcium ion binding;plasma membrane;homophilic cell adhesion via plasma membrane adhesion molecules;integral component of membrane	Molecular Function;Cellular Component;Biological Process;Cellular Component
XP_022327382.1	XM_022471674.1	2.52378	0.0356366	protocadherin Fat 4-like	GO:0005509;GO:0007156;GO:0016021	calcium ion binding;homophilic cell adhesion via plasma membrane adhesion molecules;integral component of membrane	Molecular Function;Biological Process;Cellular Component
XP_022295435.1	XM_022439727.1	2.51763	0.0414801	multiple epidermal growth factor-like domains protein 10
XP_022337519.1	XM_022481811.1	2.51287	0.0307832	tctex1 domain-containing protein 1-like
XP_022334380.1	XM_022478672.1	2.51172	0.0269223	uncharacterized protein LOC111131235
XP_022298157.1	XM_022442449.1	2.50371	0.000819174	serine/threonine-protein phosphatase 6 regulatory ankyrin repeat subunit B-like isoform X2	GO:0005515	protein binding	Molecular Function
XP_022344392.1	XM_022488684.1	2.49963	0.00971488	uncharacterized protein LOC111137283
XP_022307731.1	XM_022452023.1	2.4985	0.00804024	receptor-type tyrosine-protein phosphatase T-like
XP_022303218.1	XM_022447510.1	2.49627	0.0106097	collagen alpha-1(VIII) chain-like	GO:0005515	protein binding	Molecular Function
XP_022340358.1	XM_022484650.1	2.49401	0.0034327	probable serine/threonine-protein kinase pats1 isoform X1
XP_022293354.1	XM_022437646.1	2.49397	0.00175634	oncoprotein-induced transcript 3 protein-like	GO:0016020	membrane	Cellular Component
XP_022313252.1	XM_022457544.1	2.49333	0.0446279	cell wall protein DAN4
XP_022325792.1	XM_022470084.1	2.48647	0.00708732	deoxyribonuclease-1-like isoform X2	GO:0004536;GO:0006308	deoxyribonuclease activity;DNA catabolic process	Molecular Function;Biological Process
XP_022340527.1	XM_022484819.1	2.48472	0.00989148	Arylsulfatase B	GO:0008484	sulfuric ester hydrolase activity	Molecular Function
XP_022323850.1	XM_022468142.1	2.47699	0.00173743	hemicentin-2 isoform X2	GO:0008152;GO:0016020;GO:0016491;GO:0046872	metabolic process;membrane;oxidoreductase activity;metal ion binding	Biological Process;Cellular Component;Molecular Function;Molecular Function
XP_022330778.1	XM_022475070.1	2.47568	0.0313913	calmodulin B	GO:0005509;GO:0005634;GO:0019722;GO:0030234;GO:0050790;GO:0051300	calcium ion binding;nucleus;calcium-mediated signaling;enzyme regulator activity;regulation of catalytic activity;spindle pole body organization	Molecular Function;Cellular Component;Biological Process;Molecular Function;Biological Process;Biological Process
XP_022296433.1	XM_022440725.1	2.47245	0.0191179	Dual specificity protein kinase shkA	GO:0004672;GO:0005524;GO:0006468;GO:0016020	protein kinase activity;ATP binding;protein phosphorylation;membrane	Molecular Function;Molecular Function;Biological Process;Cellular Component
XP_022335822.1	XM_022480114.1	2.46918	0.0428549	Tripartite motif-containing protein 56	GO:0005515;GO:0005622;GO:0008270	protein binding;intracellular;zinc ion binding	Molecular Function;Cellular Component;Molecular Function
XP_022302243.1	XM_022446535.1	2.46803	0.00131882	Nuclear transcription factor Y subunit alpha
XP_022340106.1	XM_022484398.1	2.4535	0.0465353	tektin-3-like isoform X1
XP_022295895.1	XM_022440187.1	2.45346	0.0103041	uncharacterized protein LOC111105800
XP_022300584.1	XM_022444876.1	2.45248	0.0471448	meprin A subunit alpha-like	GO:0008237;GO:0016020;GO:0046872	metallopeptidase activity;membrane;metal ion binding	Molecular Function;Cellular Component;Molecular Function
XP_022290470.1	XM_022434762.1	2.44927	0.00108534	ninjurin-1 isoform X2	GO:0016020;GO:0048856	membrane;anatomical structure development	Cellular Component;Biological Process
XP_022334342.1	XM_022478634.1	2.4491	0.0463631	leucine-rich repeat-containing protein 74B-like
XP_022298611.1	XM_022442903.1	2.43043	0.0454958	protein SPEC3-like	GO:0016021;GO:0046872	integral component of membrane;metal ion binding	Cellular Component;Molecular Function
XP_022345265.1	XM_022489557.1	2.42822	0.0446324	lectin BRA-3-like isoform X1
XP_022289421.1	XM_022433713.1	2.42677	0.0309007	uncharacterized protein LOC111101274 isoform X3
XP_022298422.1	XM_022442714.1	2.41656	1.01907e-05	phytanoyl-CoA dioxygenase, peroxisomal	GO:0001561;GO:0048244	fatty acid alpha-oxidation;phytanoyl-CoA dioxygenase activity	Biological Process;Molecular Function
XP_022346128.1	XM_022490420.1	2.41566	0.0312937	multiple epidermal growth factor-like domains protein 10 isoform X2
XP_022320018.1	XM_022464310.1	2.41265	0.03864	outer dense fiber protein 3-like
XP_022305667.1	XM_022449959.1	2.40663	0.00155979	uncharacterized protein LOC111112452 isoform X1
XP_022322863.1	XM_022467155.1	2.40506	0.0320787	receptor-type tyrosine-protein phosphatase eta-like isoform X1	GO:0004725;GO:0005515;GO:0006470	protein tyrosine phosphatase activity;protein binding;protein dephosphorylation	Molecular Function;Molecular Function;Biological Process
XP_022345794.1	XM_022490086.1	2.39568	0.000241926	tumor necrosis factor ligand superfamily member 11-like	GO:0005164;GO:0006955;GO:0016020	tumor necrosis factor receptor binding;immune response;membrane	Molecular Function;Biological Process;Cellular Component
XP_022288467.1	XM_022432759.1	2.38616	0.000135227	uncharacterized protein LOC111100671 isoform X2	GO:0005515;GO:0005622;GO:0008270	protein binding;intracellular;zinc ion binding	Molecular Function;Cellular Component;Molecular Function
XP_022310945.1	XM_022455237.1	2.38459	0.0265831	nuclear receptor ROR-beta	GO:0003700;GO:0003707;GO:0005634;GO:0006355;GO:0008270;GO:0043401;GO:0043565	DNA-binding transcription factor activity;steroid hormone receptor activity;nucleus;regulation of transcription, DNA-templated;zinc ion binding;steroid hormone mediated signaling pathway;sequence-specific DNA binding	Molecular Function;Molecular Function;Cellular Component;Biological Process;Molecular Function;Biological Process;Molecular Function
XP_022302675.1	XM_022446967.1	2.3834	0.034775	caveolin-1-like	GO:0000139;GO:0005901;GO:0070836	Golgi membrane;caveola;caveola assembly	Cellular Component;Cellular Component;Biological Process
XP_022309764.1	XM_022454056.1	2.37971	0.0401442	collagen alpha-1(VIII) chain-like
XP_022326905.1	XM_022471197.1	2.37809	0.0242933	paired box protein Pax-6-like	GO:0003677	DNA binding	Molecular Function
XP_022317354.1	XM_022461646.1	2.3773	0.031323	glycosyltransferase PglE	GO:0005488	binding	Molecular Function
XP_022342750.1	XM_022487042.1	2.37082	6.71722e-05	poly [ADP-ribose] polymerase 12-like isoform X1	GO:0016020;GO:0016757	membrane;transferase activity, transferring glycosyl groups	Cellular Component;Molecular Function
XP_022335127.1	XM_022479419.1	2.36307	0.0389034	cAMP-regulated D2 protein-like	GO:0016020;GO:0016787	membrane;hydrolase activity	Cellular Component;Molecular Function
XP_022336141.1	XM_022480433.1	2.36057	0.0482334	Fibrinogen-like protein A
XP_022301591.1	XM_022445883.1	2.35944	0.00409927	uncharacterized protein LOC111109669
XP_022341954.1	XM_022486246.1	2.35858	0.0392248	neuronal acetylcholine receptor subunit alpha-9-like	GO:0004888;GO:0005230;GO:0016021;GO:0034220	transmembrane signaling receptor activity;extracellular ligand-gated ion channel activity;integral component of membrane;ion transmembrane transport	Molecular Function;Molecular Function;Cellular Component;Biological Process
XP_022327828.1	XM_022472120.1	2.35231	0.0452173	protein FAM166B-like
XP_022341535.1	XM_022485827.1	2.3518	9.31788e-06	Menaquinone biosynthesis methyltransferase ubiE	GO:0008168;GO:0032259	methyltransferase activity;methylation	Molecular Function;Biological Process
XP_022303716.1	XM_022448008.1	2.34846	0.0183528	protein white-like	GO:0000166;GO:0016020	nucleotide binding;membrane	Molecular Function;Cellular Component
XP_022287601.1	XM_022431893.1	2.34819	0.000872708	3-demethylubiquinone-9 3-methyltransferase	GO:0016740	transferase activity	Molecular Function
XP_022300047.1	XM_022444339.1	2.34819	0.0034327	tenascin-like isoform X1
XP_022306743.1	XM_022451035.1	2.34514	0.0179956	receptor-type tyrosine-protein phosphatase T-like
XP_022341182.1	XM_022485474.1	2.34255	1.29444e-06	uncharacterized protein LOC111135422
XP_022289673.1	XM_022433965.1	2.3373	0.0042532	uncharacterized protein LOC111101464 isoform X2
XP_022289627.1	XM_022433919.1	2.33491	0.0104577	uncharacterized protein LOC111101432
XP_022303277.1	XM_022447569.1	2.31848	0.009342	rhodopsin-like isoform X3	GO:0003676;GO:0016021	nucleic acid binding;integral component of membrane	Molecular Function;Cellular Component
XP_022337870.1	XM_022482162.1	2.31754	0.0388699	leucine-rich repeat and IQ domain-containing protein 1-like
XP_022295147.1	XM_022439439.1	2.31559	0.0269714	ficolin-1-like isoform X2	GO:0016020	membrane	Cellular Component
XP_022297159.1	XM_022441451.1	2.30353	0.00911783	tripartite motif-containing protein 2-like	GO:0005515;GO:0005622;GO:0008270	protein binding;intracellular;zinc ion binding	Molecular Function;Cellular Component;Molecular Function
XP_022343381.1	XM_022487673.1	2.30328	1.48771e-05	INO80 complex subunit B-like	GO:0006338;GO:0031011	chromatin remodeling;Ino80 complex	Biological Process;Cellular Component
XP_022289374.1	XM_022433666.1	2.30055	2.51679e-05	tripartite motif-containing protein 2-like isoform X3	GO:0005622;GO:0008270	intracellular;zinc ion binding	Cellular Component;Molecular Function
XP_022341661.1	XM_022485953.1	2.29839	0.0344022	lipopolysaccharide-induced tumor necrosis factor-alpha factor homolog	GO:0016021	integral component of membrane	Cellular Component
XP_022300817.1	XM_022445109.1	2.28956	0.0460457	uncharacterized protein LOC111109020
XP_022301415.1	XM_022445707.1	2.28465	0.0318402	cysteine and tyrosine-rich protein 1-like
XP_022302075.1	XM_022446367.1	2.28398	0.0451455	cyclic nucleotide-binding domain-containing protein 2-like isoform X2
XP_022310139.1	XM_022454431.1	2.26645	0.019641	uncharacterized protein LOC111115620
XP_022341926.1	XM_022486218.1	2.26561	0.0422309	cAMP-dependent protein kinase regulatory subunit	GO:0016301;GO:0016310	kinase activity;phosphorylation	Molecular Function;Biological Process
XP_022342979.1	XM_022487271.1	2.26494	0.00950166	OLD family endonuclease
XP_022343305.1	XM_022487597.1	2.25994	0.0244637	probable transporter MCH1	GO:0016021;GO:0055085	integral component of membrane;transmembrane transport	Cellular Component;Biological Process
XP_022308033.1	XM_022452325.1	2.25878	0.0273507	uncharacterized protein LOC111114036
XP_022311525.1	XM_022455817.1	2.25744	0.0327031	multiple epidermal growth factor-like domains protein 6 isoform X1
XP_022289104.1	XM_022433396.1	2.25049	0.0499124	tripartite motif-containing protein 2	GO:0005515;GO:0005622;GO:0008270	protein binding;intracellular;zinc ion binding	Molecular Function;Cellular Component;Molecular Function
XP_022315364.1	XM_022459656.1	2.23957	0.000117393	Neural cell adhesion molecule L1-like protein
XP_022311255.1	XM_022455547.1	2.23868	0.0166195	multiple epidermal growth factor-like domains protein 10
XP_022345532.1	XM_022489824.1	2.23452	0.00058175	protein draper isoform X1
XP_022311700.1	XM_022455992.1	2.23175	0.00157022	tripartite motif-containing protein 3-like	GO:0005622;GO:0008270	intracellular;zinc ion binding	Cellular Component;Molecular Function
XP_022295163.1	XM_022439455.1	2.22812	0.0243909	probable E3 ubiquitin-protein ligase MID2	GO:0005622;GO:0008270	intracellular;zinc ion binding	Cellular Component;Molecular Function
XP_022334511.1	XM_022478803.1	2.21919	0.0462275	uncharacterized protein LOC111131331	GO:0016021	integral component of membrane	Cellular Component
XP_022302895.1	XM_022447187.1	2.21514	0.00186569	annexin A7-like isoform X1
XP_022345601.1	XM_022489893.1	2.21245	0.0358039	multiple epidermal growth factor-like domains protein 10
XP_022333141.1	XM_022477433.1	2.21188	0.0103866	transmembrane protein 62-like	GO:0016021	integral component of membrane	Cellular Component
XP_022338305.1	XM_022482597.1	2.20047	0.0023604	Multiple epidermal growth factor-like domains 6
XP_022297467.1	XM_022441759.1	2.19503	0.0118389	uncharacterized protein LOC111106885 isoform X5	GO:0016021	integral component of membrane	Cellular Component
XP_022302983.1	XM_022447275.1	2.19343	0.00112828	uncharacterized protein LOC111110674 isoform X1
XP_022329713.1	XM_022474005.1	2.19308	0.00138459	protein toll-like	GO:0002376;GO:0005515;GO:0016020;GO:0050794;GO:0050896	immune system process;protein binding;membrane;regulation of cellular process;response to stimulus	Biological Process;Molecular Function;Cellular Component;Biological Process;Biological Process
XP_022338500.1	XM_022482792.1	2.19041	0.0243909	sonic hedgehog protein A	GO:0005615;GO:0005886;GO:0007267;GO:0007275;GO:0008233;GO:0016539;GO:0046872	extracellular space;plasma membrane;cell-cell signaling;multicellular organism development;peptidase activity;intein-mediated protein splicing;metal ion binding	Cellular Component;Cellular Component;Biological Process;Biological Process;Molecular Function;Biological Process;Molecular Function
XP_022318068.1	XM_022462360.1	2.18926	0.0166134	Tripartite motif-containing protein 2	GO:0008270;GO:0016020;GO:0016757;GO:0042981	zinc ion binding;membrane;transferase activity, transferring glycosyl groups;regulation of apoptotic process	Molecular Function;Cellular Component;Molecular Function;Biological Process
XP_022294076.1	XM_022438368.1	2.18758	3.87376e-05	multiple epidermal growth factor-like domains protein 10
XP_022326180.1	XM_022470472.1	2.18738	0.0400819	orexin receptor type 2-like	GO:0004930;GO:0007186;GO:0016021	G protein-coupled receptor activity;G protein-coupled receptor signaling pathway;integral component of membrane	Molecular Function;Biological Process;Cellular Component
XP_022318709.1	XM_022463001.1	2.18737	0.0135298	ankyrin repeat domain-containing protein 29-like	GO:0052689	carboxylic ester hydrolase activity	Molecular Function
XP_022289985.1	XM_022434277.1	2.18566	0.0332585	cell wall integrity and stress response component 2-like	GO:0016021	integral component of membrane	Cellular Component
XP_022324508.1	XM_022468800.1	2.16464	0.0121306	CD63 antigen-like	GO:0016021	integral component of membrane	Cellular Component
XP_022313838.1	XM_022458130.1	2.16194	0.0341848	glycine N-acyltransferase-like protein 3	GO:0000287;GO:0004427;GO:0005739;GO:0006796;GO:0008080;GO:0047961	magnesium ion binding;inorganic diphosphatase activity;mitochondrion;phosphate-containing compound metabolic process;N-acetyltransferase activity;glycine N-acyltransferase activity	Molecular Function;Molecular Function;Cellular Component;Biological Process;Molecular Function;Molecular Function
XP_022297203.1	XM_022441495.1	2.1587	0.026619	uncharacterized protein LOC111111398	GO:0003677;GO:0004518	DNA binding;nuclease activity	Molecular Function;Molecular Function
XP_022310916.1	XM_022455208.1	2.15675	0.041334	Tripartite motif-containing protein 2
XP_022320682.1	XM_022464974.1	2.15492	0.00233958	lysosomal thioesterase PPT2	GO:0016790	thiolester hydrolase activity	Molecular Function
XP_022301198.1	XM_022445490.1	2.15263	0.00042704	probable serine/threonine-protein kinase roco6
XP_022287602.1	XM_022431894.1	2.13917	0.00897322	3-demethylubiquinone-9 3-methyltransferase	GO:0016740	transferase activity	Molecular Function
XP_022326016.1	XM_022470308.1	2.13173	0.0437108	uncharacterized protein LOC111125984
XP_022289003.1	XM_022433295.1	2.12513	0.00246141	tripartite motif-containing protein 2
XP_022338916.1	XM_022483208.1	2.1209	0.0115897	sulfotransferase family cytosolic 1B member 1-like	GO:0007155;GO:0007229;GO:0008146;GO:0008305	cell adhesion;integrin-mediated signaling pathway;sulfotransferase activity;integrin complex	Biological Process;Biological Process;Molecular Function;Cellular Component
XP_022302560.1	XM_022446852.1	2.12049	0.0357318	Sulfatase-modifying factor 1
XP_022341629.1	XM_022485921.1	2.11829	0.00136701	MMS19 nucleotide excision repair protein homolog	GO:0005737;GO:0006259;GO:0006974;GO:0043229	cytoplasm;DNA metabolic process;cellular response to DNA damage stimulus;intracellular organelle	Cellular Component;Biological Process;Biological Process;Cellular Component
XP_022333648.1	XM_022477940.1	2.11614	0.0147051	short-chain collagen C4-like
XP_022287015.1	XM_022431307.1	2.1122	0.00521955	uncharacterized protein LOC111099842
XP_022327067.1	XM_022471359.1	2.11025	0.0474171	uncharacterized protein LOC111126606
XP_022344050.1	XM_022488342.1	2.10998	0.037808	LIN 24 Like family member
XP_022313128.1	XM_022457420.1	2.10942	0.000375486	dual adapter for phosphotyrosine and 3-phosphotyrosine and 3-phosphoinositide-like
XP_022301437.1	XM_022445729.1	2.09302	0.0463631	BTB and MATH domain-containing protein 38
XP_022334092.1	XM_022478384.1	2.09191	0.0463631	sushi, von Willebrand factor type A, EGF and pentraxin domain-containing protein 1-like	GO:0005509;GO:0016021	calcium ion binding;integral component of membrane	Molecular Function;Cellular Component
XP_022297541.1	XM_022441833.1	2.087	0.0148361	probable E3 ubiquitin-protein ligase MID2	GO:0005515;GO:0005622;GO:0008270	protein binding;intracellular;zinc ion binding	Molecular Function;Cellular Component;Molecular Function
XP_022342006.1	XM_022486298.1	2.08579	1.10169e-15	ribonuclease P protein subunit p29-like	GO:0003723;GO:0004540;GO:0005634;GO:0008033;GO:0030677;GO:0090501	RNA binding;ribonuclease activity;nucleus;tRNA processing;ribonuclease P complex;RNA phosphodiester bond hydrolysis	Molecular Function;Molecular Function;Cellular Component;Biological Process;Cellular Component;Biological Process
XP_022286563.1	XM_022430855.1	2.07118	0.0415331	uncharacterized protein LOC111099542 isoform X1
XP_022316685.1	XM_022460977.1	2.06945	0.0422521	complement C1q-like protein 4	GO:0030246	carbohydrate binding	Molecular Function
XP_022336902.1	XM_022481194.1	2.06758	0.0215016	multiple epidermal growth factor-like domains protein 6
XP_022333113.1	XM_022477405.1	2.06561	0.0412029	Kyphoscoliosis peptidase
XP_022317468.1	XM_022461760.1	2.06236	0.031485	calcium-binding protein NCS-1	GO:0005509;GO:0044464;GO:0050794	calcium ion binding;obsolete cell part;regulation of cellular process	Molecular Function;Cellular Component;Biological Process
XP_022313091.1	XM_022457383.1	2.05878	0.0063326	tctex1 domain-containing protein 2-like
XP_022301178.1	XM_022445470.1	2.05283	0.00587904	Transposon Ty3-G Gag-Pol polyprotein	GO:0003676;GO:0015074	nucleic acid binding;DNA integration	Molecular Function;Biological Process
XP_022337710.1	XM_022482002.1	2.05217	0.00522091	carbonyl reductase [NADPH] 1-like	GO:0016491;GO:0055114	oxidoreductase activity;oxidation-reduction process	Molecular Function;Biological Process
XP_022344867.1	XM_022489159.1	2.04962	0.00268264	uncharacterized protein LOC111137620
XP_022287538.1	XM_022431830.1	2.04654	0.00178208	tripartite motif-containing protein 2-like	GO:0005622;GO:0008270	intracellular;zinc ion binding	Cellular Component;Molecular Function
XP_022322040.1	XM_022466332.1	2.04623	0.0354347	Neuronal acetylcholine receptor subunit alpha-10	GO:0004888;GO:0005230;GO:0016021;GO:0034220	transmembrane signaling receptor activity;extracellular ligand-gated ion channel activity;integral component of membrane;ion transmembrane transport	Molecular Function;Molecular Function;Cellular Component;Biological Process
XP_022328782.1	XM_022473074.1	2.04431	0.000661456	dual specificity protein phosphatase 12-like	GO:0004725;GO:0008138;GO:0035335	protein tyrosine phosphatase activity;protein tyrosine/serine/threonine phosphatase activity;peptidyl-tyrosine dephosphorylation	Molecular Function;Molecular Function;Biological Process
XP_022306270.1	XM_022450562.1	2.04352	0.012115	receptor-type tyrosine-protein phosphatase T-like
XP_022343874.1	XM_022488166.1	2.04318	7.95663e-05	deoxynucleoside triphosphate triphosphohydrolase SAMHD1-like
XP_022336834.1	XM_022481126.1	2.03972	0.000904833	splicing regulatory glutamine/lysine-rich protein 1-like
XP_022309065.1	XM_022453357.1	2.03451	0.0366246	Zinc finger CW-type PWWP domain protein 2	GO:0005488	binding	Molecular Function
XP_022294288.1	XM_022438580.1	2.03269	0.0407283	cell death abnormality protein 1-like
XP_022329810.1	XM_022474102.1	2.02168	0.0461462	macrophage-expressed gene 1 protein-like	GO:0016021	integral component of membrane	Cellular Component
XP_022294433.1	XM_022438725.1	2.02165	0.0268898	protein draper-like
XP_022296552.1	XM_022440844.1	2.01622	0.00449523	prostaglandin reductase 1	GO:0005737;GO:0016020;GO:0032440;GO:0047522;GO:0055114	cytoplasm;membrane;2-alkenal reductase [NAD(P)+] activity;15-oxoprostaglandin 13-oxidase activity;oxidation-reduction process	Cellular Component;Cellular Component;Molecular Function;Molecular Function;Biological Process
XP_022326912.1	XM_022471204.1	2.00633	0.0195902	tripartite motif-containing protein 3-like	GO:0008270	zinc ion binding	Molecular Function
XP_022298517.1	XM_022442809.1	2.00095	0.00421243	receptor-type tyrosine-protein phosphatase T-like	GO:0004721;GO:0006470;GO:0016020	phosphoprotein phosphatase activity;protein dephosphorylation;membrane	Molecular Function;Biological Process;Cellular Component
XP_022343816.1	XM_022488108.1	1.99309	0.00399698	Spore cortex-lytic enzyme
XP_022325109.1	XM_022469401.1	1.99275	0.00201159	NADH dehydrogenase [ubiquinone] iron-sulfur protein 2, mitochondrial
XP_022330638.1	XM_022474930.1	1.97672	0.0182108	LOW QUALITY PROTEIN: uncharacterized protein LOC111128956, partial
XP_022308304.1	XM_022452596.1	1.97633	0.037808	membrane protein	GO:0016021	integral component of membrane	Cellular Component
XP_022305851.1	XM_022450143.1	1.96626	0.0439213	leucine-rich repeat-containing protein 71-like isoform X8
XP_022319673.1	XM_022463965.1	1.95873	0.00338841	uncharacterized protein LOC111122298	GO:0003956;GO:0006471	NAD(P)+-protein-arginine ADP-ribosyltransferase activity;protein ADP-ribosylation	Molecular Function;Biological Process
XP_022287335.1	XM_022431627.1	1.95827	0.0259704	Metal transporter CNNM2	GO:0016020	membrane	Cellular Component
XP_022300420.1	XM_022444712.1	1.95346	0.0268328	uncharacterized protein LOC111108677 isoform X1
XP_022322959.1	XM_022467251.1	1.94935	0.00750649	hemicentin-2 isoform X2	GO:0008152;GO:0016020;GO:0016491;GO:0046872	metabolic process;membrane;oxidoreductase activity;metal ion binding	Biological Process;Cellular Component;Molecular Function;Molecular Function
XP_022326811.1	XM_022471103.1	1.93803	0.0457432	paramyosin isoform X1
XP_022314247.1	XM_022458539.1	1.93729	0.0231026	tripartite motif-containing protein 2-like
XP_022307812.1	XM_022452104.1	1.93562	0.0110038	multiple epidermal growth factor-like domains protein 11
XP_022302628.1	XM_022446920.1	1.92469	0.0446324	uncharacterized protein LOC111110423 isoform X1
XP_022302563.1	XM_022446855.1	1.91575	0.0335273	Transmembrane protein 229A	GO:0016021	integral component of membrane	Cellular Component
XP_022323591.1	XM_022467883.1	1.90559	0.0298478	protein ABHD14B-like	GO:0016021;GO:0016787	integral component of membrane;hydrolase activity	Cellular Component;Molecular Function
XP_022323126.1	XM_022467418.1	1.90022	0.0326935	uncharacterized protein LOC111124503	GO:0016021	integral component of membrane	Cellular Component
XP_022344492.1	XM_022488784.1	1.89547	0.0167542	serine racemase	GO:0006520;GO:0016853;GO:0030170	cellular amino acid metabolic process;isomerase activity;pyridoxal phosphate binding	Biological Process;Molecular Function;Molecular Function
XP_022326006.1	XM_022470298.1	1.8937	3.09675e-06	plancitoxin-1-like isoform X1
XP_022312889.1	XM_022457181.1	1.89146	0.0444263	Fibroblast growth factor receptor 2	GO:0004672;GO:0005524;GO:0006468;GO:0016021	protein kinase activity;ATP binding;protein phosphorylation;integral component of membrane	Molecular Function;Molecular Function;Biological Process;Cellular Component
XP_022306753.1	XM_022451045.1	1.89047	0.032383	receptor-type tyrosine-protein phosphatase mu-like
XP_022297581.1	XM_022441873.1	1.88236	0.000661456	uncharacterized protein LOC111106971
XP_022343979.1	XM_022488271.1	1.88153	0.00827945	toll-like receptor 3	GO:0001819;GO:0002224;GO:0005515;GO:0009617;GO:0010033;GO:0016021;GO:0038023;GO:0098542	positive regulation of cytokine production;toll-like receptor signaling pathway;protein binding;response to bacterium;response to organic substance;integral component of membrane;signaling receptor activity;defense response to other organism	Biological Process;Biological Process;Molecular Function;Biological Process;Biological Process;Cellular Component;Molecular Function;Biological Process
XP_022312954.1	XM_022457246.1	1.8798	0.0354811	R-spondin-2-like isoform X1
XP_022319415.1	XM_022463707.1	1.87972	0.0391325	glutathione S-transferase-like	GO:0016740	transferase activity	Molecular Function
XP_022331534.1	XM_022475826.1	1.87522	0.0227799	calmodulin 3b (phosphorylase kinase, delta)	GO:0005509;GO:0005634;GO:0016301;GO:0016310;GO:0019722;GO:0030234;GO:0050790;GO:0051300	calcium ion binding;nucleus;kinase activity;phosphorylation;calcium-mediated signaling;enzyme regulator activity;regulation of catalytic activity;spindle pole body organization	Molecular Function;Cellular Component;Molecular Function;Biological Process;Biological Process;Molecular Function;Biological Process;Biological Process
XP_022346210.1	XM_022490502.1	1.8737	0.0484343	CD225/dispanin family protein	GO:0016020	membrane	Cellular Component
XP_022289140.1	XM_022433432.1	1.87241	0.0423031	tripartite motif-containing protein 2-like isoform X3	GO:0005622;GO:0008270	intracellular;zinc ion binding	Cellular Component;Molecular Function
XP_022346171.1	XM_022490463.1	1.86847	0.0193659	uncharacterized protein YER152C-like isoform X1	GO:0009058;GO:0016740;GO:0030170	biosynthetic process;transferase activity;pyridoxal phosphate binding	Biological Process;Molecular Function;Molecular Function
XP_022286938.1	XM_022431230.1	1.86327	0.0178717	tektin-2-like	GO:0030317;GO:0036126;GO:0060271;GO:0060294	flagellated sperm motility;sperm flagellum;cilium assembly;cilium movement involved in cell motility	Biological Process;Cellular Component;Biological Process;Biological Process
XP_022323000.1	XM_022467292.1	1.86292	0.0471902	Tripartite motif-containing protein 45	GO:0005622;GO:0008270	intracellular;zinc ion binding	Cellular Component;Molecular Function
XP_022300315.1	XM_022444607.1	1.86191	0.0163851	deoxyuridine 5'-triphosphate nucleotidohydrolase-like	GO:0004170;GO:0046080	dUTP diphosphatase activity;dUTP metabolic process	Molecular Function;Biological Process
XP_022291181.1	XM_022435473.1	1.85533	0.0228186	multiple epidermal growth factor-like domains protein 10
XP_022342306.1	XM_022486598.1	1.8517	0.0225688	Poly [ADP-ribose] polymerase 14
XP_022288909.1	XM_022433201.1	1.83139	0.00579123	uncharacterized protein LOC111100995	GO:0016020	membrane	Cellular Component
XP_022287203.1	XM_022431495.1	1.82949	0.0215342	scavenger receptor class F member 1-like
XP_022338353.1	XM_022482645.1	1.8285	0.00214228	bactericidal permeability increasing protein	GO:0001530;GO:0005615;GO:0006955;GO:0050829	lipopolysaccharide binding;extracellular space;immune response;defense response to Gram-negative bacterium	Molecular Function;Cellular Component;Biological Process;Biological Process
XP_022309816.1	XM_022454108.1	1.82293	0.035302	caveolin-1-like	GO:0000139;GO:0005506;GO:0005901;GO:0016021;GO:0016705;GO:0020037;GO:0055114;GO:0070836	Golgi membrane;iron ion binding;caveola;integral component of membrane;oxidoreductase activity, acting on paired donors, with incorporation or reduction of molecular oxygen;heme binding;oxidation-reduction process;caveola assembly	Cellular Component;Molecular Function;Cellular Component;Cellular Component;Molecular Function;Molecular Function;Biological Process;Biological Process
XP_022295669.1	XM_022439961.1	1.82034	0.034366	E3 ubiquitin-protein ligase XIAP-like
XP_022296430.1	XM_022440722.1	1.81147	0.0233437	Mitosis inhibitor protein kinase wee1	GO:0004672;GO:0005524;GO:0006468	protein kinase activity;ATP binding;protein phosphorylation	Molecular Function;Molecular Function;Biological Process
XP_022295764.1	XM_022440056.1	1.81092	0.00733738	coiled-coil domain-containing protein 162-like
XP_022338462.1	XM_022482754.1	1.79311	0.0179037	uncharacterized protein LOC111133999
XP_022317060.1	XM_022461352.1	1.79066	0.0170963	testis-expressed protein 47-like isoform X3	GO:0009785;GO:0009882;GO:0071949	blue light signaling pathway;blue light photoreceptor activity;FAD binding	Biological Process;Molecular Function;Molecular Function
XP_022313873.1	XM_022458165.1	1.78673	0.0207389	toll-like receptor 13	GO:0002376;GO:0005515;GO:0006952;GO:0007165;GO:0016021	immune system process;protein binding;defense response;signal transduction;integral component of membrane	Biological Process;Molecular Function;Biological Process;Biological Process;Cellular Component
XP_022321806.1	XM_022466098.1	1.78594	0.0405249	cathepsin L1-like	GO:0006508;GO:0008234;GO:0016021	proteolysis;cysteine-type peptidase activity;integral component of membrane	Biological Process;Molecular Function;Cellular Component
XP_022340727.1	XM_022485019.1	1.78147	0.0226338	E3 ubiquitin-protein ligase TRIM56-like	GO:0005515;GO:0005622;GO:0008270	protein binding;intracellular;zinc ion binding	Molecular Function;Cellular Component;Molecular Function
XP_022301154.1	XM_022445446.1	1.77622	0.0466274	muscle M-line assembly protein unc-89-like
XP_022338951.1	XM_022483243.1	1.76477	0.00760435	CKLF-like MARVEL transmembrane domain-containing protein 4	GO:0016020	membrane	Cellular Component
XP_022335581.1	XM_022479873.1	1.7639	0.0305614	uncharacterized protein LOC111132142	GO:0016021	integral component of membrane	Cellular Component
XP_022299761.1	XM_022444053.1	1.76084	0.0160814	betaine--homocysteine S-methyltransferase 1-like	GO:0005737;GO:0008270;GO:0009086;GO:0032259;GO:0047150	cytoplasm;zinc ion binding;methionine biosynthetic process;methylation;betaine-homocysteine S-methyltransferase activity	Cellular Component;Molecular Function;Biological Process;Biological Process;Molecular Function
XP_022344575.1	XM_022488867.1	1.76064	0.00270127	uncharacterized protein LOC111137416
XP_022318452.1	XM_022462744.1	1.75227	0.0430674	Mediator of RNA polymerase II transcription subunit 14
XP_022331241.1	XM_022475533.1	1.75221	0.0196676	Amiloride-sensitive sodium channel subunit alpha	GO:0005272;GO:0016021;GO:0035725	sodium channel activity;integral component of membrane;sodium ion transmembrane transport	Molecular Function;Cellular Component;Biological Process
XP_022307734.1	XM_022452026.1	1.74919	0.0441554	receptor-type tyrosine-protein phosphatase mu-like
XP_022317864.1	XM_022462156.1	1.73491	0.0350975	N-acetylneuraminate lyase	GO:0016829	lyase activity	Molecular Function
XP_022307825.1	XM_022452117.1	1.73221	0.0441554	E3 ubiquitin-protein ligase TRIM71-like	GO:0005622;GO:0008270	intracellular;zinc ion binding	Cellular Component;Molecular Function
XP_022319487.1	XM_022463779.1	1.72992	1.62704e-05	Caspase-3	GO:0004197;GO:0006915	cysteine-type endopeptidase activity;apoptotic process	Molecular Function;Biological Process
XP_022301609.1	XM_022445901.1	1.72667	0.0395586	tripartite motif-containing protein 2-like	GO:0005515	protein binding	Molecular Function
XP_022316328.1	XM_022460620.1	1.72479	0.0250585	Uracil-DNA glycosylase	GO:0004844;GO:0005319;GO:0006284;GO:0006869	uracil DNA N-glycosylase activity;lipid transporter activity;base-excision repair;lipid transport	Molecular Function;Molecular Function;Biological Process;Biological Process
XP_022340900.1	XM_022485192.1	1.71581	0.0309923	uncharacterized protein LOC111135271
XP_022319373.1	XM_022463665.1	1.71537	0.0329717	uncharacterized protein LOC111122103 isoform X2
XP_022309358.1	XM_022453650.1	1.71439	0.0209935	CD82 antigen-like	GO:0016021	integral component of membrane	Cellular Component
XP_022342272.1	XM_022486564.1	1.71243	0.019641	caltractin-like	GO:0000281;GO:0005509;GO:0005634;GO:0005813;GO:0007099;GO:0008017;GO:0010824;GO:0019722;GO:0031683;GO:0032465;GO:0032795	mitotic cytokinesis;calcium ion binding;nucleus;centrosome;centriole replication;microtubule binding;regulation of centrosome duplication;calcium-mediated signaling;G-protein beta/gamma-subunit complex binding;regulation of cytokinesis;heterotrimeric G-protein binding	Biological Process;Molecular Function;Cellular Component;Cellular Component;Biological Process;Molecular Function;Biological Process;Biological Process;Molecular Function;Biological Process;Molecular Function
XP_022286426.1	XM_022430718.1	1.69645	0.0135817	uncharacterized protein LOC111099436
XP_022289850.1	XM_022434142.1	1.69076	4.85115e-07	putative aminopeptidase W07G4.4	GO:0004177;GO:0005737;GO:0006508;GO:0008235;GO:0030145	aminopeptidase activity;cytoplasm;proteolysis;metalloexopeptidase activity;manganese ion binding	Molecular Function;Cellular Component;Biological Process;Molecular Function;Molecular Function
XP_022289498.1	XM_022433790.1	1.68929	0.0166803	Multiple epidermal growth factor-like domains 10	GO:0016020	membrane	Cellular Component
XP_022341193.1	XM_022485485.1	1.68749	0.0333463	uncharacterized protein LOC111135427	GO:0016020	membrane	Cellular Component
XP_022307753.1	XM_022452045.1	1.68704	0.00243733	multiple epidermal growth factor-like domains protein 11
XP_022344819.1	XM_022489111.1	1.67575	0.011458	UPF0598 protein CG30010-like
XP_022312179.1	XM_022456471.1	1.6719	0.0114219	tripartite motif-containing protein 3-like	GO:0005622;GO:0008270	intracellular;zinc ion binding	Cellular Component;Molecular Function
XP_022310771.1	XM_022455063.1	1.66667	0.0446324	collagen alpha-1(VIII) chain-like	GO:0005515	protein binding	Molecular Function
XP_022330420.1	XM_022474712.1	1.66352	0.0382703	calmodulin-like protein 3	GO:0005737;GO:0005819;GO:0008016;GO:0008047;GO:0019899;GO:0019904;GO:0032991;GO:0035307;GO:0051345;GO:0051592;GO:0060314;GO:0099512;GO:1902533	cytoplasm;spindle;regulation of heart contraction;enzyme activator activity;enzyme binding;protein domain specific binding;protein-containing complex;positive regulation of protein dephosphorylation;positive regulation of hydrolase activity;response to calcium ion;regulation of ryanodine-sensitive calcium-release channel activity;supramolecular fiber;positive regulation of intracellular signal tr…	Cellular Component;Cellular Component;Biological Process;Molecular Function;Molecular Function;Molecular Function;Cellular Component;Biological Process;Biological Process;Biological Process;Biological Process;Cellular Component;Biological Process
XP_022331752.1	XM_022476044.1	1.66322	0.0259971	Kyphoscoliosis peptidase	GO:0016020	membrane	Cellular Component
XP_022323896.1	XM_022468188.1	1.66318	0.0460457	coiled-coil domain-containing protein 180-like isoform X12
XP_022338118.1	XM_022482410.1	1.66253	0.019641	WD repeat-containing protein 88-like
XP_022343975.1	XM_022488267.1	1.66006	0.0210469	protein draper isoform X1
XP_022343370.1	XM_022487662.1	1.65742	0.0119284	endochitinase A	GO:0016020	membrane	Cellular Component
XP_022341711.1	XM_022486003.1	1.65534	0.0254345	SH3 domain-binding protein 2-like
XP_022343539.1	XM_022487831.1	1.64415	0.0148895	skeletal aspartic acid-rich protein 2-like	GO:0005840;GO:0016020	ribosome;membrane	Cellular Component;Cellular Component
XP_022300981.1	XM_022445273.1	1.63925	0.0156451	receptor-type tyrosine-protein phosphatase T-like	GO:0004721;GO:0006470;GO:0016020	phosphoprotein phosphatase activity;protein dephosphorylation;membrane	Molecular Function;Biological Process;Cellular Component
XP_022325887.1	XM_022470179.1	1.63813	0.0323226	multiple epidermal growth factor-like domains protein 10
XP_022296959.1	XM_022441251.1	1.6359	0.0383537	uncharacterized protein LOC111106531
XP_022286551.1	XM_022430843.1	1.63431	0.0360228	uncharacterized protein LOC111099532 isoform X1
XP_022339650.1	XM_022483942.1	1.61909	0.0201257	Ankyrin repeat domain-containing protein 55
XP_022344064.1	XM_022488356.1	1.613	0.0482253	multiple epidermal growth factor-like domains protein 6
XP_022345272.1	XM_022489564.1	1.61154	0.0232641	uncharacterized protein LOC111137870
XP_022320843.1	XM_022465135.1	1.61052	0.0482698	tripartite motif-containing protein 2-like	GO:0005622;GO:0008270	intracellular;zinc ion binding	Cellular Component;Molecular Function
XP_022341722.1	XM_022486014.1	1.60698	0.0261602	integrin beta-1	GO:0016020	membrane	Cellular Component
XP_022302682.1	XM_022446974.1	1.60331	0.0340389	cysteine and tyrosine-rich protein 1-like
XP_022342850.1	XM_022487142.1	1.60319	0.0281667	complement C1q-like protein 4
XP_022343894.1	XM_022488186.1	1.60237	0.00570121	mucin-5AC-like isoform X3
XP_022294360.1	XM_022438652.1	1.59814	0.0291871	uncharacterized protein LOC111104624
XP_022286996.1	XM_022431288.1	1.59634	0.00811921	uncharacterized protein LOC111099823
XP_022320260.1	XM_022464552.1	1.5909	0.0385262	uncharacterized protein LOC111122684
XP_022302092.1	XM_022446384.1	1.59072	0.0385262	uncharacterized protein LOC111110051
XP_022342773.1	XM_022487065.1	1.58998	0.0116118	uncharacterized protein LOC111136307
XP_022300049.1	XM_022444341.1	1.58769	0.0309597	tenascin-like isoform X1
XP_022341713.1	XM_022486005.1	1.5869	0.0450251	SH3 domain-binding protein 2
XP_022315101.1	XM_022459393.1	1.58568	0.0437005	calcyphosin-like protein isoform X1	GO:0005509	calcium ion binding	Molecular Function
XP_022330203.1	XM_022474495.1	1.58448	0.00655757	LOW QUALITY PROTEIN: tubulin--tyrosine ligase-like [Crassostrea virginica]
XP_022303740.1	XM_022448032.1	1.58186	0.0260723	latrophilin receptor-like protein A	GO:0004930;GO:0007166;GO:0007186;GO:0016021	G protein-coupled receptor activity;cell surface receptor signaling pathway;G protein-coupled receptor signaling pathway;integral component of membrane	Molecular Function;Biological Process;Biological Process;Cellular Component
XP_022338768.1	XM_022483060.1	1.5789	0.00697481	glutathione S-transferase-like	GO:0005515;GO:0016740	protein binding;transferase activity	Molecular Function;Molecular Function
XP_022303335.1	XM_022447627.1	1.57531	0.0422521	cell death abnormality protein 1-like
XP_022322805.1	XM_022467097.1	1.5728	0.0155275	CD63 antigen	GO:0016021	integral component of membrane	Cellular Component
XP_022289550.1	XM_022433842.1	1.55945	0.0273084	5-hydroxytryptamine receptor 4	GO:0004930;GO:0007186;GO:0016021	G protein-coupled receptor activity;G protein-coupled receptor signaling pathway;integral component of membrane	Molecular Function;Biological Process;Cellular Component
XP_022287930.1	XM_022432222.1	1.559	0.0171744	baculoviral IAP repeat-containing protein 3-like
XP_022331484.1	XM_022475776.1	1.54118	0.0461339	homeobox protein six1-like	GO:0003700;GO:0005634;GO:0006355;GO:0006915;GO:0008283;GO:0043565;GO:0048513	DNA-binding transcription factor activity;nucleus;regulation of transcription, DNA-templated;apoptotic process;cell population proliferation;sequence-specific DNA binding;animal organ development	Molecular Function;Cellular Component;Biological Process;Biological Process;Biological Process;Molecular Function;Biological Process
XP_022295354.1	XM_022439646.1	1.53637	0.019641	lipoma HMGIC fusion partner-like	GO:0016021	integral component of membrane	Cellular Component
XP_022304235.1	XM_022448527.1	1.53127	9.62634e-05	glycoprotein 3-alpha-L-fucosyltransferase A-like	GO:0005794;GO:0006486;GO:0008417;GO:0016020	Golgi apparatus;protein glycosylation;fucosyltransferase activity;membrane	Cellular Component;Biological Process;Molecular Function;Cellular Component
XP_022302099.1	XM_022446391.1	1.52703	0.00178208	germinal-center associated nuclear protein-like	GO:0003723	RNA binding	Molecular Function
XP_022297043.1	XM_022441335.1	1.52592	8.44079e-05	uncharacterized protein LOC111106606 isoform X1
XP_022345547.1	XM_022489839.1	1.52384	0.00838088	uncharacterized protein LOC111138052	GO:0016020	membrane	Cellular Component
XP_022289207.1	XM_022433499.1	1.51544	0.000262865	succinate--CoA ligase [ADP/GDP-forming] subunit alpha, mitochondrial-like isoform X2	GO:0000166;GO:0004775;GO:0004776;GO:0005739;GO:0005829;GO:0005886;GO:0006099;GO:0048037	nucleotide binding;succinate-CoA ligase (ADP-forming) activity;succinate-CoA ligase (GDP-forming) activity;mitochondrion;cytosol;plasma membrane;tricarboxylic acid cycle;cofactor binding	Molecular Function;Molecular Function;Molecular Function;Cellular Component;Cellular Component;Cellular Component;Biological Process;Molecular Function
XP_022336893.1	XM_022481185.1	1.50678	0.0115335	metabotropic glutamate receptor 6-like	GO:0007165;GO:0016020	signal transduction;membrane	Biological Process;Cellular Component
XP_022311302.1	XM_022455594.1	1.50459	0.0111631	coagulation factor XII-like
XP_022310317.1	XM_022454609.1	1.50193	0.0174634	furin-like protease kpc-1 isoform X2	GO:0004252;GO:0004714;GO:0005524;GO:0006508;GO:0007169;GO:0016021;GO:0018108	serine-type endopeptidase activity;transmembrane receptor protein tyrosine kinase activity;ATP binding;proteolysis;transmembrane receptor protein tyrosine kinase signaling pathway;integral component of membrane;peptidyl-tyrosine phosphorylation	Molecular Function;Molecular Function;Molecular Function;Biological Process;Biological Process;Cellular Component;Biological Process
XP_022296567.1	XM_022440859.1	1.50036	0.00847608	General transcription factor 3C polypeptide 6
XP_022288540.1	XM_022432832.1	1.4954	0.0423013	multiple epidermal growth factor-like domains protein 6
XP_022287073.1	XM_022431365.1	1.49289	0.0101734	uncharacterized protein LOC111099880
XP_022315266.1	XM_022459558.1	1.48182	0.0474534	receptor-type tyrosine-protein phosphatase kappa-like	GO:0004721;GO:0006470;GO:0016020	phosphoprotein phosphatase activity;protein dephosphorylation;membrane	Molecular Function;Biological Process;Cellular Component
XP_022327572.1	XM_022471864.1	1.48101	0.027823	Multiple epidermal growth factor-like domains 6
XP_022296719.1	XM_022441011.1	1.48084	0.0044678	tyramine beta-hydroxylase-like	GO:0016020;GO:0016715;GO:0055114	membrane;oxidoreductase activity, acting on paired donors, with incorporation or reduction of molecular oxygen, reduced ascorbate as one donor, and incorporation of one atom of oxygen;oxidation-reduction process	Cellular Component;Molecular Function;Biological Process
XP_022294987.1	XM_022439279.1	1.47613	0.0157987	cell wall integrity and stress response component 2-like
XP_022315206.1	XM_022459498.1	1.47413	0.000713198	E3 ubiquitin-protein ligase TRIM71-like	GO:0005622;GO:0008270	intracellular;zinc ion binding	Cellular Component;Molecular Function
XP_022309756.1	XM_022454048.1	1.47244	0.0309923	lysophospholipase-like protein 1	GO:0002084;GO:0005737;GO:0008474;GO:0052689	protein depalmitoylation;cytoplasm;palmitoyl-(protein) hydrolase activity;carboxylic ester hydrolase activity	Biological Process;Cellular Component;Molecular Function;Molecular Function
XP_022336267.1	XM_022480559.1	1.46953	0.0362535	E3 ubiquitin-protein ligase TRIM71-like
XP_022288408.1	XM_022432700.1	1.46696	0.0169913	succinate dehydrogenase [ubiquinone] flavoprotein subunit, mitochondrial	GO:0005743;GO:0006099;GO:0008177;GO:0022900;GO:0050660	mitochondrial inner membrane;tricarboxylic acid cycle;succinate dehydrogenase (ubiquinone) activity;electron transport chain;flavin adenine dinucleotide binding	Cellular Component;Biological Process;Molecular Function;Biological Process;Molecular Function
XP_022290648.1	XM_022434940.1	1.46687	0.0409419	cytochrome P450 3A24	GO:0005783;GO:0016712;GO:0044422;GO:0044425;GO:0046872	endoplasmic reticulum;oxidoreductase activity, acting on paired donors, with incorporation or reduction of molecular oxygen, reduced flavin or flavoprotein as one donor, and incorporation of one atom of oxygen;obsolete organelle part;obsolete membrane part;metal ion binding	Cellular Component;Molecular Function;Cellular Component;Cellular Component;Molecular Function
XP_022296384.1	XM_022440676.1	1.46522	0.045724	uncharacterized protein LOC111106131
XP_022339241.1	XM_022483533.1	1.46419	0.0049047	multidrug resistance protein 1-like	GO:0004012;GO:0005524;GO:0005887;GO:0034204;GO:0042626;GO:0044070;GO:0055085	ATPase-coupled intramembrane lipid transporter activity;ATP binding;integral component of plasma membrane;lipid translocation;ATPase-coupled transmembrane transporter activity;regulation of anion transport;transmembrane transport	Molecular Function;Molecular Function;Cellular Component;Biological Process;Molecular Function;Biological Process;Biological Process
XP_022342419.1	XM_022486711.1	1.45837	0.0229932	acetylcholinesterase isoform X2	GO:0007416;GO:0016021;GO:0044464;GO:0045202;GO:0052689;GO:0071709	synapse assembly;integral component of membrane;obsolete cell part;synapse;carboxylic ester hydrolase activity;membrane assembly	Biological Process;Cellular Component;Cellular Component;Cellular Component;Molecular Function;Biological Process
XP_022340890.1	XM_022485182.1	1.45681	0.0324577	uncharacterized protein LOC111135265
XP_022301265.1	XM_022445557.1	1.45341	0.00438715	DNA repair protein RAD5B-like
XP_022325881.1	XM_022470173.1	1.41485	0.00349546	multiple epidermal growth factor-like domains protein 10
XP_022345466.1	XM_022489758.1	1.40557	0.0200563	XK-related protein 6-like	GO:0016021	integral component of membrane	Cellular Component
XP_022297386.1	XM_022441678.1	1.40555	0.00989148	retinoid-inducible serine carboxypeptidase	GO:0004180	carboxypeptidase activity	Molecular Function
XP_022331217.1	XM_022475509.1	1.40493	0.0421185	radial spoke head protein 4 homolog A-like
XP_022296644.1	XM_022440936.1	1.40284	3.72729e-07	probable E3 ubiquitin-protein ligase MID2	GO:0005622;GO:0008270	intracellular;zinc ion binding	Cellular Component;Molecular Function
XP_022294939.1	XM_022439231.1	1.40118	0.0391325	adapter protein CIKS-like
XP_022313997.1	XM_022458289.1	1.39107	0.00911783	netrin-1-like isoform X1	GO:0001569;GO:0001947;GO:0003146;GO:0005515;GO:0005576;GO:0016358;GO:0016525;GO:0021960;GO:0030516;GO:0030878;GO:0033564;GO:0035908;GO:0048665;GO:0048846;GO:0061626;GO:0071678	branching involved in blood vessel morphogenesis;heart looping;heart jogging;protein binding;extracellular region;dendrite development;negative regulation of angiogenesis;anterior commissure morphogenesis;regulation of axon extension;thyroid gland development;anterior/posterior axon guidance;ventral aorta development;neuron fate specification;axon extension involved in axon guidance;pharyngeal ar…	Biological Process;Biological Process;Biological Process;Molecular Function;Cellular Component;Biological Process;Biological Process;Biological Process;Biological Process;Biological Process;Biological Process;Biological Process;Biological Process;Biological Process;Biological Process;Biological Process
XP_022314014.1	XM_022458306.1	1.38911	0.0223721	receptor-type tyrosine-protein phosphatase alpha-like isoform X2	GO:0004725;GO:0016021;GO:0035335	protein tyrosine phosphatase activity;integral component of membrane;peptidyl-tyrosine dephosphorylation	Molecular Function;Cellular Component;Biological Process
XP_022293450.1	XM_022437742.1	1.38693	0.0392054	tripartite motif-containing protein 3	GO:0005515;GO:0005622;GO:0008270	protein binding;intracellular;zinc ion binding	Molecular Function;Cellular Component;Molecular Function
XP_022330785.1	XM_022475077.1	1.38137	0.00308204	HCLS1-binding protein 3-like	GO:0005488;GO:0043231;GO:0044444	binding;intracellular membrane-bounded organelle;obsolete cytoplasmic part	Molecular Function;Cellular Component;Cellular Component
XP_022287704.1	XM_022431996.1	1.38133	0.00684548	transmembrane GTPase Marf-like
XP_022339671.1	XM_022483963.1	1.3708	0.0313913	Tripartite motif-containing protein 2	GO:0005622;GO:0008270	intracellular;zinc ion binding	Cellular Component;Molecular Function
XP_022287287.1	XM_022431579.1	1.36956	0.0238778	ankyrin-1-like isoform X1
XP_022335801.1	XM_022480093.1	1.36857	0.0481383	multiple epidermal growth factor-like domains protein 10
XP_022300282.1	XM_022444574.1	1.35333	0.0229932	UPF0691 protein C9orf116 homolog
XP_022321509.1	XM_022465801.1	1.35308	0.00145874	transmembrane protein 218	GO:0016020	membrane	Cellular Component
XP_022308981.1	XM_022453273.1	1.34811	0.00103606	multiple epidermal growth factor-like domains protein 10 isoform X1
XP_022290086.1	XM_022434378.1	1.34337	0.0265624	peptidoglycan-recognition protein SC2-like	GO:0005488	binding	Molecular Function
XP_022311886.1	XM_022456178.1	1.34028	0.036172	sodium-coupled monocarboxylate transporter 1	GO:0016021;GO:0022857;GO:0055085	integral component of membrane;transmembrane transporter activity;transmembrane transport	Cellular Component;Molecular Function;Biological Process
XP_022344023.1	XM_022488315.1	1.32478	0.03864	33 kDa inner dynein arm light chain, axonemal	GO:0003774;GO:0005930;GO:0030175;GO:0030286;GO:0036159;GO:0045504	motor activity;axoneme;filopodium;dynein complex;inner dynein arm assembly;dynein heavy chain binding	Molecular Function;Cellular Component;Cellular Component;Cellular Component;Biological Process;Molecular Function
XP_022332848.1	XM_022477140.1	1.32177	0.0384592	cilia- and flagella-associated protein 161-like	GO:0016020	membrane	Cellular Component
XP_022343462.1	XM_022487754.1	1.321	0.0104396	caspase-8 isoform X1	GO:0001525;GO:0001841;GO:0005829;GO:0006919;GO:0007507;GO:0008625;GO:0010033;GO:0030225;GO:0030690;GO:0031264;GO:0032813;GO:0043122;GO:0046982;GO:0060546;GO:0070243;GO:0097153;GO:0097284;GO:2001238	angiogenesis;neural tube formation;cytosol;activation of cysteine-type endopeptidase activity involved in apoptotic process;heart development;extrinsic apoptotic signaling pathway via death domain receptors;response to organic substance;macrophage differentiation;Noc1p-Noc2p complex;death-inducing signaling complex;tumor necrosis factor receptor superfamily binding;regulation of I-kappaB kinase/N…	Biological Process;Biological Process;Cellular Component;Biological Process;Biological Process;Biological Process;Biological Process;Biological Process;Cellular Component;Cellular Component;Molecular Function;Biological Process;Molecular Function;Biological Process;Biological Process;Molecular Function;Biological Process;Biological Process
XP_022288810.1	XM_022433102.1	1.31589	0.0048422	tripartite motif-containing protein 2-like isoform X3	GO:0005515;GO:0005622;GO:0008270	protein binding;intracellular;zinc ion binding	Molecular Function;Cellular Component;Molecular Function
XP_022299394.1	XM_022443686.1	1.31356	0.00409927	tripartite motif-containing protein 2-like	GO:0005622;GO:0008270	intracellular;zinc ion binding	Cellular Component;Molecular Function
XP_022304432.1	XM_022448724.1	1.31184	0.0144796	uncharacterized protein LOC111111634 isoform X2
XP_022344043.1	XM_022488335.1	1.30404	0.0115024	protein draper isoform X2
XP_022330288.1	XM_022474580.1	1.30221	0.0129396	uncharacterized transmembrane protein DDB_G0289901-like	GO:0004867;GO:0005576;GO:0010951	serine-type endopeptidase inhibitor activity;extracellular region;negative regulation of endopeptidase activity	Molecular Function;Cellular Component;Biological Process
XP_022318486.1	XM_022462778.1	1.30078	0.0269381	uncharacterized protein LOC111121479 isoform X1	GO:0005198;GO:0005923;GO:0016021	structural molecule activity;bicellular tight junction;integral component of membrane	Molecular Function;Cellular Component;Cellular Component
XP_022297556.1	XM_022441848.1	1.27882	0.0187318	mesoderm-specific transcript protein-like isoform X1	GO:0003824;GO:0016020	catalytic activity;membrane	Molecular Function;Cellular Component
XP_022315903.1	XM_022460195.1	1.27785	0.021583	pyridoxal-5'-phosphate-dependent protein subunit beta	GO:0016829	lyase activity	Molecular Function
XP_022326004.1	XM_022470296.1	1.27525	0.00351424	plancitoxin-1-like isoform X1
XP_022336271.1	XM_022480563.1	1.26344	0.0341848	tripartite motif-containing protein 5-like	GO:0005622;GO:0008270	intracellular;zinc ion binding	Cellular Component;Molecular Function
XP_022343110.1	XM_022487402.1	1.25928	0.0378249	proline-, glutamic acid- and leucine-rich protein 1	GO:0009987	cellular process	Biological Process
XP_022296348.1	XM_022440640.1	1.25024	2.32795e-05	death domain-containing protein CRADD-like	GO:0005515;GO:0007165;GO:0042981	protein binding;signal transduction;regulation of apoptotic process	Molecular Function;Biological Process;Biological Process
XP_022344756.1	XM_022489048.1	1.24476	0.0250583	uncharacterized protein LOC111137554 isoform X3
XP_022287590.1	XM_022431882.1	1.23992	0.0260206	Peptidyl-prolyl cis-trans isomerase-like 6	GO:0000413;GO:0003755;GO:0005739;GO:0005794;GO:0046872;GO:0051082	protein peptidyl-prolyl isomerization;peptidyl-prolyl cis-trans isomerase activity;mitochondrion;Golgi apparatus;metal ion binding;unfolded protein binding	Biological Process;Molecular Function;Cellular Component;Cellular Component;Molecular Function;Molecular Function
XP_022304838.1	XM_022449130.1	1.23872	0.0157576	Sphingosine-1-phosphate phosphatase 2	GO:0016021	integral component of membrane	Cellular Component
XP_022307217.1	XM_022451509.1	1.23796	0.0367158	3-demethylubiquinone-9 3-methyltransferase	GO:0016740	transferase activity	Molecular Function
XP_022303831.1	XM_022448123.1	1.23764	0.043481	uncharacterized protein LOC111111258	GO:0016020	membrane	Cellular Component
XP_022337736.1	XM_022482028.1	1.23311	0.0210078	neural cell adhesion molecule L1-like	GO:0016020	membrane	Cellular Component
XP_022334618.1	XM_022478910.1	1.22935	0.021583	RNA-binding protein Nova-1-like isoform X2	GO:0003723	RNA binding	Molecular Function
XP_022297651.1	XM_022441943.1	1.22828	0.00210946	serine/threonine-protein phosphatase 6 regulatory ankyrin repeat subunit B-like	GO:0005515	protein binding	Molecular Function
XP_022344302.1	XM_022488594.1	1.22689	0.0330372	TPR repeat-containing protein DDB_G0287407-like
XP_022312982.1	XM_022457274.1	1.2212	0.0122722	E3 ubiquitin-protein ligase TRIM71-like	GO:0005622;GO:0008270	intracellular;zinc ion binding	Cellular Component;Molecular Function
XP_022301924.1	XM_022446216.1	1.22031	2.09012e-05	Methyltransferase-like protein 24	GO:0016021	integral component of membrane	Cellular Component
XP_022319537.1	XM_022463829.1	1.21425	0.0134788	receptor-type tyrosine-protein phosphatase T-like	GO:0006470;GO:0016020;GO:0016791	protein dephosphorylation;membrane;phosphatase activity	Biological Process;Cellular Component;Molecular Function
XP_022312364.1	XM_022456656.1	1.21068	0.0309597	uncharacterized protein LOC111117512 isoform X2
XP_022317234.1	XM_022461526.1	1.20848	0.0155275	AP-4 complex accessory subunit tepsin-like
XP_022319172.1	XM_022463464.1	1.2029	0.00762638	Group XIIA secretory phospholipase A2	GO:0006629	lipid metabolic process	Biological Process
XP_022338170.1	XM_022482462.1	1.20163	0.0462059	DNA damage-binding protein 2 isoform X2	GO:0044424	obsolete intracellular part	Cellular Component
XP_022297834.1	XM_022442126.1	1.19096	0.00171637	Universal stress protein A-like protein
XP_022291607.1	XM_022435899.1	1.18704	0.000505444	UPF0160 protein MYG1, mitochondrial	GO:0004435;GO:0005509;GO:0016042;GO:0035556	phosphatidylinositol phospholipase C activity;calcium ion binding;lipid catabolic process;intracellular signal transduction	Molecular Function;Molecular Function;Biological Process;Biological Process
XP_022338622.1	XM_022482914.1	1.18368	0.00750242	transmembrane protein 107-like isoform X2	GO:0009790;GO:0016021;GO:0036038;GO:1904491;GO:1905515	embryo development;integral component of membrane;MKS complex;protein localization to ciliary transition zone;non-motile cilium assembly	Biological Process;Cellular Component;Cellular Component;Biological Process;Biological Process
XP_022288855.1	XM_022433147.1	1.18045	0.0489491	low-density lipoprotein receptor-related protein 4-like	GO:0016020	membrane	Cellular Component
XP_022313095.1	XM_022457387.1	1.17935	0.025524	NKAP family protein CG6066-like	GO:0016020	membrane	Cellular Component
XP_022298588.1	XM_022442880.1	1.17135	0.0440411	tripartite motif-containing protein 2-like
XP_022344153.1	XM_022488445.1	1.15377	0.0494346	scavenger receptor class F member 1-like	GO:0016020	membrane	Cellular Component
XP_022297413.1	XM_022441705.1	1.14588	0.0231231	uncharacterized protein LOC111106858
XP_022344823.1	XM_022489115.1	1.14158	1.12185e-05	aspartate aminotransferase, mitochondrial-like	GO:0004069;GO:0006520;GO:0009058;GO:0030170	L-aspartate:2-oxoglutarate aminotransferase activity;cellular amino acid metabolic process;biosynthetic process;pyridoxal phosphate binding	Molecular Function;Biological Process;Biological Process;Molecular Function
XP_022337658.1	XM_022481950.1	1.13425	0.0338633	uncharacterized protein LOC111133498	GO:0016021	integral component of membrane	Cellular Component
XP_022293364.1	XM_022437656.1	1.12321	0.00138254	neurogenic locus notch homolog protein 1-like	GO:0016021	integral component of membrane	Cellular Component
XP_022313747.1	XM_022458039.1	1.11692	0.0269381	MND1-interacting protein 1-like
XP_022338503.1	XM_022482795.1	1.11116	0.0182214	uncharacterized protein LOC111134029
XP_022301224.1	XM_022445516.1	1.10754	6.22548e-05	death domain-containing protein CRADD-like	GO:0005515;GO:0007165	protein binding;signal transduction	Molecular Function;Biological Process
XP_022330119.1	XM_022474411.1	1.10283	0.033065	toll-like receptor 4	GO:0001875;GO:0002755;GO:0004888;GO:0005515;GO:0031663;GO:0034142;GO:0042116;GO:0046696;GO:0050707;GO:0050829	lipopolysaccharide immune receptor activity;MyD88-dependent toll-like receptor signaling pathway;transmembrane signaling receptor activity;protein binding;lipopolysaccharide-mediated signaling pathway;toll-like receptor 4 signaling pathway;macrophage activation;lipopolysaccharide receptor complex;regulation of cytokine secretion;defense response to Gram-negative bacterium	Molecular Function;Biological Process;Molecular Function;Molecular Function;Biological Process;Biological Process;Biological Process;Cellular Component;Biological Process;Biological Process
XP_022289815.1	XM_022434107.1	1.10189	0.0141681	uncharacterized protein LOC111101577
XP_022327252.1	XM_022471544.1	1.10145	0.00776899	uncharacterized protein LOC111126714
XP_022337997.1	XM_022482289.1	1.0986	0.0402187	protein-tyrosine kinase 6
XP_022297649.1	XM_022441941.1	1.08271	0.00188308	serine/threonine-protein phosphatase 6 regulatory ankyrin repeat subunit B-like	GO:0005515	protein binding	Molecular Function
XP_022312968.1	XM_022457260.1	1.0633	0.0155275	DNA-directed RNA polymerase III subunit RPC8	GO:0001056;GO:0003677;GO:0005666;GO:0006384	RNA polymerase III activity;DNA binding;RNA polymerase III complex;transcription initiation from RNA polymerase III promoter	Molecular Function;Molecular Function;Cellular Component;Biological Process
XP_022302273.1	XM_022446565.1	1.04534	0.0273084	probable transcription-associated protein 1
XP_022286834.1	XM_022431126.1	1.02661	0.0183223	CAAX prenyl protease 1 homolog	GO:0004222;GO:0030176;GO:0071586	metalloendopeptidase activity;integral component of endoplasmic reticulum membrane;CAAX-box protein processing	Molecular Function;Cellular Component;Biological Process
XP_022338270.1	XM_022482562.1	1.02184	0.0198513	thioredoxin-related transmembrane protein 2 homolog	GO:0005623;GO:0008152;GO:0016020;GO:0045454	cell;metabolic process;membrane;cell redox homeostasis	Cellular Component;Biological Process;Cellular Component;Biological Process
XP_022342965.1	XM_022487257.1	1.01371	0.00207249	serine dehydratase-like	GO:0003941;GO:0004794;GO:0006565;GO:0006567	L-serine ammonia-lyase activity;L-threonine ammonia-lyase activity;L-serine catabolic process;threonine catabolic process	Molecular Function;Molecular Function;Biological Process;Biological Process
XP_022301147.1	XM_022445439.1	1.0135	0.0467717	serine/threonine-protein phosphatase 6 regulatory ankyrin repeat subunit A-like isoform X1	GO:0005515	protein binding	Molecular Function
XP_022326002.1	XM_022470294.1	1.00622	0.000343874	NAD(P)H:quinone oxidoreductase-like protein	GO:0005829;GO:0010181;GO:0052873;GO:0055114	cytosol;FMN binding;FMN reductase (NADPH) activity;oxidation-reduction process	Cellular Component;Molecular Function;Molecular Function;Biological Process
XP_022335260.1	XM_022479552.1	0.989937	0.000122622	retinol dehydrogenase 12-like
XP_022288847.1	XM_022433139.1	0.981761	0.0383138	3-oxoacyl-[acyl-carrier-protein] reductase FabG	GO:0016021;GO:0016491;GO:0055114	integral component of membrane;oxidoreductase activity;oxidation-reduction process	Cellular Component;Molecular Function;Biological Process
XP_022309184.1	XM_022453476.1	0.97763	0.00623933	uncharacterized protein LOC111104626 isoform X1
XP_022334981.1	XM_022479273.1	0.973367	0.0255204	sex peptide receptor-like	GO:0007186;GO:0008528;GO:0016021	G protein-coupled receptor signaling pathway;G protein-coupled peptide receptor activity;integral component of membrane	Biological Process;Molecular Function;Cellular Component
XP_022336566.1	XM_022480858.1	0.957373	0.00399698	membrane progestin receptor beta-like	GO:0016021	integral component of membrane	Cellular Component
XP_022299449.1	XM_022443741.1	0.948925	0.00339324	aminoacylase-1	GO:0004046;GO:0005737;GO:0006508;GO:0006520;GO:0008237	aminoacylase activity;cytoplasm;proteolysis;cellular amino acid metabolic process;metallopeptidase activity	Molecular Function;Cellular Component;Biological Process;Biological Process;Molecular Function
XP_022333506.1	XM_022477798.1	0.948891	0.011458	L-cysteine desulfhydrase-like	GO:0003824;GO:0016020	catalytic activity;membrane	Molecular Function;Cellular Component
XP_022304301.1	XM_022448593.1	0.937672	0.000735652	uncharacterized protein LOC111111548
XP_022336334.1	XM_022480626.1	0.929617	0.0178717	dynein light chain 2, cytoplasmic	GO:0005737;GO:0005868;GO:0005874;GO:0007017;GO:0008574;GO:0031514;GO:0045505;GO:0051959;GO:2000582	cytoplasm;cytoplasmic dynein complex;microtubule;microtubule-based process;ATP-dependent microtubule motor activity, plus-end-directed;motile cilium;dynein intermediate chain binding;dynein light intermediate chain binding;positive regulation of ATP-dependent microtubule motor activity, plus-end-directed	Cellular Component;Cellular Component;Cellular Component;Biological Process;Molecular Function;Cellular Component;Molecular Function;Molecular Function;Biological Process
XP_022301382.1	XM_022445674.1	0.926187	0.0023604	pre-mRNA-splicing factor 18-like	GO:0000350;GO:0000386;GO:0005682;GO:0016020;GO:0046540;GO:0071021;GO:0071048	generation of catalytic spliceosome for second transesterification step;second spliceosomal transesterification activity;U5 snRNP;membrane;U4/U6 x U5 tri-snRNP complex;U2-type post-spliceosomal complex;nuclear retention of unspliced pre-mRNA at the site of transcription	Biological Process;Molecular Function;Cellular Component;Cellular Component;Cellular Component;Cellular Component;Biological Process
XP_022343767.1	XM_022488059.1	0.920839	0.012794	GPI mannosyltransferase 1	GO:0005789;GO:0006506;GO:0016021;GO:0016758	endoplasmic reticulum membrane;GPI anchor biosynthetic process;integral component of membrane;transferase activity, transferring hexosyl groups	Cellular Component;Biological Process;Cellular Component;Molecular Function
XP_022339055.1	XM_022483347.1	0.90333	0.0129231	biogenesis of lysosome-related organelles complex 1 subunit 4-like
XP_022297310.1	XM_022441602.1	0.901956	0.0268898	Complement component 1 Q subcomponent-binding protein, mitochondrial	GO:0004040	amidase activity	Molecular Function
XP_022321440.1	XM_022465732.1	0.89965	0.0400333	thioredoxin	GO:0005623;GO:0006662;GO:0015035;GO:0045454;GO:0055114	cell;glycerol ether metabolic process;protein disulfide oxidoreductase activity;cell redox homeostasis;oxidation-reduction process	Cellular Component;Biological Process;Molecular Function;Biological Process;Biological Process
XP_022297746.1	XM_022442038.1	0.897596	0.00114577	Fanconi anemia group D2 protein	GO:0006281	DNA repair	Biological Process
XP_022306506.1	XM_022450798.1	0.895599	0.0457432	Cysteine dioxygenase type 1	GO:0005506;GO:0016702;GO:0055114	iron ion binding;oxidoreductase activity, acting on single donors with incorporation of molecular oxygen, incorporation of two atoms of oxygen;oxidation-reduction process	Molecular Function;Molecular Function;Biological Process
XP_022318955.1	XM_022463247.1	0.8794	0.0386934	ubiquitin-conjugating enzyme E2 U	GO:0000785;GO:0005524;GO:0005634;GO:0016567;GO:0016740;GO:0043161	chromatin;ATP binding;nucleus;protein ubiquitination;transferase activity;proteasome-mediated ubiquitin-dependent protein catabolic process	Cellular Component;Molecular Function;Cellular Component;Biological Process;Molecular Function;Biological Process
XP_022334575.1	XM_022478867.1	0.872361	0.0120561	beta-hexosaminidase subunit beta	GO:0004563;GO:0005975	beta-N-acetylhexosaminidase activity;carbohydrate metabolic process	Molecular Function;Biological Process
XP_022288732.1	XM_022433024.1	0.870493	0.0204843	mini-chromosome maintenance complex-binding protein
XP_022337858.1	XM_022482150.1	0.863388	0.0293517	uncharacterized protein LOC111133628
XP_022317931.1	XM_022462223.1	0.861829	0.0115897	non-specific lipid-transfer protein	GO:0016747;GO:0032385	transferase activity, transferring acyl groups other than amino-acyl groups;positive regulation of intracellular cholesterol transport	Molecular Function;Biological Process
XP_022301801.1	XM_022446093.1	0.856883	0.0404797	ADP-sugar pyrophosphatase isoform X1	GO:0005488;GO:0006753;GO:0017110;GO:1901575	binding;nucleoside phosphate metabolic process;nucleoside-diphosphatase activity;organic substance catabolic process	Molecular Function;Biological Process;Molecular Function;Biological Process
XP_022340560.1	XM_022484852.1	0.850431	0.0401442	peroxisomal membrane protein 2-like	GO:0016021	integral component of membrane	Cellular Component
XP_022323421.1	XM_022467713.1	0.844569	0.025404	ubiquinol-cytochrome-c reductase complex assembly factor 1
XP_022328988.1	XM_022473280.1	0.844535	0.000204548	3-ketoacyl-CoA thiolase, mitochondrial	GO:0016747	transferase activity, transferring acyl groups other than amino-acyl groups	Molecular Function
XP_022332167.1	XM_022476459.1	0.830797	0.0160749	predicted protein	GO:0006508;GO:0008237;GO:0008270	proteolysis;metallopeptidase activity;zinc ion binding	Biological Process;Molecular Function;Molecular Function
XP_022339688.1	XM_022483980.1	0.805235	0.0359157	uncharacterized protein LOC111134695
XP_022344034.1	XM_022488326.1	0.797164	0.0364399	pyridine nucleotide-disulfide oxidoreductase domain-containing protein 2-like	GO:0016491;GO:0055114	oxidoreductase activity;oxidation-reduction process	Molecular Function;Biological Process
XP_022345805.1	XM_022490097.1	0.794566	0.0201517	kelch-like protein 20	GO:0016021	integral component of membrane	Cellular Component
XP_022331566.1	XM_022475858.1	0.793872	0.0498674	intraflagellar transport protein 43 homolog A-like isoform X2	GO:0030991;GO:0031514	intraciliary transport particle A;motile cilium	Cellular Component;Cellular Component
XP_022298978.1	XM_022443270.1	0.793634	0.0178755	nucleoporin-like protein 2	GO:0046872	metal ion binding	Molecular Function
XP_022297922.1	XM_022442214.1	0.790585	0.0499124	macrophage-expressed gene 1 protein-like	GO:0016021	integral component of membrane	Cellular Component
XP_022309907.1	XM_022454199.1	0.78422	0.0179659	Calmodulin-like protein 12
XP_022296484.1	XM_022440776.1	0.781712	0.0309625	uncharacterized protein LOC111106207	GO:0009607;GO:0016021	response to biotic stimulus;integral component of membrane	Biological Process;Cellular Component
XP_022313533.1	XM_022457825.1	0.77101	0.0385262	probable nucleoredoxin 1	GO:0005623;GO:0045454	cell;cell redox homeostasis	Cellular Component;Biological Process
XP_022296448.1	XM_022440740.1	0.75491	0.0460602	uncharacterized RING finger protein ZK945.4-like	GO:0005622;GO:0008270	intracellular;zinc ion binding	Cellular Component;Molecular Function
XP_022298983.1	XM_022443275.1	0.752944	0.0409848	tripartite motif-containing protein 2-like	GO:0005622;GO:0008270	intracellular;zinc ion binding	Cellular Component;Molecular Function
XP_022332765.1	XM_022477057.1	0.74765	0.0123607	ras-like GTP-binding protein RhoL	GO:0000166;GO:0007165	nucleotide binding;signal transduction	Molecular Function;Biological Process
XP_022296950.1	XM_022441242.1	0.74445	0.035371	probable ATP-dependent RNA helicase DDX20	GO:0003676;GO:0004386;GO:0005524	nucleic acid binding;helicase activity;ATP binding	Molecular Function;Molecular Function;Molecular Function
XP_022343441.1	XM_022487733.1	0.736958	0.0478463	uncharacterized protein LOC111136688
XP_022338091.1	XM_022482383.1	0.697981	0.0311664	ankyrin repeat-containing protein	GO:0005515;GO:0052689	protein binding;carboxylic ester hydrolase activity	Molecular Function;Molecular Function
XP_022291240.1	XM_022435532.1	0.695563	0.021583	dynein light chain Tctex-type 1
XP_022337592.1	XM_022481884.1	0.689638	0.00466336	39S ribosomal protein L10, mitochondrial	GO:0005739;GO:0015934;GO:0070013	mitochondrion;large ribosomal subunit;intracellular organelle lumen	Cellular Component;Cellular Component;Cellular Component
XP_022311492.1	XM_022455784.1	0.68124	0.047833	uncharacterized protein LOC111116782
XP_022286908.1	XM_022431200.1	0.664179	0.0148353	uncharacterized protein LOC111099766 isoform X1
XP_022345982.1	XM_022490274.1	0.658608	0.0360049	tetratricopeptide repeat protein 1
XP_022338423.1	XM_022482715.1	0.64706	0.0269381	mediator of RNA polymerase II transcription subunit 31-like	GO:0003712;GO:0006355;GO:0016592	transcription coregulator activity;regulation of transcription, DNA-templated;mediator complex	Molecular Function;Biological Process;Cellular Component
XP_022294113.1	XM_022438405.1	0.632891	0.000263157	ubiquinone biosynthesis O-methyltransferase, mitochondrial-like	GO:0005743;GO:0008152;GO:0010420;GO:0061542	mitochondrial inner membrane;metabolic process;3,4-dihydroxy-5-polyprenylbenzoic acid O-methyltransferase activity;3-demethylubiquinol-n 3-O-methyltransferase activity	Cellular Component;Biological Process;Molecular Function;Molecular Function
XP_022343546.1	XM_022487838.1	0.618876	0.0462275	Transmembrane protein 170A	GO:0016020	membrane	Cellular Component
XP_022294909.1	XM_022439201.1	0.58565	0.0321828	ankyrin repeat and protein kinase domain-containing protein 1-like	GO:0005515	protein binding	Molecular Function
XP_022289788.1	XM_022434080.1	0.584038	0.0342345	transcription initiation factor TFIID subunit 8	GO:0003743;GO:0005669;GO:0006413;GO:0032502;GO:0046982	translation initiation factor activity;transcription factor TFIID complex;translational initiation;developmental process;protein heterodimerization activity	Molecular Function;Cellular Component;Biological Process;Biological Process;Molecular Function
XP_022304679.1	XM_022448971.1	0.566502	0.0196037	uncharacterized protein LOC111111817
XP_022322333.1	XM_022466625.1	0.529263	0.00328525	tetratricopeptide repeat protein 25-like isoform X12
XP_022339363.1	XM_022483655.1	0.503863	0.0129573	uncharacterized protein LOC111134534 isoform X2
XP_022295849.1	XM_022440141.1	0.499509	0.0391325	protein rolling stone-like	GO:0016020	membrane	Cellular Component
XP_022298242.1	XM_022442534.1	0.497966	0.0171713	MAM and LDL-receptor class A domain-containing protein 1-like
XP_022297588.1	XM_022441880.1	0.489521	0.00141232	uncharacterized protein LOC111106976 isoform X2
XP_022295099.1	XM_022439391.1	0.488132	0.0237423	complement C1q tumor necrosis factor-related protein 3-like
XP_022302561.1	XM_022446853.1	0.487514	0.0266414	Seizure 6-like protein 2	GO:0016020	membrane	Cellular Component
XP_022310135.1	XM_022454427.1	0.483187	0.00103606	complement C1q tumor necrosis factor-related protein 2-like
XP_022335201.1	XM_022479493.1	0.455278	0.00243203	uncharacterized protein LOC111131789 isoform X1
XP_022288225.1	XM_022432517.1	0.453424	0.0171689	transmembrane GTPase Marf-like
XP_022337865.1	XM_022482157.1	0.448636	0.0298553	coagulation factor XII-like
XP_022296256.1	XM_022440548.1	0.43435	0.000290612	asteroid-like protein 1	GO:0090304	nucleic acid metabolic process	Biological Process
XP_022315907.1	XM_022460199.1	0.418508	0.00144637	uncharacterized protein LOC111119741 isoform X1	GO:0016020	membrane	Cellular Component
XP_022317300.1	XM_022461592.1	0.417737	0.0139266	Neuronal acetylcholine receptor subunit alpha-6	GO:0004888;GO:0005230;GO:0016021;GO:0034220	transmembrane signaling receptor activity;extracellular ligand-gated ion channel activity;integral component of membrane;ion transmembrane transport	Molecular Function;Molecular Function;Cellular Component;Biological Process
XP_022336848.1	XM_022481140.1	0.412256	0.0022019	uncharacterized protein LOC111133066	GO:0016020	membrane	Cellular Component
XP_022292161.1	XM_022436453.1	0.411657	0.00391563	uncharacterized protein LOC111103274 isoform X5
XP_022331903.1	XM_022476195.1	0.407287	0.046969	Tripartite motif-containing protein 2
XP_022303092.1	XM_022447384.1	0.402851	0.0179956	uncharacterized protein LOC111110772
XP_022336725.1	XM_022481017.1	0.386856	0.0316949	ubiquitin carboxyl-terminal hydrolase CYLD isoform X1	GO:0016579;GO:0036459	protein deubiquitination;thiol-dependent ubiquitinyl hydrolase activity	Biological Process;Molecular Function
XP_022325097.1	XM_022469389.1	0.383993	0.00689997	DNA damage-regulated autophagy modulator protein 2	GO:0010506;GO:0016021	regulation of autophagy;integral component of membrane	Biological Process;Cellular Component
XP_022336258.1	XM_022480550.1	0.383943	0.00911783	probable E3 ubiquitin-protein ligase MID2	GO:0005515	protein binding	Molecular Function
XP_022298725.1	XM_022443017.1	0.38193	0.0128775	Beta-1,4-N-acetylgalactosaminyltransferase bre-4	GO:0016020;GO:0016740	membrane;transferase activity	Cellular Component;Molecular Function
XP_022346101.1	XM_022490393.1	0.377181	0.0119679	leucine-rich repeat-containing protein 74B-like isoform X4	GO:0005509	calcium ion binding	Molecular Function
XP_022295098.1	XM_022439390.1	0.376089	0.0458264	complement C1q tumor necrosis factor-related protein 3-like
XP_022345263.1	XM_022489555.1	0.373992	0.0357117	uncharacterized protein LOC111137859
XP_022290662.1	XM_022434954.1	0.371907	0.0193659	serine/threonine-protein phosphatase 6 regulatory ankyrin repeat subunit C-like
XP_022290092.1	XM_022434384.1	0.3716	0.0115897	tripartite motif-containing protein 2-like isoform X1	GO:0005515;GO:0005622;GO:0008270	protein binding;intracellular;zinc ion binding	Molecular Function;Cellular Component;Molecular Function
XP_022313960.1	XM_022458252.1	0.370225	0.0413855	E3 ubiquitin-protein ligase TRIM56-like	GO:0005622;GO:0008270	intracellular;zinc ion binding	Cellular Component;Molecular Function
XP_022289993.1	XM_022434285.1	0.367916	0.0270507	uncharacterized protein LOC111101700
XP_022299008.1	XM_022443300.1	0.351015	0.0143291	complement C1q tumor necrosis factor-related protein 3-like	GO:0005515	protein binding	Molecular Function
XP_022308710.1	XM_022453002.1	0.347361	0.0115863	sterol O-acyltransferase 1-like isoform X2	GO:0005789;GO:0008374;GO:0016021	endoplasmic reticulum membrane;O-acyltransferase activity;integral component of membrane	Cellular Component;Molecular Function;Cellular Component
XP_022297325.1	XM_022441617.1	0.346777	0.00709723	thymidine kinase 2, mitochondrial-like	GO:0000166;GO:0006139;GO:0006796;GO:0016301	nucleotide binding;nucleobase-containing compound metabolic process;phosphate-containing compound metabolic process;kinase activity	Molecular Function;Biological Process;Biological Process;Molecular Function
XP_022290947.1	XM_022435239.1	0.346735	0.0483165	SPRY domain-containing SOCS box protein 4 isoform X2
XP_022289590.1	XM_022433882.1	0.346344	0.0486325	calmodulin-like
XP_022296180.1	XM_022440472.1	0.343266	0.0243593	integrin beta-like protein A	GO:0016020	membrane	Cellular Component
XP_022345010.1	XM_022489302.1	0.340253	0.000219493	coagulation factor XII-like isoform X1
XP_022301372.1	XM_022445664.1	0.339971	0.0157511	zinc finger BED domain-containing protein 1-like	GO:0046983	protein dimerization activity	Molecular Function
XP_022299004.1	XM_022443296.1	0.339273	0.0216589	complement C1q tumor necrosis factor-related protein 3-like	GO:0005515	protein binding	Molecular Function
XP_022287031.1	XM_022431323.1	0.338919	0.0101929	uncharacterized protein LOC111099852 isoform X2
XP_022318257.1	XM_022462549.1	0.336829	0.0285152	Spectrin beta chain, erythrocyte
XP_022314024.1	XM_022458316.1	0.333412	0.0250601	E3 ubiquitin-protein ligase TRIM56-like	GO:0005622;GO:0008270	intracellular;zinc ion binding	Cellular Component;Molecular Function
XP_022299666.1	XM_022443958.1	0.330715	0.000223395	spermine synthase-like	GO:0006597;GO:0016768	spermine biosynthetic process;spermine synthase activity	Biological Process;Molecular Function
XP_022325380.1	XM_022469672.1	0.325745	5.00181e-05	cathepsin L1-like	GO:0006508;GO:0008234;GO:0016020	proteolysis;cysteine-type peptidase activity;membrane	Biological Process;Molecular Function;Cellular Component
XP_022339490.1	XM_022483782.1	0.325622	0.00151364	dynactin subunit 1-like isoform X2
XP_022320823.1	XM_022465115.1	0.324383	0.0449405	leucine-rich repeat-containing protein 74B	GO:0005509	calcium ion binding	Molecular Function
XP_022333484.1	XM_022477776.1	0.324023	0.0242933	Ceroid-lipofuscinosis neuronal protein 6	GO:0005783;GO:0007040;GO:0016020	endoplasmic reticulum;lysosome organization;membrane	Cellular Component;Biological Process;Cellular Component
XP_022324778.1	XM_022469070.1	0.32098	0.0348554	thyroid receptor-interacting protein 11-like isoform X14
XP_022301118.1	XM_022445410.1	0.319672	5.86541e-05	G2/M phase-specific E3 ubiquitin-protein ligase-like	GO:0016740	transferase activity	Molecular Function
XP_022290671.1	XM_022434963.1	0.314987	0.036666	uncharacterized protein LOC111102284
XP_022335098.1	XM_022479390.1	0.314384	0.00693594	laccase domain-containing protein 1
XP_022290146.1	XM_022434438.1	0.314101	0.0427034	beta-1,4-N-acetylgalactosaminyltransferase bre-4	GO:0005975;GO:0016021;GO:0016757	carbohydrate metabolic process;integral component of membrane;transferase activity, transferring glycosyl groups	Biological Process;Cellular Component;Molecular Function
XP_022295639.1	XM_022439931.1	0.313009	2.85314e-05	putative GPI-anchored protein pfl2
XP_022336591.1	XM_022480883.1	0.31297	0.00763864	probable E3 ubiquitin-protein ligase TRIM8
XP_022300340.1	XM_022444632.1	0.310925	0.008007	protein arginine N-methyltransferase 6	GO:0005634;GO:0005829;GO:0006974;GO:0019919;GO:0034970;GO:0035241;GO:0035242;GO:0042393;GO:0044020;GO:0045892;GO:0070611;GO:0070612	nucleus;cytosol;cellular response to DNA damage stimulus;peptidyl-arginine methylation, to asymmetrical-dimethyl arginine;histone H3-R2 methylation;protein-arginine omega-N monomethyltransferase activity;protein-arginine omega-N asymmetric methyltransferase activity;histone binding;histone methyltransferase activity (H4-R3 specific);negative regulation of transcription, DNA-templated;histone meth…	Cellular Component;Cellular Component;Biological Process;Biological Process;Biological Process;Molecular Function;Molecular Function;Molecular Function;Molecular Function;Biological Process;Molecular Function;Molecular Function
XP_022296010.1	XM_022440302.1	0.310417	3.25597e-05	uncharacterized protein LOC111105852 isoform X2
XP_022291074.1	XM_022435366.1	0.309668	0.0363467	fibrillin-3-like isoform X3
XP_022304583.1	XM_022448875.1	0.30775	0.0464264	Tripartite motif-containing protein 2	GO:0005515;GO:0005622;GO:0008270	protein binding;intracellular;zinc ion binding	Molecular Function;Cellular Component;Molecular Function
XP_022328500.1	XM_022472792.1	0.307744	1.45363e-29	hemicentin-1-like isoform X2	GO:0016021	integral component of membrane	Cellular Component
XP_022292572.1	XM_022436864.1	0.305975	0.0368672	uncharacterized protein LOC111103527	GO:0003676;GO:0015074	nucleic acid binding;DNA integration	Molecular Function;Biological Process
XP_022300955.1	XM_022445247.1	0.304106	0.01565	tripartite motif-containing protein 5-like
XP_022291143.1	XM_022435435.1	0.302425	0.0360228	DUF4434 domain-containing protein
XP_022296357.1	XM_022440649.1	0.302212	0.00849226	complement C1q-like protein 3	GO:0005515	protein binding	Molecular Function
XP_022288731.1	XM_022433023.1	0.296242	0.00093896	heat shock 70 kDa protein 12A	GO:0004197;GO:0006508;GO:0042981	cysteine-type endopeptidase activity;proteolysis;regulation of apoptotic process	Molecular Function;Biological Process;Biological Process
XP_022290188.1	XM_022434480.1	0.286777	0.00434041	tripartite motif-containing protein 2-like isoform X3	GO:0005622;GO:0008270	intracellular;zinc ion binding	Cellular Component;Molecular Function
XP_022324227.1	XM_022468519.1	0.284673	0.00120886	protocadherin Fat 4-like	GO:0016020	membrane	Cellular Component
XP_022287263.1	XM_022431555.1	0.280785	0.0386934	acetyl-CoA carboxylase-like isoform X1	GO:0003989;GO:0005524;GO:0006633;GO:0046872	acetyl-CoA carboxylase activity;ATP binding;fatty acid biosynthetic process;metal ion binding	Molecular Function;Molecular Function;Biological Process;Molecular Function
XP_022287580.1	XM_022431872.1	0.279827	0.0434188	spindle and kinetochore-associated protein 3-like
XP_022326177.1	XM_022470469.1	0.279243	0.027578	uncharacterized protein LOC111126075 isoform X1
XP_022301807.1	XM_022446099.1	0.276465	0.0190993	caveolin-1-like	GO:0000139;GO:0005901;GO:0070836	Golgi membrane;caveola;caveola assembly	Cellular Component;Cellular Component;Biological Process
XP_022290011.1	XM_022434303.1	0.275149	0.0245146	von Willebrand factor D and EGF domain-containing protein-like
XP_022296736.1	XM_022441028.1	0.263095	0.0187212	protein shisa-5-like	GO:0016021	integral component of membrane	Cellular Component
XP_022307327.1	XM_022451619.1	0.260035	2.35445e-05	uncharacterized protein LOC111113381 isoform X1
XP_022287549.1	XM_022431841.1	0.256196	0.0190035	cell death abnormality protein 1-like isoform X2
XP_022288165.1	XM_022432457.1	0.255025	0.0137534	uncharacterized protein LOC111100506
XP_022341274.1	XM_022485566.1	0.25351	0.00266496	fibropellin-1-like isoform X1	GO:0005509	calcium ion binding	Molecular Function
XP_022341434.1	XM_022485726.1	0.253169	0.0375664	testicular haploid expressed gene protein-like isoform X2
XP_022317722.1	XM_022462014.1	0.252319	0.0166803	oncoprotein-induced transcript 3 protein-like
XP_022301736.1	XM_022446028.1	0.250715	0.0405249	complement C1q-like protein 4
XP_022304678.1	XM_022448970.1	0.24629	0.0002375	uncharacterized protein LOC111111816 isoform X2
XP_022320067.1	XM_022464359.1	0.242645	0.0354414	uncharacterized protein LOC111122569
XP_022288411.1	XM_022432703.1	0.241051	0.00266496	von Willebrand factor D and EGF domain-containing protein
XP_022297802.1	XM_022442094.1	0.240651	0.0428103	uncharacterized protein LOC111107104 isoform X12
XP_022322886.1	XM_022467178.1	0.235628	0.040562	Complement C1q-like protein 4	GO:0005515	protein binding	Molecular Function
XP_022336289.1	XM_022480581.1	0.222793	0.034775	uncharacterized protein LOC111132763
XP_022301316.1	XM_022445608.1	0.218969	0.0334325	transmembrane GTPase Marf-like	GO:0009405;GO:0090729	pathogenesis;toxin activity	Biological Process;Molecular Function
XP_022287840.1	XM_022432132.1	0.217367	0.0311664	Putative 1-aminocyclopropane-1-carboxylate deaminase	GO:0003677;GO:0046872	DNA binding;metal ion binding	Molecular Function;Molecular Function
XP_022326959.1	XM_022471251.1	0.217029	0.0231026	tetraspanin-18-like isoform X1
XP_022288294.1	XM_022432586.1	0.214174	0.00659403	zinc finger protein 37 homolog isoform X1	GO:0003676	nucleic acid binding	Molecular Function
XP_022344830.1	XM_022489122.1	0.21376	0.0309597	tyrosinase-like protein 1	GO:0008152;GO:0016491	metabolic process;oxidoreductase activity	Biological Process;Molecular Function
XP_022312661.1	XM_022456953.1	0.212359	0.0426414	uncharacterized protein LOC111117742	GO:0005622;GO:0008270	intracellular;zinc ion binding	Cellular Component;Molecular Function
XP_022319986.1	XM_022464278.1	0.212212	0.0206887	anaphase-promoting complex subunit 13-like	GO:0003712;GO:0005680;GO:0006357;GO:0016592	transcription coregulator activity;anaphase-promoting complex;regulation of transcription by RNA polymerase II;mediator complex	Molecular Function;Cellular Component;Biological Process;Cellular Component
XP_022312309.1	XM_022456601.1	0.210626	0.0194213	Tripartite motif-containing protein 3
XP_022295061.1	XM_022439353.1	0.210328	0.0132515	uncharacterized protein LOC111105184
XP_022307729.1	XM_022452021.1	0.207082	0.0270868	receptor-type tyrosine-protein phosphatase alpha-like
XP_022288633.1	XM_022432925.1	0.20538	0.00682137	beta-1,3-glucan-binding protein-like	GO:0004553;GO:0005975	hydrolase activity, hydrolyzing O-glycosyl compounds;carbohydrate metabolic process	Molecular Function;Biological Process
XP_022310183.1	XM_022454475.1	0.202722	0.0162355	collagen alpha-1(VIII) chain-like
XP_022344498.1	XM_022488790.1	0.202701	0.024639	E3 ubiquitin-protein ligase NEURL1
XP_022289777.1	XM_022434069.1	0.20269	0.0185258	integumentary mucin C.1-like
XP_022337225.1	XM_022481517.1	0.198964	0.0201257	uncharacterized protein LOC111133281 isoform X1	GO:0005622;GO:0008270	intracellular;zinc ion binding	Cellular Component;Molecular Function
XP_022330748.1	XM_022475040.1	0.197673	0.010374	small conductance calcium-activated potassium channel protein 2-like isoform X1	GO:0006813;GO:0016021;GO:0016286	potassium ion transport;integral component of membrane;small conductance calcium-activated potassium channel activity	Biological Process;Cellular Component;Molecular Function
XP_022311042.1	XM_022455334.1	0.195397	0.024505	uncharacterized protein LOC111116349
XP_022338830.1	XM_022483122.1	0.195027	0.00398714	uncharacterized protein LOC111134241 isoform X2
XP_022327722.1	XM_022472014.1	0.194539	0.0392054	multivesicular body subunit 12B-like isoform X1	GO:0000813	ESCRT I complex	Cellular Component
XP_022343204.1	XM_022487496.1	0.194046	0.0293517	b(0,+)-type amino acid transporter 1-like isoform X1	GO:0016020;GO:0022857;GO:0055085	membrane;transmembrane transporter activity;transmembrane transport	Cellular Component;Molecular Function;Biological Process
XP_022329474.1	XM_022473766.1	0.19385	0.0461357	aspartate, glycine, lysine and serine-rich protein-like isoform X2
XP_022337616.1	XM_022481908.1	0.188144	0.00077659	uncharacterized RING finger protein ZK945.4-like	GO:0005622;GO:0008270	intracellular;zinc ion binding	Cellular Component;Molecular Function
XP_022302222.1	XM_022446514.1	0.187607	0.0069923	complement C1q-like protein 4	GO:0005515	protein binding	Molecular Function
XP_022327284.1	XM_022471576.1	0.185164	0.000460245	kelch-like protein 9
XP_022305014.1	XM_022449306.1	0.184906	0.00950166	collagen alpha-1(VIII) chain-like	GO:0005515	protein binding	Molecular Function
XP_022343622.1	XM_022487914.1	0.184214	0.0330714	Spermatogenesis-associated protein 18-like protein	GO:0005741;GO:0033554;GO:0035694	mitochondrial outer membrane;cellular response to stress;mitochondrial protein catabolic process	Cellular Component;Biological Process;Biological Process
XP_022341459.1	XM_022485751.1	0.182553	0.00970839	centrosomal protein of 104 kDa-like isoform X1
XP_022342724.1	XM_022487016.1	0.182551	0.00966331	tripartite motif-containing protein 45-like	GO:0005622;GO:0008270	intracellular;zinc ion binding	Cellular Component;Molecular Function
XP_022295460.1	XM_022439752.1	0.180258	0.0309007	uncharacterized protein LOC111105452	GO:0016020	membrane	Cellular Component
XP_022303248.1	XM_022447540.1	0.179385	0.0169107	uncharacterized protein LOC111110883 isoform X2
XP_022316181.1	XM_022460473.1	0.177805	0.00991206	glyoxalase 3-like
XP_022320660.1	XM_022464952.1	0.176874	0.0151706	Transcriptional regulator ERG-like	GO:0003677	DNA binding	Molecular Function
XP_022336789.1	XM_022481081.1	0.17489	0.0435819	carbonic anhydrase-related protein-like	GO:0004089;GO:0007275;GO:0007626;GO:0008270;GO:0016020	carbonate dehydratase activity;multicellular organism development;locomotory behavior;zinc ion binding;membrane	Molecular Function;Biological Process;Biological Process;Molecular Function;Cellular Component
XP_022298839.1	XM_022443131.1	0.174623	0.0237813	Ankyrin repeat protein	GO:0006811;GO:0016021;GO:0055085	ion transport;integral component of membrane;transmembrane transport	Biological Process;Cellular Component;Biological Process
XP_022289759.1	XM_022434051.1	0.174325	1.20896e-16	uncharacterized protein LOC111101525
XP_022312431.1	XM_022456723.1	0.172982	0.0466274	kielin/chordin-like protein	GO:0010466;GO:0030414	negative regulation of peptidase activity;peptidase inhibitor activity	Biological Process;Molecular Function
XP_022291126.1	XM_022435418.1	0.168269	0.016631	N-acetylglucosamine-1-phosphodiester alpha-N-acetylglucosaminidase-like
XP_022340268.1	XM_022484560.1	0.166866	0.0428367	dentin sialophosphoprotein-like
XP_022336080.1	XM_022480372.1	0.165976	0.0166134	M-phase inducer phosphatase-like	GO:0004725;GO:0035335;GO:1902751	protein tyrosine phosphatase activity;peptidyl-tyrosine dephosphorylation;positive regulation of cell cycle G2/M phase transition	Molecular Function;Biological Process;Biological Process
XP_022341298.1	XM_022485590.1	0.163089	0.00789956	zinc finger protein 585B-like	GO:0003676	nucleic acid binding	Molecular Function
XP_022289069.1	XM_022433361.1	0.163084	0.000979349	uncharacterized protein LOC111101078 isoform X1
XP_022310048.1	XM_022454340.1	0.162621	0.00707999	BRCA1-associated RING domain protein 1-like isoform X2	GO:0016567;GO:0031436;GO:0043065	protein ubiquitination;BRCA1-BARD1 complex;positive regulation of apoptotic process	Biological Process;Cellular Component;Biological Process
XP_022326336.1	XM_022470628.1	0.162486	0.0462275	rab3 GTPase-activating protein catalytic subunit	GO:0005096;GO:0043547	GTPase activator activity;positive regulation of GTPase activity	Molecular Function;Biological Process
XP_022288813.1	XM_022433105.1	0.161183	0.0221497	tripartite motif-containing protein 2-like isoform X3	GO:0005622;GO:0008270	intracellular;zinc ion binding	Cellular Component;Molecular Function
XP_022332639.1	XM_022476931.1	0.160104	0.0363607	uncharacterized protein LOC111130174
XP_022330118.1	XM_022474410.1	0.159058	0.00623933	ankyrin repeat domain-containing protein 50-like
XP_022344032.1	XM_022488324.1	0.15874	0.0231026	uncharacterized protein LOC111137074 isoform X2	GO:0016021;GO:0016757	integral component of membrane;transferase activity, transferring glycosyl groups	Cellular Component;Molecular Function
XP_022316803.1	XM_022461095.1	0.156592	0.0382703	tripartite motif-containing protein 3-like	GO:0005622;GO:0008270	intracellular;zinc ion binding	Cellular Component;Molecular Function
XP_022289913.1	XM_022434205.1	0.153477	0.00773504	uncharacterized protein LOC111101637 isoform X1	GO:0003677;GO:0004518	DNA binding;nuclease activity	Molecular Function;Molecular Function
XP_022296991.1	XM_022441283.1	0.151958	0.0259681	interferon-induced protein 44-like
XP_022308871.1	XM_022453163.1	0.149182	0.0484343	receptor-type tyrosine-protein phosphatase alpha-like isoform X2
XP_022292767.1	XM_022437059.1	0.149009	0.0264132	uncharacterized protein LOC111103649 isoform X2
XP_022290888.1	XM_022435180.1	0.148783	0.0157576	uncharacterized protein LOC111102435 isoform X1
XP_022343362.1	XM_022487654.1	0.148257	0.0166712	tripartite motif-containing protein 5-like	GO:0005622;GO:0008270	intracellular;zinc ion binding	Cellular Component;Molecular Function
XP_022339542.1	XM_022483834.1	0.14815	2.46932e-14	hemicentin-1-like isoform X5
XP_022294028.1	XM_022438320.1	0.147383	0.0306474	uncharacterized protein LOC111104399 isoform X1
XP_022287897.1	XM_022432189.1	0.146591	0.0116164	uncharacterized protein LOC111100389
XP_022335924.1	XM_022480216.1	0.144962	0.0148895	ribosomal RNA processing protein 36 homolog isoform X1
XP_022291960.1	XM_022436252.1	0.144761	0.0278551	uncharacterized protein LOC111103182 isoform X2
XP_022331261.1	XM_022475553.1	0.14321	0.0381754	proline-rich transmembrane protein 1-like	GO:0016020	membrane	Cellular Component
XP_022322356.1	XM_022466648.1	0.142489	0.0428367	coiled-coil domain-containing protein 190
XP_022308901.1	XM_022453193.1	0.141736	0.045724	sulfotransferase 1A1	GO:0008146	sulfotransferase activity	Molecular Function
XP_022332638.1	XM_022476930.1	0.141465	0.020867	uncharacterized protein LOC111130173
XP_022289677.1	XM_022433969.1	0.141251	0.00491097	perlucin-like protein	GO:0016020;GO:0030246	membrane;carbohydrate binding	Cellular Component;Molecular Function
XP_022337649.1	XM_022481941.1	0.137554	0.0169822	RING-box protein 2-like	GO:0008270;GO:0016567;GO:0016874;GO:0019788;GO:0031146;GO:0031462;GO:0031463;GO:0031466;GO:0031467;GO:0043224;GO:0045116;GO:0061630;GO:0080008;GO:0097602	zinc ion binding;protein ubiquitination;ligase activity;NEDD8 transferase activity;SCF-dependent proteasomal ubiquitin-dependent protein catabolic process;Cul2-RING ubiquitin ligase complex;Cul3-RING ubiquitin ligase complex;Cul5-RING ubiquitin ligase complex;Cul7-RING ubiquitin ligase complex;nuclear SCF ubiquitin ligase complex;protein neddylation;ubiquitin protein ligase activity;Cul4-RING E3 …	Molecular Function;Biological Process;Molecular Function;Molecular Function;Biological Process;Cellular Component;Cellular Component;Cellular Component;Cellular Component;Cellular Component;Biological Process;Molecular Function;Cellular Component;Molecular Function
XP_022293492.1	XM_022437784.1	0.1342	0.0307848	anoctamin-1-like isoform X10	GO:0016021;GO:0046983	integral component of membrane;protein dimerization activity	Cellular Component;Molecular Function
XP_022324775.1	XM_022469067.1	0.132983	0.024505	myosin-6-like isoform X11
XP_022292597.1	XM_022436889.1	0.130688	0.0143662	short-chain collagen C4-like
XP_022320763.1	XM_022465055.1	0.130626	0.00449523	uncharacterized protein LOC111122990
XP_022341664.1	XM_022485956.1	0.128771	9.59728e-17	importin subunit alpha-4	GO:0005634;GO:0005737;GO:0006606;GO:0008022;GO:0008565;GO:0061608	nucleus;cytoplasm;protein import into nucleus;protein C-terminus binding;obsolete protein transporter activity;nuclear import signal receptor activity	Cellular Component;Cellular Component;Biological Process;Molecular Function;Molecular Function;Molecular Function
XP_022330880.1	XM_022475172.1	0.126196	0.0256246	Kyphoscoliosis peptidase
XP_022311635.1	XM_022455927.1	0.125543	7.49715e-15	transient receptor potential cation channel subfamily M member 2-like
XP_022314335.1	XM_022458627.1	0.122878	0.0490019	mitotic spindle assembly checkpoint protein MAD1-like	GO:0007094	mitotic spindle assembly checkpoint	Biological Process
XP_022304135.1	XM_022448427.1	0.12262	0.0117711	nuclear apoptosis-inducing factor 1-like
XP_022333549.1	XM_022477841.1	0.122376	3.24222e-14	Putative E3 ubiquitin-protein ligase HERC2	GO:0004842;GO:0016567;GO:0016874;GO:0046872	ubiquitin-protein transferase activity;protein ubiquitination;ligase activity;metal ion binding	Molecular Function;Biological Process;Molecular Function;Molecular Function
XP_022303506.1	XM_022447798.1	0.121516	0.0207354	uncharacterized protein LOC111111056 isoform X1
XP_022317315.1	XM_022461607.1	0.121403	0.0312851	uncharacterized protein LOC111120689
XP_022339927.1	XM_022484219.1	0.12081	0.0183223	WASH complex subunit FAM21	GO:0071203	WASH complex	Cellular Component
XP_022311688.1	XM_022455980.1	0.119207	0.0466274	uncharacterized protein LOC111116921
XP_022344427.1	XM_022488719.1	0.117095	0.0373502	Williams-Beuren syndrome chromosomal region 27 protein-like	GO:0016740	transferase activity	Molecular Function
XP_022341822.1	XM_022486114.1	0.116228	0.00364331	mitotic checkpoint protein BUB3-like	GO:0000776;GO:0007094;GO:0033597;GO:0043130;GO:1990298	kinetochore;mitotic spindle assembly checkpoint;mitotic checkpoint complex;ubiquitin binding;bub1-bub3 complex	Cellular Component;Biological Process;Cellular Component;Molecular Function;Cellular Component
XP_022307168.1	XM_022451460.1	0.115644	0.034366	mucin-17-like isoform X1
XP_022289038.1	XM_022433330.1	0.114144	0.0467932	connector enhancer of kinase suppressor of ras 2-like isoform X2	GO:0016301;GO:0016310	kinase activity;phosphorylation	Molecular Function;Biological Process
XP_022300921.1	XM_022445213.1	0.112585	0.0331121	Temptin	GO:0016021	integral component of membrane	Cellular Component
XP_022304237.1	XM_022448529.1	0.112081	0.00848505	uncharacterized protein LOC111111512
XP_022294234.1	XM_022438526.1	0.11196	0.037123	uncharacterized protein LOC111104525
XP_022317894.1	XM_022462186.1	0.11075	4.15042e-14	SH2 domain-containing protein 4B-like isoform X1
XP_022312100.1	XM_022456392.1	0.110156	0.0477843	receptor-type tyrosine-protein phosphatase alpha-like isoform X3
XP_022290887.1	XM_022435179.1	0.109885	6.85465e-12	uncharacterized protein LOC111102435 isoform X1
XP_022312094.1	XM_022456386.1	0.109838	4.80254e-11	von Willebrand factor D and EGF domain-containing protein-like
XP_022303198.1	XM_022447490.1	0.109485	0.0426284	dnaJ homolog subfamily C member 28-like	GO:0016043;GO:0048193	cellular component organization;Golgi vesicle transport	Biological Process;Biological Process
XP_022293324.1	XM_022437616.1	0.108827	3.01412e-13	uncharacterized protein LOC111103959
XP_022341304.1	XM_022485596.1	0.108614	1.75079e-12	zinc finger protein 585B-like	GO:0003676	nucleic acid binding	Molecular Function
XP_022297890.1	XM_022442182.1	0.107381	0.0471448	dystroglycan-like	GO:0005509;GO:0007016;GO:0016010;GO:0016021	calcium ion binding;obsolete cytoskeletal anchoring at plasma membrane;dystrophin-associated glycoprotein complex;integral component of membrane	Molecular Function;Biological Process;Cellular Component;Cellular Component
XP_022301766.1	XM_022446058.1	0.105646	0.0459785	perlucin-like
XP_022337472.1	XM_022481764.1	0.104716	7.52691e-15	beta-hexosaminidase subunit beta-like	GO:0004563;GO:0005975;GO:0016021	beta-N-acetylhexosaminidase activity;carbohydrate metabolic process;integral component of membrane	Molecular Function;Biological Process;Cellular Component
XP_022303233.1	XM_022447525.1	0.104226	0.018538	GTPase IMAP family member 4-like	GO:0005525	GTP binding	Molecular Function
XP_022319846.1	XM_022464138.1	0.103237	9.38659e-12	minor histocompatibility protein HA-1 isoform X11	GO:0005096;GO:0007165;GO:0043547	GTPase activator activity;signal transduction;positive regulation of GTPase activity	Molecular Function;Biological Process;Biological Process
XP_022297272.1	XM_022441564.1	0.100612	5.15169e-11	serine/threonine-protein kinase PAK 1-like isoform X3	GO:0004674;GO:0005524;GO:0006468	protein serine/threonine kinase activity;ATP binding;protein phosphorylation	Molecular Function;Molecular Function;Biological Process
XP_022289179.1	XM_022433471.1	0.0997171	0.033807	nectin-1-like isoform X1
XP_022290802.1	XM_022435094.1	0.099012	0.0148361	complement C1q-like protein 3	GO:0005515	protein binding	Molecular Function
XP_022311515.1	XM_022455807.1	0.097902	2.16914e-11	uncharacterized protein LOC111116794 isoform X1
XP_022289652.1	XM_022433944.1	0.0977187	1.10287e-11	perlucin-like protein	GO:0030246	carbohydrate binding	Molecular Function
XP_022290925.1	XM_022435217.1	0.0961257	4.00495e-10	hercynylcysteine sulfoxide lyase-like	GO:0005216;GO:0006811;GO:0016020	ion channel activity;ion transport;membrane	Molecular Function;Biological Process;Cellular Component
XP_022287747.1	XM_022432039.1	0.0940477	1.59574e-10	multiple epidermal growth factor-like domains protein 10 isoform X2
XP_022289855.1	XM_022434147.1	0.092045	6.13192e-12	uncharacterized protein LOC111101607
XP_022332957.1	XM_022477249.1	0.0879342	2.59367e-09	Lung adenoma susceptibility protein 2-like
XP_022344101.1	XM_022488393.1	0.0868605	2.26067e-09	sperm flagellar protein 1-like isoform X4	GO:0031514	motile cilium	Cellular Component
XP_022307066.1	XM_022451358.1	0.0848885	5.73404e-09	E3 ubiquitin-protein ligase TRIM71-like	GO:0005622;GO:0008270	intracellular;zinc ion binding	Cellular Component;Molecular Function
XP_022329135.1	XM_022473427.1	0.0841879	1.70029e-08	cytochrome P450 2B4-like	GO:0005506;GO:0016020;GO:0016705;GO:0020037;GO:0055114	iron ion binding;membrane;oxidoreductase activity, acting on paired donors, with incorporation or reduction of molecular oxygen;heme binding;oxidation-reduction process	Molecular Function;Cellular Component;Molecular Function;Molecular Function;Biological Process
XP_022287430.1	XM_022431722.1	0.0841825	5.86638e-09	ankyrin-3-like isoform X1	GO:0005515	protein binding	Molecular Function
XP_022290672.1	XM_022434964.1	0.0841094	0.0300143	serine/threonine-protein phosphatase 6 regulatory ankyrin repeat subunit C-like
XP_022315866.1	XM_022460158.1	0.0840257	5.1981e-08	multiple epidermal growth factor-like domains protein 6 isoform X1	GO:0004721;GO:0006470	phosphoprotein phosphatase activity;protein dephosphorylation	Molecular Function;Biological Process
XP_022344103.1	XM_022488395.1	0.0839749	1.28284e-08	sperm flagellar protein 1-like isoform X1	GO:0031514	motile cilium	Cellular Component
XP_022344096.1	XM_022488388.1	0.0837852	3.02374e-09	sperm flagellar protein 1-like isoform X1	GO:0031514	motile cilium	Cellular Component
XP_022344109.1	XM_022488401.1	0.0831602	2.60368e-10	sperm flagellar protein 1-like isoform X5	GO:0031514	motile cilium	Cellular Component
XP_022343928.1	XM_022488220.1	0.082053	1.438e-10	uncharacterized protein LOC111137000 isoform X1	GO:0005576;GO:0006030;GO:0008061;GO:0016020	extracellular region;chitin metabolic process;chitin binding;membrane	Cellular Component;Biological Process;Molecular Function;Cellular Component
XP_022344342.1	XM_022488634.1	0.0799378	1.08229e-08	asparagine-rich protein-like isoform X2
XP_022343925.1	XM_022488217.1	0.0798482	0.0441554	uncharacterized protein LOC111137000 isoform X1	GO:0005576;GO:0006030;GO:0008061;GO:0016020	extracellular region;chitin metabolic process;chitin binding;membrane	Cellular Component;Biological Process;Molecular Function;Cellular Component
XP_022325434.1	XM_022469726.1	0.0795623	1.97962e-08	receptor-type tyrosine-protein phosphatase F-like isoform X1	GO:0004721;GO:0006470;GO:0016020	phosphoprotein phosphatase activity;protein dephosphorylation;membrane	Molecular Function;Biological Process;Cellular Component
XP_022337955.1	XM_022482247.1	0.0786244	2.70523e-09	uncharacterized protein LOC111133666 isoform X21
XP_022286492.1	XM_022430784.1	0.0781388	0.0449405	DNA-binding protein Ikaros-like	GO:0003676;GO:0016021	nucleic acid binding;integral component of membrane	Molecular Function;Cellular Component
XP_022344346.1	XM_022488638.1	0.0747619	1.19976e-07	asparagine-rich protein-like isoform X2
XP_022293336.1	XM_022437628.1	0.0707534	5.86638e-09	diacylglycerol O-acyltransferase	GO:0016020;GO:0016746	membrane;transferase activity, transferring acyl groups	Cellular Component;Molecular Function
XP_022287014.1	XM_022431306.1	0.0697345	1.72609e-07	Kazal-type serine protease inhibitor domain-containing protein
XP_022288842.1	XM_022433134.1	0.0679147	3.03653e-08	speriolin-like protein
XP_022289917.1	XM_022434209.1	0.0672024	1.52398e-07	myeloperoxidase-like isoform X1	GO:0016020;GO:0050896	membrane;response to stimulus	Cellular Component;Biological Process
XP_022311685.1	XM_022455977.1	0.0661627	4.5728e-07	tripartite motif-containing protein 3-like	GO:0005622;GO:0008270	intracellular;zinc ion binding	Cellular Component;Molecular Function
XP_022289109.1	XM_022433401.1	0.0661222	5.35654e-08	actin-interacting protein 1 isoform X2	GO:0005515;GO:0015629;GO:0030036;GO:0044430;GO:0097435	protein binding;actin cytoskeleton;actin cytoskeleton organization;obsolete cytoskeletal part;supramolecular fiber organization	Molecular Function;Cellular Component;Biological Process;Cellular Component;Biological Process
XP_022342493.1	XM_022486785.1	0.0660894	3.66767e-08	LIM domain-binding protein 2-like isoform X1	GO:0003700;GO:0005634;GO:0006355;GO:0008270;GO:0043565	DNA-binding transcription factor activity;nucleus;regulation of transcription, DNA-templated;zinc ion binding;sequence-specific DNA binding	Molecular Function;Cellular Component;Biological Process;Molecular Function;Molecular Function
XP_022334486.1	XM_022478778.1	0.0660544	2.28149e-07	solute carrier family 28 member 3-like	GO:0005337;GO:0016021;GO:1901642	nucleoside transmembrane transporter activity;integral component of membrane;nucleoside transmembrane transport	Molecular Function;Cellular Component;Biological Process
XP_022340884.1	XM_022485176.1	0.066033	2.2574e-07	uncharacterized protein LOC111135261	GO:0005515	protein binding	Molecular Function
XP_022299700.1	XM_022443992.1	0.0646693	4.63358e-08	nischarin-like isoform X1
XP_022329425.1	XM_022473717.1	0.0636378	4.68776e-07	TELO2-interacting protein 2	GO:0005488	binding	Molecular Function
XP_022343128.1	XM_022487420.1	0.0631626	3.72729e-07	WD repeat-containing protein 60-like isoform X1
XP_022292403.1	XM_022436695.1	0.0627717	2.88701e-07	complement C1q-like protein 4
XP_022288832.1	XM_022433124.1	0.0625736	1.2898e-07	speriolin-like protein
XP_022296583.1	XM_022440875.1	0.061979	1.00499e-06	interferon-induced protein 44-like
XP_022316340.1	XM_022460632.1	0.0615951	8.9907e-07	serine/threonine-protein kinase NIM1	GO:0004674;GO:0005524;GO:0005634;GO:0005737;GO:0006468;GO:0016021;GO:0031588;GO:0032007;GO:0042149	protein serine/threonine kinase activity;ATP binding;nucleus;cytoplasm;protein phosphorylation;integral component of membrane;nucleotide-activated protein kinase complex;negative regulation of TOR signaling;cellular response to glucose starvation	Molecular Function;Molecular Function;Cellular Component;Cellular Component;Biological Process;Cellular Component;Cellular Component;Biological Process;Biological Process
XP_022340904.1	XM_022485196.1	0.06156	5.38027e-07	angiomotin-like isoform X2
XP_022311893.1	XM_022456185.1	0.0604973	2.37608e-06	receptor-type tyrosine-protein phosphatase epsilon-like isoform X1
XP_022315180.1	XM_022459472.1	0.0580555	2.47634e-05	extracellular signal-regulated kinase 2-like	GO:0000165;GO:0004707;GO:0005524	MAPK cascade;MAP kinase activity;ATP binding	Biological Process;Molecular Function;Molecular Function
XP_022289409.1	XM_022433701.1	0.057701	5.19849e-07	ankyrin-3-like isoform X1	GO:0005515	protein binding	Molecular Function
XP_022300208.1	XM_022444500.1	0.0550815	1.3875e-06	protein DENND6A-like isoform X2	GO:0017112	Rab guanyl-nucleotide exchange factor activity	Molecular Function
XP_022302244.1	XM_022446536.1	0.0537766	2.92991e-06	Nuclear transcription factor Y subunit alpha	GO:0110165	cellular anatomical entity	Cellular Component
XP_022295904.1	XM_022440196.1	0.0525846	5.64081e-06	probable transcription-associated protein 1
XP_022293214.1	XM_022437506.1	0.0521535	1.77287e-05	girdin isoform X1
XP_022338352.1	XM_022482644.1	0.0495503	0.000140992	bactericidal permeability increasing protein	GO:0001530;GO:0005615;GO:0006955;GO:0050829	lipopolysaccharide binding;extracellular space;immune response;defense response to Gram-negative bacterium	Molecular Function;Cellular Component;Biological Process;Biological Process
XP_022320983.1	XM_022465275.1	0.04891	2.24975e-05	neurogenic locus notch homolog protein 1-like
XP_022288750.1	XM_022433042.1	0.0480728	3.25397e-05	putative inhibitor of apoptosis
XP_022309747.1	XM_022454039.1	0.047105	5.64081e-06	uncharacterized PE-PGRS family protein PE_PGRS54-like isoform X1
XP_022325854.1	XM_022470146.1	0.0468009	3.05854e-05	heat shock 70 kDa protein 12B
XP_022316988.1	XM_022461280.1	0.0461199	1.93801e-05	serrate RNA effector molecule homolog isoform X1	GO:0003676;GO:0006397	nucleic acid binding;mRNA processing	Molecular Function;Biological Process
XP_022294011.1	XM_022438303.1	0.0456823	3.28599e-05	uncharacterized protein LOC111104387
XP_022345475.1	XM_022489767.1	0.0454539	1.59121e-05	ataxin-1-like isoform X2	GO:0003723;GO:0005515	RNA binding;protein binding	Molecular Function;Molecular Function
XP_022311896.1	XM_022456188.1	0.045421	2.68917e-05	receptor-type tyrosine-protein phosphatase epsilon-like isoform X1
XP_022323049.1	XM_022467341.1	0.0454096	4.18076e-05	probable serine/threonine-protein kinase nek3 isoform X3	GO:0003723;GO:0046872	RNA binding;metal ion binding	Molecular Function;Molecular Function
XP_022306718.1	XM_022451010.1	0.0446934	0.00012482	serine/threonine-protein phosphatase 6 regulatory ankyrin repeat subunit B-like isoform X1	GO:0005515	protein binding	Molecular Function
XP_022304814.1	XM_022449106.1	0.0438667	1.76723e-05	E3 ubiquitin-protein ligase TRIM71-like	GO:0005515;GO:0005622;GO:0008270	protein binding;intracellular;zinc ion binding	Molecular Function;Cellular Component;Molecular Function
XP_022318213.1	XM_022462505.1	0.0436092	2.24975e-05	ecdysone-induced protein 78C isoform X6	GO:0003700;GO:0003707;GO:0005634;GO:0006355;GO:0008270;GO:0043401;GO:0043565	DNA-binding transcription factor activity;steroid hormone receptor activity;nucleus;regulation of transcription, DNA-templated;zinc ion binding;steroid hormone mediated signaling pathway;sequence-specific DNA binding	Molecular Function;Molecular Function;Cellular Component;Biological Process;Molecular Function;Biological Process;Molecular Function
XP_022322135.1	XM_022466427.1	0.0435235	0.000184869	uncharacterized protein LOC111123819
XP_022323184.1	XM_022467476.1	0.0435105	7.94025e-05	UDP-glucose 6-dehydrogenase-like isoform X4	GO:0003979;GO:0051287;GO:0055114	UDP-glucose 6-dehydrogenase activity;NAD binding;oxidation-reduction process	Molecular Function;Molecular Function;Biological Process
XP_022306133.1	XM_022450425.1	0.0433761	9.51516e-05	ubiquitin carboxyl-terminal hydrolase 8-like	GO:0006511;GO:0016579;GO:0036459	ubiquitin-dependent protein catabolic process;protein deubiquitination;thiol-dependent ubiquitinyl hydrolase activity	Biological Process;Biological Process;Molecular Function
XP_022302587.1	XM_022446879.1	0.043011	3.87376e-05	uncharacterized protein LOC111110394 isoform X2
XP_022294832.1	XM_022439124.1	0.0429452	0.000210341	centaurin-gamma-1A-like isoform X20
XP_022333661.1	XM_022477953.1	0.0426279	0.000107724	patched domain-containing protein 3-like	GO:0016021;GO:0022857;GO:0055085	integral component of membrane;transmembrane transporter activity;transmembrane transport	Cellular Component;Molecular Function;Biological Process
XP_022327432.1	XM_022471724.1	0.0421626	0.000180864	hemicentin-1-like isoform X1
XP_022310159.1	XM_022454451.1	0.0421054	0.000137926	uncharacterized protein LOC111115634
XP_022305692.1	XM_022449984.1	0.0418048	0.000206278	MAM and LDL-receptor class A domain-containing protein 2-like	GO:0009897	external side of plasma membrane	Cellular Component
XP_022323965.1	XM_022468257.1	0.041373	0.000212258	dynein heavy chain 7, axonemal-like	GO:0003777;GO:0005509;GO:0005524;GO:0007018;GO:0030286	microtubule motor activity;calcium ion binding;ATP binding;microtubule-based movement;dynein complex	Molecular Function;Molecular Function;Molecular Function;Biological Process;Cellular Component
XP_022342593.1	XM_022486885.1	0.0412167	3.87376e-05	probable ATP-dependent helicase PF08_0048 isoform X1
XP_022293759.1	XM_022438051.1	0.0411666	5.00181e-05	high affinity copper uptake protein 1-like	GO:0005375;GO:0016021;GO:0035434	copper ion transmembrane transporter activity;integral component of membrane;copper ion transmembrane transport	Molecular Function;Cellular Component;Biological Process
XP_022342283.1	XM_022486575.1	0.0411609	2.92991e-06	tyrosine-protein kinase PR2-like isoform X1	GO:0004713;GO:0005515;GO:0005524;GO:0018108	protein tyrosine kinase activity;protein binding;ATP binding;peptidyl-tyrosine phosphorylation	Molecular Function;Molecular Function;Molecular Function;Biological Process
XP_022308754.1	XM_022453046.1	0.0410552	0.000273171	serine/threonine-protein phosphatase 6 regulatory ankyrin repeat subunit C-like	GO:0005515	protein binding	Molecular Function
XP_022338327.1	XM_022482619.1	0.0406758	0.000493348	cholecystokinin receptor type A-like	GO:0004930;GO:0007186;GO:0016021	G protein-coupled receptor activity;G protein-coupled receptor signaling pathway;integral component of membrane	Molecular Function;Biological Process;Cellular Component
XP_022309040.1	XM_022453332.1	0.0404558	0.000288928	tropomodulin-like isoform X2	GO:0005523;GO:0030016;GO:0030239;GO:0051694	tropomyosin binding;myofibril;myofibril assembly;pointed-end actin filament capping	Molecular Function;Cellular Component;Biological Process;Biological Process
XP_022312299.1	XM_022456591.1	0.0399869	0.000370312	endothelin-converting enzyme 1-like isoform X2	GO:0004222;GO:0006508;GO:0016021	metalloendopeptidase activity;proteolysis;integral component of membrane	Molecular Function;Biological Process;Cellular Component
XP_022320552.1	XM_022464844.1	0.0398187	0.000960978	AT-hook-containing transcription factor
XP_022337020.1	XM_022481312.1	0.0397781	0.000151067	caspase-9-like isoform X2	GO:0008234	cysteine-type peptidase activity	Molecular Function
XP_022313180.1	XM_022457472.1	0.0390174	5.54245e-05	ATP-binding cassette sub-family A member 5 isoform X2	GO:0005524;GO:0016021;GO:0042626;GO:0055085	ATP binding;integral component of membrane;ATPase-coupled transmembrane transporter activity;transmembrane transport	Molecular Function;Cellular Component;Molecular Function;Biological Process
XP_022335353.1	XM_022479645.1	0.0390026	0.000598095	serine/threonine-protein kinase 38-like isoform X2	GO:0004674;GO:0005524;GO:0018105;GO:0035556	protein serine/threonine kinase activity;ATP binding;peptidyl-serine phosphorylation;intracellular signal transduction	Molecular Function;Molecular Function;Biological Process;Biological Process
XP_022296261.1	XM_022440553.1	0.0385927	6.52195e-05	uncharacterized protein LOC111106038
XP_022330666.1	XM_022474958.1	0.0385371	0.000186502	coiled-coil domain-containing protein 9-like isoform X3	GO:0016021	integral component of membrane	Cellular Component
XP_022342823.1	XM_022487115.1	0.0382541	0.00048677	protein piccolo-like isoform X7
XP_022300474.1	XM_022444766.1	0.0374393	0.0019968	histone deacetylase 11-like isoform X1	GO:0005634;GO:0032041;GO:0070932	nucleus;NAD-dependent histone deacetylase activity (H3-K14 specific);histone H3 deacetylation	Cellular Component;Molecular Function;Biological Process
XP_022314537.1	XM_022458829.1	0.0374265	0.000223338	guanine nucleotide exchange C9orf72-like	GO:0005085	guanyl-nucleotide exchange factor activity	Molecular Function
XP_022315952.1	XM_022460244.1	0.0373114	0.000191529	EF-hand calcium-binding domain-containing protein 6-like	GO:0005509	calcium ion binding	Molecular Function
XP_022317176.1	XM_022461468.1	0.0369923	0.000366838	zinc finger CCCH domain-containing protein 51-like
XP_022286906.1	XM_022431198.1	0.0364245	0.000295663	uncharacterized protein LOC111099765
XP_022324790.1	XM_022469082.1	0.0363993	0.000528564	nocturnin	GO:0004527;GO:0007623;GO:0016070;GO:0090305	exonuclease activity;circadian rhythm;RNA metabolic process;nucleic acid phosphodiester bond hydrolysis	Molecular Function;Biological Process;Biological Process;Biological Process
XP_022324190.1	XM_022468482.1	0.035959	0.000450765	protocadherin-9-like isoform X1	GO:0005509;GO:0005886;GO:0007156;GO:0016021	calcium ion binding;plasma membrane;homophilic cell adhesion via plasma membrane adhesion molecules;integral component of membrane	Molecular Function;Cellular Component;Biological Process;Cellular Component
XP_022337638.1	XM_022481930.1	0.0346304	0.000530542	TPA_inf: Pax-beta paired domain protein	GO:0003677;GO:0005634;GO:0006355;GO:0007275	DNA binding;nucleus;regulation of transcription, DNA-templated;multicellular organism development	Molecular Function;Cellular Component;Biological Process;Biological Process
XP_022324806.1	XM_022469098.1	0.0344144	0.000887156	centrosomal protein of 135 kDa-like isoform X1	GO:0007099;GO:0010457	centriole replication;centriole-centriole cohesion	Biological Process;Biological Process
XP_022294918.1	XM_022439210.1	0.0336032	0.00249861	serine/threonine-protein phosphatase 6 regulatory ankyrin repeat subunit B isoform X1	GO:0005515	protein binding	Molecular Function
XP_022334167.1	XM_022478459.1	0.0327535	0.0034858	protein unc-13 homolog A-like isoform X12
XP_022321518.1	XM_022465810.1	0.0298782	0.00733738	Rho GTPase-activating protein 32
XP_022299435.1	XM_022443727.1	-0.00665372	0.0131452	IQ motif and SEC7 domain-containing protein 2-like isoform X13
XP_022288238.1	XM_022432530.1	-0.00696724	0.0278551	uncharacterized protein LOC111100548 isoform X1	GO:0005622;GO:0008270	intracellular;zinc ion binding	Cellular Component;Molecular Function
XP_022312155.1	XM_022456447.1	-0.00703161	0.0483082	solute carrier organic anion transporter family member 4A1-like	GO:0005215;GO:0005886;GO:0006811;GO:0016021;GO:0055085	transporter activity;plasma membrane;ion transport;integral component of membrane;transmembrane transport	Molecular Function;Cellular Component;Biological Process;Cellular Component;Biological Process
XP_022310670.1	XM_022454962.1	-0.0269787	0.00929344	interferon-induced protein 44-like isoform X1
XP_022297743.1	XM_022442035.1	-0.034675	0.000799571	tyrosine-protein phosphatase non-receptor type 13-like isoform X4
XP_022333946.1	XM_022478238.1	-0.0350116	4.93937e-05	TATA element modulatory factor-like
XP_022325526.1	XM_022469818.1	-0.0354579	1.45136e-05	zinc finger and BTB domain-containing protein 17-like	GO:0003677;GO:0043229	DNA binding;intracellular organelle	Molecular Function;Cellular Component
XP_022299239.1	XM_022443531.1	-0.0357625	2.43813e-05	regulator of nonsense transcripts 2-like	GO:0000184;GO:0003723	nuclear-transcribed mRNA catabolic process, nonsense-mediated decay;RNA binding	Biological Process;Molecular Function
XP_022303510.1	XM_022447802.1	-0.0358827	0.000122527	uncharacterized protein LOC111111056 isoform X3
XP_022299540.1	XM_022443832.1	-0.0359601	3.85683e-05	plexin-A2-like isoform X1	GO:0004672;GO:0005524;GO:0006468;GO:0016021;GO:0017154;GO:0071526	protein kinase activity;ATP binding;protein phosphorylation;integral component of membrane;semaphorin receptor activity;semaphorin-plexin signaling pathway	Molecular Function;Molecular Function;Biological Process;Cellular Component;Molecular Function;Biological Process
XP_022299329.1	XM_022443621.1	-0.0360572	4.84483e-05	plasma membrane calcium-transporting ATPase 2-like isoform X1	GO:0005388;GO:0005524;GO:0016021;GO:0070588;GO:0099132	calcium transmembrane transporter activity, phosphorylative mechanism;ATP binding;integral component of membrane;calcium ion transmembrane transport;cation transmembrane transport	Molecular Function;Molecular Function;Cellular Component;Biological Process;Biological Process
XP_022327595.1	XM_022471887.1	-0.0361029	3.40121e-05	cytoplasmic dynein 1 intermediate chain 2-like isoform X21
XP_022341951.1	XM_022486243.1	-0.0361161	4.82461e-05	L-fucose kinase-like isoform X2	GO:0005524;GO:0016021;GO:0016301;GO:0016310	ATP binding;integral component of membrane;kinase activity;phosphorylation	Molecular Function;Cellular Component;Molecular Function;Biological Process
XP_022292069.1	XM_022436361.1	-0.0361196	3.94538e-05	phosphatidylinositol-binding clathrin assembly protein LAP-like isoform X25
XP_022303173.1	XM_022447465.1	-0.0361198	3.97132e-05	ankyrin repeat protein	GO:0005515;GO:0016020	protein binding;membrane	Molecular Function;Cellular Component
XP_022318173.1	XM_022462465.1	-0.0361398	4.06057e-05	helicase with zinc finger domain 2-like isoform X1	GO:0003723;GO:0004386;GO:0004540;GO:0030374;GO:0046872;GO:0090501;GO:1903508	RNA binding;helicase activity;ribonuclease activity;nuclear receptor transcription coactivator activity;metal ion binding;RNA phosphodiester bond hydrolysis;positive regulation of nucleic acid-templated transcription	Molecular Function;Molecular Function;Molecular Function;Molecular Function;Molecular Function;Biological Process;Biological Process
XP_022317013.1	XM_022461305.1	-0.0361646	2.24975e-05	Follistatin-related protein 5	GO:0006486;GO:0008378;GO:0016020	protein glycosylation;galactosyltransferase activity;membrane	Biological Process;Molecular Function;Cellular Component
XP_022323768.1	XM_022468060.1	-0.0361695	5.19739e-05	protein C-ets-1-like isoform X1	GO:0003677	DNA binding	Molecular Function
XP_022300037.1	XM_022444329.1	-0.0361776	3.15717e-05	plexin-A1-like isoform X1	GO:0005515;GO:0016021;GO:0017154;GO:0022604;GO:0048699;GO:0071526	protein binding;integral component of membrane;semaphorin receptor activity;regulation of cell morphogenesis;generation of neurons;semaphorin-plexin signaling pathway	Molecular Function;Cellular Component;Molecular Function;Biological Process;Biological Process;Biological Process
XP_022317528.1	XM_022461820.1	-0.0361801	3.25597e-05	cAMP-dependent protein kinase regulatory subunit
XP_022326666.1	XM_022470958.1	-0.0362094	2.64064e-05	nephrin-like isoform X1	GO:0016021	integral component of membrane	Cellular Component
XP_022336339.1	XM_022480631.1	-0.0362098	2.47634e-05	rho GTPase-activating protein 19-like isoform X1	GO:0007165	signal transduction	Biological Process
XP_022313798.1	XM_022458090.1	-0.0362144	2.84778e-05	calcium-activated potassium channel slowpoke-like isoform X12
XP_022301412.1	XM_022445704.1	-0.0362295	5.64081e-06	serine/threonine-protein phosphatase 6 regulatory ankyrin repeat subunit B-like isoform X1
XP_022310341.1	XM_022454633.1	-0.0362377	2.03162e-05	bifunctional coenzyme A synthase	GO:0004140;GO:0005524;GO:0015937;GO:0016310	dephospho-CoA kinase activity;ATP binding;coenzyme A biosynthetic process;phosphorylation	Molecular Function;Molecular Function;Biological Process;Biological Process
XP_022344015.1	XM_022488307.1	-0.0362564	2.43344e-05	low affinity immunoglobulin epsilon Fc receptor isoform X2
XP_022340871.1	XM_022485163.1	-0.0362716	1.24089e-05	choline dehydrogenase, mitochondrial-like	GO:0008812;GO:0016787;GO:0019285;GO:0050660;GO:0055114	choline dehydrogenase activity;hydrolase activity;glycine betaine biosynthetic process from choline;flavin adenine dinucleotide binding;oxidation-reduction process	Molecular Function;Molecular Function;Biological Process;Molecular Function;Biological Process
XP_022288114.1	XM_022432406.1	-0.0362743	1.97085e-05	diacylglycerol kinase theta-like isoform X1	GO:0003676;GO:0003951;GO:0004143;GO:0005524;GO:0007205;GO:0016310;GO:0035556;GO:0046872	nucleic acid binding;NAD+ kinase activity;diacylglycerol kinase activity;ATP binding;protein kinase C-activating G protein-coupled receptor signaling pathway;phosphorylation;intracellular signal transduction;metal ion binding	Molecular Function;Molecular Function;Molecular Function;Molecular Function;Biological Process;Biological Process;Biological Process;Molecular Function
XP_022335569.1	XM_022479861.1	-0.0362873	6.50558e-06	uncharacterized protein C3orf38 homolog isoform X2
XP_022325239.1	XM_022469531.1	-0.0362904	1.41706e-05	hypoxia up-regulated protein 1-like	GO:0005524;GO:0016020	ATP binding;membrane	Molecular Function;Cellular Component
XP_022321226.1	XM_022465518.1	-0.0363705	5.03972e-08	uncharacterized protein LOC111123273 isoform X1
XP_022326698.1	XM_022470990.1	-0.0364388	4.18307e-06	fibrinogen C domain-containing protein 1-like	GO:0016021	integral component of membrane	Cellular Component
XP_022292113.1	XM_022436405.1	-0.0373308	3.80587e-06	baculoviral IAP repeat-containing protein 3-like isoform X2
XP_022293181.1	XM_022437473.1	-0.037715	3.60531e-07	MORC family CW-type zinc finger protein 3-like
XP_022325954.1	XM_022470246.1	-0.0399394	1.97945e-05	ubiquitin carboxyl-terminal hydrolase 20	GO:0004843;GO:0006511;GO:0008270;GO:0016579	thiol-dependent ubiquitin-specific protease activity;ubiquitin-dependent protein catabolic process;zinc ion binding;protein deubiquitination	Molecular Function;Biological Process;Molecular Function;Biological Process
XP_022316909.1	XM_022461201.1	-0.0402044	2.70761e-05	uncharacterized protein LOC111120476 isoform X1	GO:0016021	integral component of membrane	Cellular Component
XP_022299196.1	XM_022443488.1	-0.0403672	3.90419e-06	proline-rich transmembrane protein 4 isoform X1	GO:0006355;GO:0016020;GO:0140110	regulation of transcription, DNA-templated;membrane;transcription regulator activity	Biological Process;Cellular Component;Molecular Function
XP_022312477.1	XM_022456769.1	-0.040794	4.93915e-08	uncharacterized protein LOC111117616	GO:0016020	membrane	Cellular Component
XP_022320122.1	XM_022464414.1	-0.0416286	2.28149e-07	frizzled-5-like	GO:0004888;GO:0005515;GO:0007275;GO:0016021;GO:0016055	transmembrane signaling receptor activity;protein binding;multicellular organism development;integral component of membrane;Wnt signaling pathway	Molecular Function;Molecular Function;Biological Process;Cellular Component;Biological Process
XP_022329024.1	XM_022473316.1	-0.041929	8.59471e-06	serine/threonine-protein phosphatase 2A 56 kDa regulatory subunit gamma isoform-like isoform X5	GO:0000159;GO:0007165;GO:0019888;GO:0043666	protein phosphatase type 2A complex;signal transduction;protein phosphatase regulator activity;regulation of phosphoprotein phosphatase activity	Cellular Component;Biological Process;Molecular Function;Biological Process
XP_022322997.1	XM_022467289.1	-0.0428933	6.24032e-07	kynureninase-like isoform X2	GO:0005737;GO:0006569;GO:0019805;GO:0030170;GO:0030429;GO:0034354;GO:0043420;GO:0097053	cytoplasm;tryptophan catabolic process;quinolinate biosynthetic process;pyridoxal phosphate binding;kynureninase activity;'de novo' NAD biosynthetic process from tryptophan;anthranilate metabolic process;L-kynurenine catabolic process	Cellular Component;Biological Process;Biological Process;Molecular Function;Molecular Function;Biological Process;Biological Process;Biological Process
XP_022307299.1	XM_022451591.1	-0.0428994	2.68792e-06	sodium- and chloride-dependent GABA transporter 2-like isoform X1	GO:0005328;GO:0006836;GO:0016021;GO:0055085	neurotransmitter:sodium symporter activity;neurotransmitter transport;integral component of membrane;transmembrane transport	Molecular Function;Biological Process;Cellular Component;Biological Process
XP_022341755.1	XM_022486047.1	-0.0429939	1.0364e-06	golgin subfamily A member 3 isoform X1	GO:0007283;GO:0090498	spermatogenesis;extrinsic component of Golgi membrane	Biological Process;Cellular Component
XP_022287257.1	XM_022431549.1	-0.0430719	3.46258e-06	acetyl-CoA carboxylase-like isoform X1	GO:0003989;GO:0005524;GO:0006633;GO:0046872	acetyl-CoA carboxylase activity;ATP binding;fatty acid biosynthetic process;metal ion binding	Molecular Function;Molecular Function;Biological Process;Molecular Function
XP_022315468.1	XM_022459760.1	-0.0431952	3.89449e-06	potassium voltage-gated channel subfamily B member 2-like isoform X5	GO:0005249;GO:0008076;GO:0034765;GO:0051260;GO:0071805	voltage-gated potassium channel activity;voltage-gated potassium channel complex;regulation of ion transmembrane transport;protein homooligomerization;potassium ion transmembrane transport	Molecular Function;Cellular Component;Biological Process;Biological Process;Biological Process
XP_022288265.1	XM_022432557.1	-0.0439342	1.72609e-07	allene oxide synthase-lipoxygenase protein	GO:0005515;GO:0016702;GO:0046872;GO:0055114	protein binding;oxidoreductase activity, acting on single donors with incorporation of molecular oxygen, incorporation of two atoms of oxygen;metal ion binding;oxidation-reduction process	Molecular Function;Molecular Function;Molecular Function;Biological Process
XP_022332948.1	XM_022477240.1	-0.0440364	4.90193e-06	protein argonaute-2-like isoform X2	GO:0003676;GO:0016021;GO:0031047	nucleic acid binding;integral component of membrane;gene silencing by RNA	Molecular Function;Cellular Component;Biological Process
XP_022341424.1	XM_022485716.1	-0.0445654	1.31728e-06	phosphatidylinositol 4,5-bisphosphate 3-kinase catalytic subunit alpha isoform-like	GO:0005524;GO:0016303;GO:0036092;GO:0046854;GO:0046934;GO:0048015	ATP binding;1-phosphatidylinositol-3-kinase activity;phosphatidylinositol-3-phosphate biosynthetic process;phosphatidylinositol phosphorylation;phosphatidylinositol-4,5-bisphosphate 3-kinase activity;phosphatidylinositol-mediated signaling	Molecular Function;Molecular Function;Biological Process;Biological Process;Molecular Function;Biological Process
XP_022339574.1	XM_022483866.1	-0.0469276	1.3875e-06	nudC domain-containing protein 1-like
XP_022332214.1	XM_022476506.1	-0.0474629	1.5076e-05	neutral alpha-glucosidase AB-like isoform X1	GO:0004553;GO:0005975;GO:0030246	hydrolase activity, hydrolyzing O-glycosyl compounds;carbohydrate metabolic process;carbohydrate binding	Molecular Function;Biological Process;Molecular Function
XP_022341591.1	XM_022485883.1	-0.0504704	2.55722e-07	RILP-like protein 1 isoform X5	GO:0046983	protein dimerization activity	Molecular Function
XP_022336709.1	XM_022481001.1	-0.0506103	1.0364e-06	ankyrin-2 isoform X1	GO:0004674;GO:0005524;GO:0006468	protein serine/threonine kinase activity;ATP binding;protein phosphorylation	Molecular Function;Molecular Function;Biological Process
XP_022298195.1	XM_022442487.1	-0.0507643	2.66612e-08	protein monoglycylase TTLL8-like isoform X11
XP_022314411.1	XM_022458703.1	-0.058704	9.85421e-09	coiled-coil domain-containing protein 78-like isoform X1	GO:0003777;GO:0005524;GO:0007018;GO:0008017	microtubule motor activity;ATP binding;microtubule-based movement;microtubule binding	Molecular Function;Molecular Function;Biological Process;Molecular Function
XP_022315016.1	XM_022459308.1	-0.0587202	2.31232e-09	TPA_exp: polyprotein	GO:0003676	nucleic acid binding	Molecular Function
XP_022315020.1	XM_022459312.1	-0.0623744	2.13829e-08	uncharacterized protein LOC111119290 isoform X4	GO:0003677;GO:0006310;GO:0015074	DNA binding;DNA recombination;DNA integration	Molecular Function;Biological Process;Biological Process
XP_022313274.1	XM_022457566.1	-0.0628474	5.38693e-10	N-acetyltransferase ESCO2-like	GO:0016740	transferase activity	Molecular Function
XP_022292626.1	XM_022436918.1	-0.0630524	0.0476825	putative ATP-dependent RNA helicase DHX33	GO:0003676;GO:0004386;GO:0005524	nucleic acid binding;helicase activity;ATP binding	Molecular Function;Molecular Function;Molecular Function
XP_022309379.1	XM_022453671.1	-0.0639196	9.52691e-08	uncharacterized protein LOC111115090 isoform X1
XP_022319202.1	XM_022463494.1	-0.0640895	3.11858e-09	regulator of chromosome condensation-like isoform X2	GO:0016020	membrane	Cellular Component
XP_022323391.1	XM_022467683.1	-0.0643418	1.98697e-08	Kyphoscoliosis peptidase
XP_022295682.1	XM_022439974.1	-0.0652851	2.06116e-08	uncharacterized protein LOC111105609 isoform X2	GO:0050794	regulation of cellular process	Biological Process
XP_022327359.1	XM_022471651.1	-0.0689285	8.39544e-11	histone-lysine N-methyltransferase 2A	GO:0003700;GO:0005634;GO:0006355;GO:0008168;GO:0008270;GO:0032259;GO:0043565	DNA-binding transcription factor activity;nucleus;regulation of transcription, DNA-templated;methyltransferase activity;zinc ion binding;methylation;sequence-specific DNA binding	Molecular Function;Cellular Component;Biological Process;Molecular Function;Molecular Function;Biological Process;Molecular Function
XP_022340566.1	XM_022484858.1	-0.0709215	1.44205e-10	pleckstrin homology domain-containing family G member 4B-like isoform X3
XP_022329360.1	XM_022473652.1	-0.0717806	5.03972e-08	uncharacterized protein LOC111128177
XP_022325360.1	XM_022469652.1	-0.0722256	0.0177377	Maltase 1	GO:0003824;GO:0005975;GO:0016020	catalytic activity;carbohydrate metabolic process;membrane	Molecular Function;Biological Process;Cellular Component
XP_022343177.1	XM_022487469.1	-0.0741667	9.81037e-12	calcium-transporting ATPase sarcoplasmic/endoplasmic reticulum type-like isoform X1	GO:0005388;GO:0005524;GO:0016021;GO:0033017;GO:0070588;GO:0099132	calcium transmembrane transporter activity, phosphorylative mechanism;ATP binding;integral component of membrane;sarcoplasmic reticulum membrane;calcium ion transmembrane transport;cation transmembrane transport	Molecular Function;Molecular Function;Cellular Component;Cellular Component;Biological Process;Biological Process
XP_022338662.1	XM_022482954.1	-0.0748882	0.0367265	uncharacterized protein LOC111134132 isoform X1	GO:0016020	membrane	Cellular Component
XP_022287975.1	XM_022432267.1	-0.0752762	0.0265505	Putative inhibitor of apoptosis
XP_022305247.1	XM_022449539.1	-0.0799211	1.11145e-11	multiple epidermal growth factor-like domains protein 10 isoform X2
XP_022326719.1	XM_022471011.1	-0.0825284	1.63524e-11	ELMO domain-containing protein 2-like isoform X1
XP_022288901.1	XM_022433193.1	-0.0826822	0.0309625	uncharacterized protein LOC111100993 isoform X1	GO:0016020	membrane	Cellular Component
XP_022343990.1	XM_022488282.1	-0.0847485	3.01412e-13	zinc finger protein Xfin-like	GO:0003676	nucleic acid binding	Molecular Function
XP_022293495.1	XM_022437787.1	-0.0865636	0.0337343	anoctamin-1-like isoform X10	GO:0016021;GO:0046983	integral component of membrane;protein dimerization activity	Cellular Component;Molecular Function
XP_022328795.1	XM_022473087.1	-0.0885179	0.0371668	mitochondrial uncoupling protein 2-like	GO:0005739;GO:0006839;GO:0016020;GO:0022857;GO:0055085;GO:0070887	mitochondrion;mitochondrial transport;membrane;transmembrane transporter activity;transmembrane transport;cellular response to chemical stimulus	Cellular Component;Biological Process;Cellular Component;Molecular Function;Biological Process;Biological Process
XP_022338984.1	XM_022483276.1	-0.088685	3.01412e-13	Putative apoptosis inhibitor ORF42	GO:0016020	membrane	Cellular Component
XP_022323437.1	XM_022467729.1	-0.0897251	0.0246218	lachesin	GO:0016020	membrane	Cellular Component
XP_022287468.1	XM_022431760.1	-0.092827	1.81688e-12	Transposon Tf2-6 polyprotein	GO:0003676	nucleic acid binding	Molecular Function
XP_022288332.1	XM_022432624.1	-0.0941206	0.0253472	lysine-specific demethylase 3B-like isoform X5	GO:0008168;GO:0032259	methyltransferase activity;methylation	Molecular Function;Biological Process
XP_022328828.1	XM_022473120.1	-0.0980797	0.0449405	uncharacterized protein LOC111127846 isoform X3
XP_022336039.1	XM_022480331.1	-0.0984681	0.0323169	general stress protein
XP_022295720.1	XM_022440012.1	-0.100954	2.41382e-14	uncharacterized protein LOC111105635
XP_022291971.1	XM_022436263.1	-0.101523	0.0422521	polyphosphoinositide phosphatase	GO:0007399;GO:0016043;GO:0042578;GO:0043227;GO:0043229;GO:0048869	nervous system development;cellular component organization;phosphoric ester hydrolase activity;membrane-bounded organelle;intracellular organelle;cellular developmental process	Biological Process;Biological Process;Molecular Function;Cellular Component;Cellular Component;Biological Process
XP_022305676.1	XM_022449968.1	-0.103852	4.56329e-13	probable inactive protein kinase DDB_G0270444
XP_022300084.1	XM_022444376.1	-0.104787	0.0311829	uncharacterized protein LOC111108469
XP_022315075.1	XM_022459367.1	-0.106063	0.0454958	acyl-coenzyme A thioesterase 13-like
XP_022321456.1	XM_022465748.1	-0.106129	2.95847e-12	uncharacterized protein LOC111123435 isoform X1
XP_022288663.1	XM_022432955.1	-0.109185	0.0434267	Tripartite motif-containing protein 2	GO:0005515;GO:0005622;GO:0008270	protein binding;intracellular;zinc ion binding	Molecular Function;Cellular Component;Molecular Function
XP_022325964.1	XM_022470256.1	-0.115322	0.0298553	dynamin-1-like isoform X3	GO:0003924;GO:0005525;GO:0008017;GO:0014069;GO:0016185;GO:0030424;GO:0031410;GO:0044327;GO:0050803;GO:0072583;GO:0098793;GO:0098844;GO:0098884	GTPase activity;GTP binding;microtubule binding;postsynaptic density;synaptic vesicle budding from presynaptic endocytic zone membrane;axon;cytoplasmic vesicle;dendritic spine head;regulation of synapse structure or activity;clathrin-dependent endocytosis;presynapse;postsynaptic endocytic zone membrane;postsynaptic neurotransmitter receptor internalization	Molecular Function;Molecular Function;Molecular Function;Cellular Component;Biological Process;Cellular Component;Cellular Component;Cellular Component;Biological Process;Biological Process;Cellular Component;Cellular Component;Biological Process
XP_022321217.1	XM_022465509.1	-0.116468	0.0242933	uncharacterized protein LOC111123269 isoform X2
XP_022290015.1	XM_022434307.1	-0.116582	0.0305507	S-phase kinase-associated protein 2
XP_022306775.1	XM_022451067.1	-0.117547	0.0344345	Ras-related protein Rab-27A	GO:0003924;GO:0005525;GO:0006886;GO:0030141;GO:0032402;GO:0032482;GO:0042470;GO:0045921	GTPase activity;GTP binding;intracellular protein transport;secretory granule;melanosome transport;Rab protein signal transduction;melanosome;positive regulation of exocytosis	Molecular Function;Molecular Function;Biological Process;Cellular Component;Biological Process;Biological Process;Cellular Component;Biological Process
XP_022345061.1	XM_022489353.1	-0.119507	9.03611e-18	Gametocyte-specific factor 1	GO:0007283	spermatogenesis	Biological Process
XP_022328350.1	XM_022472642.1	-0.120007	0.0390474	synaptonemal complex protein ZIP1-like isoform X1	GO:0005741;GO:0035694	mitochondrial outer membrane;mitochondrial protein catabolic process	Cellular Component;Biological Process
XP_022337211.1	XM_022481503.1	-0.12387	0.0335315	uncharacterized protein LOC111133279 isoform X1	GO:0005622;GO:0008270	intracellular;zinc ion binding	Cellular Component;Molecular Function
XP_022340037.1	XM_022484329.1	-0.124504	0.00267829	PH domain leucine-rich repeat-containing protein phosphatase 2-like isoform X3	GO:0003824	catalytic activity	Molecular Function
XP_022338166.1	XM_022482458.1	-0.128388	0.0490019	uncharacterized protein LOC111133795 isoform X1	GO:0016020	membrane	Cellular Component
XP_022323447.1	XM_022467739.1	-0.128834	0.00895466	protein piccolo
XP_022317801.1	XM_022462093.1	-0.129911	0.0118014	THO complex subunit 1-like	GO:0007165	signal transduction	Biological Process
XP_022336380.1	XM_022480672.1	-0.132202	4.90087e-16	sepiapterin reductase	GO:0004757;GO:0006729;GO:0055114	sepiapterin reductase activity;tetrahydrobiopterin biosynthetic process;oxidation-reduction process	Molecular Function;Biological Process;Biological Process
XP_022332028.1	XM_022476320.1	-0.13435	0.0115897	myb-like protein X isoform X2
XP_022296980.1	XM_022441272.1	-0.135676	0.0494421	Pleckstrin homology domain-containing family G member 7	GO:0005089;GO:0035023	Rho guanyl-nucleotide exchange factor activity;regulation of Rho protein signal transduction	Molecular Function;Biological Process
XP_022344362.1	XM_022488654.1	-0.136037	5.42988e-21	uncharacterized protein LOC111137262 isoform X2
XP_022288982.1	XM_022433274.1	-0.136426	0.0326935	alpha-adducin-like isoform X1
XP_022301921.1	XM_022446213.1	-0.136556	0.019641	Tripartite motif-containing protein 2	GO:0005622;GO:0008270	intracellular;zinc ion binding	Cellular Component;Molecular Function
XP_022286655.1	XM_022430947.1	-0.13699	0.0229932	vacuolar protein sorting-associated protein 13A isoform X1
XP_022306571.1	XM_022450863.1	-0.141783	0.00114064	Chitin synthase 1	GO:0016021;GO:0016758	integral component of membrane;transferase activity, transferring hexosyl groups	Cellular Component;Molecular Function
XP_022346109.1	XM_022490401.1	-0.142991	0.0226798	multiple epidermal growth factor-like domains protein 10 isoform X2
XP_022286957.1	XM_022431249.1	-0.144052	0.0281667	uncharacterized protein LOC111099789 isoform X1
XP_022310832.1	XM_022455124.1	-0.145367	0.040981	ankyrin-1-like isoform X2
XP_022303810.1	XM_022448102.1	-0.146408	0.0166134	synaptosomal-associated protein 47-like
XP_022304339.1	XM_022448631.1	-0.146721	1.43202e-16	apolipoprotein L3	GO:0005576;GO:0006869;GO:0008289;GO:0042157	extracellular region;lipid transport;lipid binding;lipoprotein metabolic process	Cellular Component;Biological Process;Molecular Function;Biological Process
XP_022289225.1	XM_022433517.1	-0.14771	0.000679778	uncharacterized protein LOC111101163 isoform X2
XP_022287294.1	XM_022431586.1	-0.148027	0.0123192	GTPase IMAP family member 4-like
XP_022311335.1	XM_022455627.1	-0.148594	0.00567701	trihelix transcription factor GTL2-like
XP_022327168.1	XM_022471460.1	-0.153151	4.14057e-23	uncharacterized protein LOC111126669 isoform X3	GO:0090305	nucleic acid phosphodiester bond hydrolysis	Biological Process
XP_022304249.1	XM_022448541.1	-0.154529	0.0242352	rho GTPase-activating protein 21-like isoform X3	GO:0005096;GO:0007165;GO:0043547	GTPase activator activity;signal transduction;positive regulation of GTPase activity	Molecular Function;Biological Process;Biological Process
XP_022289119.1	XM_022433411.1	-0.155857	0.000440527	uncharacterized protein LOC111101102 isoform X3
XP_022289892.1	XM_022434184.1	-0.156716	0.00849821	uncharacterized protein LOC111101621
XP_022316367.1	XM_022460659.1	-0.158915	0.0167542	mediator of DNA damage checkpoint protein 1-like
XP_022342771.1	XM_022487063.1	-0.159801	0.00516869	uncharacterized protein LOC111136307
XP_022328849.1	XM_022473141.1	-0.160033	0.0138405	glycine-rich protein 5-like isoform X3
XP_022297209.1	XM_022441501.1	-0.164484	0.0446397	uncharacterized protein LOC111106711 isoform X5
XP_022330663.1	XM_022474955.1	-0.165416	0.0444849	double-stranded RNA-specific editase 1 isoform X1	GO:0003723;GO:0004000;GO:0006396	RNA binding;adenosine deaminase activity;RNA processing	Molecular Function;Molecular Function;Biological Process
XP_022334271.1	XM_022478563.1	-0.168259	0.00142421	zinc finger MYM-type 1-like protein
XP_022305985.1	XM_022450277.1	-0.168418	6.61608e-05	uncharacterized protein LOC111112629 isoform X13
XP_022303599.1	XM_022447891.1	-0.168632	0.0318402	uncharacterized protein LOC111111109 isoform X3
XP_022290755.1	XM_022435047.1	-0.169167	0.00701491	rho GTPase-activating protein 20-like isoform X7
XP_022338546.1	XM_022482838.1	-0.170985	0.0155275	RUN domain-containing protein 1-like
XP_022297142.1	XM_022441434.1	-0.171417	0.00324867	tigger transposable element-derived protein 6-like	GO:0003677	DNA binding	Molecular Function
XP_022289893.1	XM_022434185.1	-0.174455	0.000117393	uncharacterized protein LOC111101621
XP_022304919.1	XM_022449211.1	-0.174949	0.0312851	Enterin neuropeptide	GO:0046872	metal ion binding	Molecular Function
XP_022303058.1	XM_022447350.1	-0.175862	0.00387875	glucose transporter type 1-like isoform X1	GO:0008643;GO:0016021;GO:0022857;GO:0042593;GO:0048085;GO:0055085;GO:0090277	carbohydrate transport;integral component of membrane;transmembrane transporter activity;glucose homeostasis;adult chitin-containing cuticle pigmentation;transmembrane transport;positive regulation of peptide hormone secretion	Biological Process;Cellular Component;Molecular Function;Biological Process;Biological Process;Biological Process;Biological Process
XP_022328913.1	XM_022473205.1	-0.179558	0.0160749	cytoplasmic dynein 2 light intermediate chain 1-like	GO:0005868;GO:0005930;GO:0008569;GO:0035721;GO:0035735;GO:0036064;GO:0045504	cytoplasmic dynein complex;axoneme;ATP-dependent microtubule motor activity, minus-end-directed;intraciliary retrograde transport;intraciliary transport involved in cilium assembly;ciliary basal body;dynein heavy chain binding	Cellular Component;Cellular Component;Molecular Function;Biological Process;Biological Process;Cellular Component;Molecular Function
XP_022294418.1	XM_022438710.1	-0.181506	0.0449103	uncharacterized protein LOC111104648 isoform X2
XP_022341483.1	XM_022485775.1	-0.181817	0.00709372	uncharacterized protein LOC111102723 isoform X2
XP_022335034.1	XM_022479326.1	-0.184845	0.00709372	ESF1 homolog
XP_022290628.1	XM_022434920.1	-0.185549	0.0471902	acid-sensing ion channel 1A-like	GO:0006814;GO:0016020	sodium ion transport;membrane	Biological Process;Cellular Component
XP_022338329.1	XM_022482621.1	-0.193111	0.00733738	cholecystokinin receptor type A-like	GO:0004930;GO:0007186;GO:0016021	G protein-coupled receptor activity;G protein-coupled receptor signaling pathway;integral component of membrane	Molecular Function;Biological Process;Cellular Component
XP_022292890.1	XM_022437182.1	-0.1934	0.0132131	deleted in malignant brain tumors 1 protein-like	GO:0044425	obsolete membrane part	Cellular Component
XP_022342357.1	XM_022486649.1	-0.196013	0.00364331	Tudor domain-containing protein 1
XP_022321461.1	XM_022465753.1	-0.198827	0.00249861	uncharacterized protein LOC111123436	GO:0008270	zinc ion binding	Molecular Function
XP_022344300.1	XM_022488592.1	-0.199802	0.00913852	uncharacterized protein LOC111137227 isoform X2
XP_022339695.1	XM_022483987.1	-0.199921	0.0293625	carbonic anhydrase 14-like isoform X1	GO:0004089;GO:0008270;GO:0016021	carbonate dehydratase activity;zinc ion binding;integral component of membrane	Molecular Function;Molecular Function;Cellular Component
XP_022337252.1	XM_022481544.1	-0.200785	0.00138254	uncharacterized protein LOC111133291	GO:0005622;GO:0008270	intracellular;zinc ion binding	Cellular Component;Molecular Function
XP_022334973.1	XM_022479265.1	-0.201801	0.00840859	troponin T, skeletal muscle-like isoform X3
XP_022309081.1	XM_022453373.1	-0.202569	0.0476825	uncharacterized protein LOC111114859 isoform X1	GO:0016020	membrane	Cellular Component
XP_022306469.1	XM_022450761.1	-0.20708	0.0153832	carcinoembryonic antigen-related cell adhesion molecule 1-like isoform X2
XP_022306504.1	XM_022450796.1	-0.207653	0.0368672	uncharacterized protein LOC111112916 isoform X1	GO:0016020	membrane	Cellular Component
XP_022298666.1	XM_022442958.1	-0.209991	0.015117	uncharacterized protein LOC111107666 isoform X2
XP_022305929.1	XM_022450221.1	-0.212945	0.0031942	uncharacterized protein LOC111112612 isoform X8
XP_022315665.1	XM_022459957.1	-0.213952	0.0346092	Fibronectin type III domain-containing protein 1
XP_022343711.1	XM_022488003.1	-0.215026	0.0365888	uncharacterized protein LOC111136863 isoform X1	GO:0016020	membrane	Cellular Component
XP_022320938.1	XM_022465230.1	-0.22106	0.00075172	follistatin-related protein 1-like isoform X2
XP_022335944.1	XM_022480236.1	-0.221144	0.0123299	general stress protein
XP_022293016.1	XM_022437308.1	-0.222742	0.000469688	serine/threonine-protein phosphatase 6 regulatory ankyrin repeat subunit A-like isoform X1	GO:0005515	protein binding	Molecular Function
XP_022298678.1	XM_022442970.1	-0.22427	0.0320039	uncharacterized protein LOC111107668 isoform X1
XP_022304240.1	XM_022448532.1	-0.224581	0.0149444	uncharacterized protein LOC111111514 isoform X1
XP_022290051.1	XM_022434343.1	-0.224862	0.0216706	ribonuclease Oy-like
XP_022334628.1	XM_022478920.1	-0.230643	0.00266496	sodium/glucose cotransporter 4-like	GO:0005412;GO:0006814;GO:0016021;GO:0055085	glucose:sodium symporter activity;sodium ion transport;integral component of membrane;transmembrane transport	Molecular Function;Biological Process;Cellular Component;Biological Process
XP_022289450.1	XM_022433742.1	-0.231436	0.0339352	hemicentin-1-like isoform X1
XP_022346205.1	XM_022490497.1	-0.232113	0.0376884	interferon-induced transmembrane protein 1-like	GO:0016020	membrane	Cellular Component
XP_022340918.1	XM_022485210.1	-0.23282	0.000607398	arginine/serine-rich protein PNISR-like
XP_022329472.1	XM_022473764.1	-0.235644	0.0412295	aspartate, glycine, lysine and serine-rich protein-like isoform X3
XP_022343667.1	XM_022487959.1	-0.237698	0.00457728	caspase-2-like isoform X1	GO:0004197;GO:0006508	cysteine-type endopeptidase activity;proteolysis	Molecular Function;Biological Process
XP_022342426.1	XM_022486718.1	-0.239164	0.00901119	unconventional myosin-XVIIIa-like isoform X2
XP_022298283.1	XM_022442575.1	-0.240053	0.0329891	xanthine dehydrogenase/oxidase-like isoform X1	GO:0003723;GO:0004553;GO:0005975;GO:0016725;GO:0044237;GO:0046914;GO:0051536;GO:0055114;GO:0071949	RNA binding;hydrolase activity, hydrolyzing O-glycosyl compounds;carbohydrate metabolic process;oxidoreductase activity, acting on CH or CH2 groups;cellular metabolic process;transition metal ion binding;iron-sulfur cluster binding;oxidation-reduction process;FAD binding	Molecular Function;Molecular Function;Biological Process;Molecular Function;Biological Process;Molecular Function;Molecular Function;Biological Process;Molecular Function
XP_022295657.1	XM_022439949.1	-0.243859	0.0398174	28S ribosomal protein S29, mitochondrial
XP_022311508.1	XM_022455800.1	-0.248015	0.0132506	multiple epidermal growth factor-like domains protein 10 isoform X1
XP_022332072.1	XM_022476364.1	-0.251157	0.0355262	brain-specific angiogenesis inhibitor 1-like
XP_022337245.1	XM_022481537.1	-0.253894	0.0100254	uncharacterized protein LOC111133288 isoform X1	GO:0005515;GO:0005622;GO:0008270	protein binding;intracellular;zinc ion binding	Molecular Function;Cellular Component;Molecular Function
XP_022321462.1	XM_022465754.1	-0.254519	0.00516869	uncharacterized protein LOC111123437	GO:0003677;GO:0006310;GO:0015074	DNA binding;DNA recombination;DNA integration	Molecular Function;Biological Process;Biological Process
XP_022337289.1	XM_022481581.1	-0.257986	0.000356758	actin cytoskeleton-regulatory complex protein pan1-like
XP_022326746.1	XM_022471038.1	-0.261141	0.00146088	male-specific lethal 3 homolog isoform X1	GO:0005634;GO:0006325;GO:0006355	nucleus;chromatin organization;regulation of transcription, DNA-templated	Cellular Component;Biological Process;Biological Process
XP_022295171.1	XM_022439463.1	-0.26455	0.0287184	multiple epidermal growth factor-like domains protein 6 isoform X4
XP_022325554.1	XM_022469846.1	-0.274359	0.0350975	spermatogenesis-associated serine-rich protein 2-like isoform X2
XP_022331571.1	XM_022475863.1	-0.276633	0.000281075	membrane protein
XP_022307113.1	XM_022451405.1	-0.277243	0.00108894	DBF4-type zinc finger-containing protein 2 homolog
XP_022308504.1	XM_022452796.1	-0.277539	0.0382083	PHD finger protein ALFIN-LIKE 2-like
XP_022289654.1	XM_022433946.1	-0.280664	0.0255204	multiple epidermal growth factor-like domains protein 11 isoform X2
XP_022314170.1	XM_022458462.1	-0.281032	0.0426414	protein FAM149B1-like isoform X3
XP_022320095.1	XM_022464387.1	-0.283384	0.00393196	ATP synthase subunits region ORF 7	GO:0009209;GO:0009220	pyrimidine ribonucleoside triphosphate biosynthetic process;pyrimidine ribonucleotide biosynthetic process	Biological Process;Biological Process
XP_022291303.1	XM_022435595.1	-0.285389	0.0174634	uncharacterized protein LOC111102723 isoform X2
XP_022304044.1	XM_022448336.1	-0.285958	0.0095126	Ankyrin repeat domain-containing protein 54
XP_022314077.1	XM_022458369.1	-0.298429	0.0210247	nuclear apoptosis-inducing factor 1-like	GO:0005794;GO:0006486;GO:0008378;GO:0016021	Golgi apparatus;protein glycosylation;galactosyltransferase activity;integral component of membrane	Cellular Component;Biological Process;Molecular Function;Cellular Component
XP_022342559.1	XM_022486851.1	-0.302588	0.00449523	protein transport protein SEC9-like	GO:0016020	membrane	Cellular Component
XP_022308383.1	XM_022452675.1	-0.302605	0.00452261	uncharacterized protein LOC111114379
XP_022296312.1	XM_022440604.1	-0.302616	0.0027829	GTPase IMAP family member 4-like	GO:0005525	GTP binding	Molecular Function
XP_022289965.1	XM_022434257.1	-0.304027	0.000713198	putative nuclease HARBI1
XP_022290106.1	XM_022434398.1	-0.304696	0.0280459	ankyrin-3-like isoform X1	GO:0005515	protein binding	Molecular Function
XP_022345742.1	XM_022490034.1	-0.307264	0.000613505	glycine-rich cell wall structural protein-like isoform X2	GO:0016020	membrane	Cellular Component
XP_022287626.1	XM_022431918.1	-0.314717	0.025369	uncharacterized protein LOC111100239 isoform X1	GO:0005515;GO:0005622;GO:0008270	protein binding;intracellular;zinc ion binding	Molecular Function;Cellular Component;Molecular Function
XP_022308779.1	XM_022453071.1	-0.322059	0.00179145	proline-rich protein 36-like
XP_022331186.1	XM_022475478.1	-0.326837	0.0196037	von Willebrand factor D and EGF domain-containing protein-like	GO:0016021	integral component of membrane	Cellular Component
XP_022308145.1	XM_022452437.1	-0.330532	0.0474534	Transposon Ty3-G Gag-Pol polyprotein	GO:0003676;GO:0008270;GO:0015074	nucleic acid binding;zinc ion binding;DNA integration	Molecular Function;Molecular Function;Biological Process
XP_022321902.1	XM_022466194.1	-0.334218	0.00418273	Immunoglobulin superfamily DCC subclass member 3
XP_022301397.1	XM_022445689.1	-0.350996	6.46562e-07	uncharacterized protein LOC111109526 isoform X4
XP_022308787.1	XM_022453079.1	-0.360655	0.00733738	uncharacterized protein LOC111114669 isoform X1
XP_022311092.1	XM_022455384.1	-0.363611	0.0491294	uncharacterized protein LOC111116394
XP_022333737.1	XM_022478029.1	-0.365578	0.0148895	protein FAM136A-like
XP_022311368.1	XM_022455660.1	-0.375653	0.035302	uncharacterized protein LOC111116662
XP_022291309.1	XM_022435601.1	-0.383605	0.000500652	uncharacterized protein LOC111102736	GO:0005622;GO:0008270	intracellular;zinc ion binding	Cellular Component;Molecular Function
XP_022321131.1	XM_022465423.1	-0.384231	0.0269223	spindle pole body component 110-like isoform X3
XP_022288753.1	XM_022433045.1	-0.400997	7.82277e-05	putative inhibitor of apoptosis
XP_022321630.1	XM_022465922.1	-0.404402	0.00352591	tigger transposable element-derived protein 6-like	GO:0003677	DNA binding	Molecular Function
XP_022298156.1	XM_022442448.1	-0.407284	0.0344022	uncharacterized protein LOC111107309	GO:0003676	nucleic acid binding	Molecular Function
XP_022302601.1	XM_022446893.1	-0.411665	4.00786e-06	primosomal protein	GO:0016020	membrane	Cellular Component
XP_022320774.1	XM_022465066.1	-0.449301	0.0318402	nuclear pore complex protein Nup98-Nup96	GO:0005488;GO:0005643;GO:0006913;GO:0017056;GO:0033036;GO:0071702;GO:0071705	binding;nuclear pore;nucleocytoplasmic transport;structural constituent of nuclear pore;macromolecule localization;organic substance transport;nitrogen compound transport	Molecular Function;Cellular Component;Biological Process;Molecular Function;Biological Process;Biological Process;Biological Process
XP_022303116.1	XM_022447408.1	-0.454713	0.0273952	proline-rich protein HaeIII subfamily 1-like
XP_022337346.1	XM_022481638.1	-0.468411	0.0262555	DUF2452 domain containing protein
XP_022321129.1	XM_022465421.1	-0.478941	0.0377329	spindle pole body component 110-like isoform X1
XP_022337065.1	XM_022481357.1	-0.490476	0.0110776	syndetin isoform X1	GO:0005829;GO:0032456;GO:0042147;GO:1990745	cytosol;endocytic recycling;retrograde transport, endosome to Golgi;EARP complex	Cellular Component;Biological Process;Biological Process;Cellular Component
XP_022319180.1	XM_022463472.1	-0.491043	0.041956	ran-binding protein 3-like	GO:0005623;GO:0046907	cell;intracellular transport	Cellular Component;Biological Process
XP_022289949.1	XM_022434241.1	-0.494984	0.0329891	multiple epidermal growth factor-like domains protein 11 isoform X2
XP_022301898.1	XM_022446190.1	-0.502114	0.0269381	zinc finger protein ZFP69-like
XP_022327932.1	XM_022472224.1	-0.52828	0.0289651	Tripartite motif-containing protein 54	GO:0005622;GO:0008270	intracellular;zinc ion binding	Cellular Component;Molecular Function
XP_022297112.1	XM_022441404.1	-0.539588	0.0136805	AT-rich binding protein-like isoform X1
XP_022300820.1	XM_022445112.1	-0.542337	0.0154725	Tripartite motif-containing protein 2
XP_022311023.1	XM_022455315.1	-0.546684	0.000185623	uncharacterized protein LOC111116331	GO:0003677;GO:0004518	DNA binding;nuclease activity	Molecular Function;Molecular Function
XP_022338504.1	XM_022482796.1	-0.553379	0.0463631	uncharacterized protein LOC111134001	GO:0016020	membrane	Cellular Component
XP_022320575.1	XM_022464867.1	-0.566521	0.000528203	ATP-binding cassette sub-family G member 1-like isoform X1	GO:0005524;GO:0006810;GO:0016021;GO:0016887	ATP binding;transport;integral component of membrane;ATPase activity	Molecular Function;Biological Process;Cellular Component;Molecular Function
XP_022324661.1	XM_022468953.1	-0.571933	0.0117602	tyrosine-protein kinase BAZ1B-like	GO:0005634;GO:0005694;GO:0006325;GO:0016301;GO:0016310;GO:0044446;GO:0046872	nucleus;chromosome;chromatin organization;kinase activity;phosphorylation;obsolete intracellular organelle part;metal ion binding	Cellular Component;Cellular Component;Biological Process;Molecular Function;Biological Process;Cellular Component;Molecular Function
XP_022296920.1	XM_022441212.1	-0.574233	0.0377196	histone-lysine N-methyltransferase 2E-like isoform X1	GO:0008168;GO:0032259	methyltransferase activity;methylation	Molecular Function;Biological Process
XP_022329159.1	XM_022473451.1	-0.577194	0.0124055	mortality factor 4-like protein 1	GO:0006355;GO:0016573;GO:0016580;GO:0035267	regulation of transcription, DNA-templated;histone acetylation;Sin3 complex;NuA4 histone acetyltransferase complex	Biological Process;Biological Process;Cellular Component;Cellular Component
XP_022292832.1	XM_022437124.1	-0.585756	0.00943757	protein SON-like isoform X1	GO:0003723;GO:0043484;GO:0051726	RNA binding;regulation of RNA splicing;regulation of cell cycle	Molecular Function;Biological Process;Biological Process
XP_022332521.1	XM_022476813.1	-0.599243	0.0443209	CLK4-associating serine/arginine rich protein-like isoform X1
XP_022313391.1	XM_022457683.1	-0.610005	0.0305507	histone acetyltransferase KAT6B-like	GO:0000786;GO:0003677;GO:0003700;GO:0003713;GO:0004402;GO:0006334;GO:0006355;GO:0008270;GO:0043966;GO:0048513;GO:0070776;GO:1903508	nucleosome;DNA binding;DNA-binding transcription factor activity;transcription coactivator activity;histone acetyltransferase activity;nucleosome assembly;regulation of transcription, DNA-templated;zinc ion binding;histone H3 acetylation;animal organ development;MOZ/MORF histone acetyltransferase complex;positive regulation of nucleic acid-templated transcription	Cellular Component;Molecular Function;Molecular Function;Molecular Function;Molecular Function;Biological Process;Biological Process;Molecular Function;Biological Process;Biological Process;Cellular Component;Biological Process
XP_022290491.1	XM_022434783.1	-0.619095	0.00500436	DNA-directed RNA polymerase II subunit RPB1	GO:0003677;GO:0003899;GO:0005665;GO:0006366	DNA binding;DNA-directed 5'-3' RNA polymerase activity;RNA polymerase II, core complex;transcription by RNA polymerase II	Molecular Function;Molecular Function;Cellular Component;Biological Process
XP_022290572.1	XM_022434864.1	-0.620129	0.003343	hemicentin-1-like isoform X1
XP_022312032.1	XM_022456324.1	-0.628211	0.0346617	eppin-like	GO:0004867;GO:0010951	serine-type endopeptidase inhibitor activity;negative regulation of endopeptidase activity	Molecular Function;Biological Process
XP_022343408.1	XM_022487700.1	-0.637534	0.0376884	cleavage and polyadenylation specificity factor subunit 1-like	GO:0003676;GO:0005634	nucleic acid binding;nucleus	Molecular Function;Cellular Component
XP_022336331.1	XM_022480623.1	-0.646501	0.0216398	serine/threonine-protein kinase mig-15-like isoform X1
XP_022309523.1	XM_022453815.1	-0.665332	0.0439578	uncharacterized protein DDB_G0271670-like	GO:0003676	nucleic acid binding	Molecular Function
XP_022344467.1	XM_022488759.1	-0.66721	0.0357883	transcription regulator protein BACH1	GO:0008146;GO:0016021	sulfotransferase activity;integral component of membrane	Molecular Function;Cellular Component
XP_022323750.1	XM_022468042.1	-0.667442	0.0451867	formin-binding protein 4-like
XP_022319645.1	XM_022463937.1	-0.673828	0.024639	Tripartite motif-containing protein 2	GO:0005515	protein binding	Molecular Function
XP_022327073.1	XM_022471365.1	-0.676826	0.00651212	protein furry-like	GO:0000902	cell morphogenesis	Biological Process
XP_022317869.1	XM_022462161.1	-0.68113	0.00213662	DNA repair endonuclease XPF	GO:0000110;GO:0000724;GO:0000784;GO:0003684;GO:0003697;GO:0004520;GO:0006295;GO:0006296;GO:0008022;GO:0009411;GO:0032205;GO:0047485	nucleotide-excision repair factor 1 complex;double-strand break repair via homologous recombination;nuclear chromosome, telomeric region;damaged DNA binding;single-stranded DNA binding;endodeoxyribonuclease activity;nucleotide-excision repair, DNA incision, 3'-to lesion;nucleotide-excision repair, DNA incision, 5'-to lesion;protein C-terminus binding;response to UV;negative regulation of telomere…	Cellular Component;Biological Process;Cellular Component;Molecular Function;Molecular Function;Molecular Function;Biological Process;Biological Process;Molecular Function;Biological Process;Biological Process;Molecular Function
XP_022315613.1	XM_022459905.1	-0.682469	0.0201257	60 kDa SS-A/Ro ribonucleoprotein	GO:0003723	RNA binding	Molecular Function
XP_022302909.1	XM_022447201.1	-0.684348	0.0464622	methionine aminopeptidase 2-like	GO:0005737;GO:0006508;GO:0046872;GO:0070006;GO:0070084	cytoplasm;proteolysis;metal ion binding;metalloaminopeptidase activity;protein initiator methionine removal	Cellular Component;Biological Process;Molecular Function;Molecular Function;Biological Process
XP_022339977.1	XM_022484269.1	-0.710036	0.0356807	E3 ubiquitin-protein ligase Bre1-like isoform X1	GO:0004842;GO:0005634;GO:0010390;GO:0016874;GO:0046872	ubiquitin-protein transferase activity;nucleus;histone monoubiquitination;ligase activity;metal ion binding	Molecular Function;Cellular Component;Biological Process;Molecular Function;Molecular Function
XP_022312963.1	XM_022457255.1	-0.711282	0.0184957	dystrophin-like isoform X2	GO:0008270	zinc ion binding	Molecular Function
XP_022328615.1	XM_022472907.1	-0.713878	0.0241255	triple collagen helix repeat-containing
XP_022289043.1	XM_022433335.1	-0.716939	0.00711798	calcium-responsive transcription factor-like
XP_022331170.1	XM_022475462.1	-0.716961	0.0068458	gephyrin-like isoform X2	GO:0005737;GO:0006777;GO:0016740;GO:0032324	cytoplasm;Mo-molybdopterin cofactor biosynthetic process;transferase activity;molybdopterin cofactor biosynthetic process	Cellular Component;Biological Process;Molecular Function;Biological Process
XP_022299460.1	XM_022443752.1	-0.725442	0.0427034	FYVE, RhoGEF and PH domain-containing protein 6	GO:0005089;GO:0016020;GO:0035023;GO:0046872	Rho guanyl-nucleotide exchange factor activity;membrane;regulation of Rho protein signal transduction;metal ion binding	Molecular Function;Cellular Component;Biological Process;Molecular Function
XP_022341971.1	XM_022486263.1	-0.729962	0.000106446	ATP-dependent RNA helicase A isoform X1	GO:0003723;GO:0004386;GO:0005524	RNA binding;helicase activity;ATP binding	Molecular Function;Molecular Function;Molecular Function
XP_022342335.1	XM_022486627.1	-0.732983	0.00538049	phosphatidylinositol 4-kinase alpha isoform X1	GO:0016301;GO:0046854;GO:0048015	kinase activity;phosphatidylinositol phosphorylation;phosphatidylinositol-mediated signaling	Molecular Function;Biological Process;Biological Process
XP_022338786.1	XM_022483078.1	-0.734631	0.0124055	tripartite motif-containing protein 45-like
XP_022308808.1	XM_022453100.1	-0.737529	0.0273622	sentrin-specific protease 1-like	GO:0006508;GO:0008234;GO:0016818	proteolysis;cysteine-type peptidase activity;hydrolase activity, acting on acid anhydrides, in phosphorus-containing anhydrides	Biological Process;Molecular Function;Molecular Function
XP_022342137.1	XM_022486429.1	-0.754465	0.0470787	serine/threonine-protein kinase PAK 3-like isoform X3	GO:0004674;GO:0005524;GO:0006468;GO:0007015	protein serine/threonine kinase activity;ATP binding;protein phosphorylation;actin filament organization	Molecular Function;Molecular Function;Biological Process;Biological Process
XP_022326362.1	XM_022470654.1	-0.75895	0.0453034	U3 small nucleolar RNA-associated protein 18 homolog
XP_022322414.1	XM_022466706.1	-0.759185	0.0139357	LOW QUALITY PROTEIN: supervillin-like	GO:0007010;GO:0051015	cytoskeleton organization;actin filament binding	Biological Process;Molecular Function
XP_022343903.1	XM_022488195.1	-0.764468	0.0271235	DNA-directed RNA polymerase II subunit RPB2	GO:0000784;GO:0001055;GO:0003677;GO:0003682;GO:0005515;GO:0005665;GO:0006366;GO:0032549	nuclear chromosome, telomeric region;RNA polymerase II activity;DNA binding;chromatin binding;protein binding;RNA polymerase II, core complex;transcription by RNA polymerase II;ribonucleoside binding	Cellular Component;Molecular Function;Molecular Function;Molecular Function;Molecular Function;Cellular Component;Biological Process;Molecular Function
XP_022323254.1	XM_022467546.1	-0.779545	0.0461688	kinesin-associated protein 3-like	GO:0007017;GO:0016021;GO:0016939;GO:0019894	microtubule-based process;integral component of membrane;kinesin II complex;kinesin binding	Biological Process;Cellular Component;Cellular Component;Molecular Function
XP_022314149.1	XM_022458441.1	-0.780747	0.0451867	scaffold attachment factor B2-like isoform X2 [Crassostrea virginica]
XP_022330162.1	XM_022474454.1	-0.783977	0.0281184	TAF6-like RNA polymerase II p300/CBP-associated factor-associated factor 65 kDa subunit 6L	GO:0006352;GO:0070461	DNA-templated transcription, initiation;SAGA-type complex	Biological Process;Cellular Component
XP_022335155.1	XM_022479447.1	-0.785788	0.0354811	ubiquitin-associated protein 2-like isoform X2
XP_022319411.1	XM_022463703.1	-0.790251	0.00130001	multiple PDZ domain protein-like	GO:0005515	protein binding	Molecular Function
XP_022316935.1	XM_022461227.1	-0.790988	0.0408951	HEAT repeat-containing protein 1	GO:0043231	intracellular membrane-bounded organelle	Cellular Component
XP_022330971.1	XM_022475263.1	-0.794652	0.0226901	endoplasmic reticulum aminopeptidase 1-like isoform X2	GO:0016020;GO:0046872;GO:0070011	membrane;metal ion binding;peptidase activity, acting on L-amino acid peptides	Cellular Component;Molecular Function;Molecular Function
XP_022332216.1	XM_022476508.1	-0.796233	0.0294388	protein dispatched homolog 1 isoform X2	GO:0007224;GO:0007389;GO:0016021	smoothened signaling pathway;pattern specification process;integral component of membrane	Biological Process;Biological Process;Cellular Component
XP_022329992.1	XM_022474284.1	-0.801443	0.0411127	adenosine deaminase-like protein	GO:0019239	deaminase activity	Molecular Function
XP_022342487.1	XM_022486779.1	-0.806294	0.00145199	fragile X mental retardation syndrome-related protein 1-like isoform X2	GO:0003729;GO:0006417	mRNA binding;regulation of translation	Molecular Function;Biological Process
XP_022316753.1	XM_022461045.1	-0.807913	0.000187196	centrosomal protein of 131 kDa-like	GO:0005929;GO:0035735	cilium;intraciliary transport involved in cilium assembly	Cellular Component;Biological Process
XP_022299240.1	XM_022443532.1	-0.809324	0.0150369	regulator of nonsense transcripts 2-like	GO:0000184;GO:0003723	nuclear-transcribed mRNA catabolic process, nonsense-mediated decay;RNA binding	Biological Process;Molecular Function
XP_022319474.1	XM_022463766.1	-0.812315	0.0479368	DNA (cytosine-5)-methyltransferase 3A-like	GO:0008168;GO:0032259	methyltransferase activity;methylation	Molecular Function;Biological Process
XP_022286849.1	XM_022431141.1	-0.81298	0.0110038	tRNA wybutosine-synthesizing protein 4-like	GO:0008168;GO:0032259	methyltransferase activity;methylation	Molecular Function;Biological Process
XP_022336630.1	XM_022480922.1	-0.817216	0.0415331	Fumarate hydratase class I, aerobic	GO:0004333;GO:0006091	fumarate hydratase activity;generation of precursor metabolites and energy	Molecular Function;Biological Process
XP_022338696.1	XM_022482988.1	-0.835027	0.0324289	actin-like protein 6A	GO:0043044;GO:0071564	ATP-dependent chromatin remodeling;npBAF complex	Biological Process;Cellular Component
XP_022319763.1	XM_022464055.1	-0.838742	0.0414801	dystrobrevin beta-like isoform X4	GO:0008270	zinc ion binding	Molecular Function
XP_022326303.1	XM_022470595.1	-0.84487	0.0459634	RNA-binding protein MEX3B-like	GO:0003723	RNA binding	Molecular Function
XP_022345874.1	XM_022490166.1	-0.845487	0.00913852	E3 ubiquitin-protein ligase TRIM33	GO:0046872	metal ion binding	Molecular Function
XP_022294312.1	XM_022438604.1	-0.847033	0.017953	transcription initiation factor TFIID subunit 13-like	GO:0003743;GO:0006366;GO:0006413;GO:0006457;GO:0046982;GO:0051082	translation initiation factor activity;transcription by RNA polymerase II;translational initiation;protein folding;protein heterodimerization activity;unfolded protein binding	Molecular Function;Biological Process;Biological Process;Biological Process;Molecular Function;Molecular Function
XP_022335537.1	XM_022479829.1	-0.854886	0.0197425	exosome component 10-like	GO:0000166;GO:0000176;GO:0003676;GO:0006396;GO:0008408;GO:0090305	nucleotide binding;nuclear exosome (RNase complex);nucleic acid binding;RNA processing;3'-5' exonuclease activity;nucleic acid phosphodiester bond hydrolysis	Molecular Function;Cellular Component;Molecular Function;Biological Process;Molecular Function;Biological Process
XP_022322534.1	XM_022466826.1	-0.8561	0.0446324	protein unc-80 homolog
XP_022320749.1	XM_022465041.1	-0.87658	0.035371	spermatogenesis-associated protein 20-like
XP_022339742.1	XM_022484034.1	-0.880313	0.0375223	Collagen alpha-1(IV) chain	GO:0016020;GO:0048731	membrane;system development	Cellular Component;Biological Process
XP_022311817.1	XM_022456109.1	-0.890969	0.011889	colorectal mutant cancer protein isoform X1
XP_022324032.1	XM_022468324.1	-0.893387	0.00106289	cullin-1	GO:0006511;GO:0016567;GO:0019005;GO:0031625;GO:0061630	ubiquitin-dependent protein catabolic process;protein ubiquitination;SCF ubiquitin ligase complex;ubiquitin protein ligase binding;ubiquitin protein ligase activity	Biological Process;Biological Process;Cellular Component;Molecular Function;Molecular Function
XP_022337263.1	XM_022481555.1	-0.900979	0.0378293	uncharacterized protein LOC111133295	GO:0005622;GO:0008270	intracellular;zinc ion binding	Cellular Component;Molecular Function
XP_022316945.1	XM_022461237.1	-0.902277	0.0341151	poly(A) RNA polymerase, mitochondrial	GO:0003676;GO:0006807;GO:0016779;GO:0043170;GO:0044237;GO:0044238	nucleic acid binding;nitrogen compound metabolic process;nucleotidyltransferase activity;macromolecule metabolic process;cellular metabolic process;primary metabolic process	Molecular Function;Biological Process;Molecular Function;Biological Process;Biological Process;Biological Process
XP_022340499.1	XM_022484791.1	-0.904847	0.0478186	phosphoinositide 3-kinase regulatory subunit 4-like	GO:0004672;GO:0005515;GO:0005524;GO:0006468;GO:0006914;GO:0007034;GO:0012505;GO:0035032;GO:0043227;GO:0043229;GO:0044422;GO:0046907	protein kinase activity;protein binding;ATP binding;protein phosphorylation;autophagy;vacuolar transport;endomembrane system;phosphatidylinositol 3-kinase complex, class III;membrane-bounded organelle;intracellular organelle;obsolete organelle part;intracellular transport	Molecular Function;Molecular Function;Molecular Function;Biological Process;Biological Process;Biological Process;Cellular Component;Cellular Component;Cellular Component;Cellular Component;Cellular Component;Biological Process
XP_022289407.1	XM_022433699.1	-0.924116	0.0118014	recQ-mediated genome instability protein 1-like	GO:0000712;GO:0000724;GO:0002021;GO:0005515;GO:0006260;GO:0016604;GO:0031422	resolution of meiotic recombination intermediates;double-strand break repair via homologous recombination;response to dietary excess;protein binding;DNA replication;nuclear body;RecQ family helicase-topoisomerase III complex	Biological Process;Biological Process;Biological Process;Molecular Function;Biological Process;Cellular Component;Cellular Component
XP_022339618.1	XM_022483910.1	-0.931363	0.040328	poly(U)-binding-splicing factor PUF60-like isoform X2	GO:0003723	RNA binding	Molecular Function
XP_022288790.1	XM_022433082.1	-0.93888	0.00950166	gamma-tubulin complex component 2-like isoform X1	GO:0000922;GO:0005737;GO:0005815;GO:0005874;GO:0007020;GO:0043015	spindle pole;cytoplasm;microtubule organizing center;microtubule;microtubule nucleation;gamma-tubulin binding	Cellular Component;Cellular Component;Cellular Component;Cellular Component;Biological Process;Molecular Function
XP_022294725.1	XM_022439017.1	-0.943292	0.0354917	beta-1,4-N-acetylgalactosaminyltransferase bre-4-like	GO:0005975;GO:0016020;GO:0016757	carbohydrate metabolic process;membrane;transferase activity, transferring glycosyl groups	Biological Process;Cellular Component;Molecular Function
XP_022294652.1	XM_022438944.1	-0.956017	0.0307127	polyphosphoinositide phosphatase	GO:0042578	phosphoric ester hydrolase activity	Molecular Function
XP_022317740.1	XM_022462032.1	-0.965222	0.0266304	Methyltransferase-like protein 12, mitochondrial	GO:0016740	transferase activity	Molecular Function
XP_022343603.1	XM_022487895.1	-0.978394	0.00666639	gamma-tubulin complex component 6-like isoform X2	GO:0000922;GO:0005815;GO:0007020;GO:0043015	spindle pole;microtubule organizing center;microtubule nucleation;gamma-tubulin binding	Cellular Component;Cellular Component;Biological Process;Molecular Function
XP_022306779.1	XM_022451071.1	-0.989116	0.012582	WD repeat-containing protein mio
XP_022296066.1	XM_022440358.1	-0.994747	0.047981	serine/threonine-protein phosphatase 6 regulatory ankyrin repeat subunit B-like	GO:0005515	protein binding	Molecular Function
XP_022341068.1	XM_022485360.1	-1.00519	0.00654133	nuclear receptor subfamily 0 group B member 2-like	GO:0003677;GO:0003707;GO:0005634;GO:0006355;GO:0043401;GO:0048519;GO:0140110	DNA binding;steroid hormone receptor activity;nucleus;regulation of transcription, DNA-templated;steroid hormone mediated signaling pathway;negative regulation of biological process;transcription regulator activity	Molecular Function;Molecular Function;Cellular Component;Biological Process;Biological Process;Biological Process;Molecular Function
XP_022298496.1	XM_022442788.1	-1.0054	0.015117	structural maintenance of chromosomes protein 1A-like	GO:0003682;GO:0005524;GO:0005634;GO:0006281;GO:0007064;GO:0008278;GO:0046982	chromatin binding;ATP binding;nucleus;DNA repair;mitotic sister chromatid cohesion;cohesin complex;protein heterodimerization activity	Molecular Function;Molecular Function;Cellular Component;Biological Process;Biological Process;Cellular Component;Molecular Function
XP_022340536.1	XM_022484828.1	-1.00634	0.0303875	JmjC domain-containing protein 7
XP_022336322.1	XM_022480614.1	-1.00824	0.0479796	uncharacterized protein LOC111132791	GO:0005622;GO:0008270	intracellular;zinc ion binding	Cellular Component;Molecular Function
XP_022309443.1	XM_022453735.1	-1.01559	0.0312097	tyrosine-protein phosphatase non-receptor type 4-like isoform X11	GO:0004725;GO:0035335	protein tyrosine phosphatase activity;peptidyl-tyrosine dephosphorylation	Molecular Function;Biological Process
XP_022287936.1	XM_022432228.1	-1.02031	0.00324867	uncharacterized protein LOC111100403 isoform X1	GO:0005622;GO:0008270	intracellular;zinc ion binding	Cellular Component;Molecular Function
XP_022326549.1	XM_022470841.1	-1.03166	0.0418661	mediator of RNA polymerase II transcription subunit 14-like	GO:0003712;GO:0006357;GO:0016592	transcription coregulator activity;regulation of transcription by RNA polymerase II;mediator complex	Molecular Function;Biological Process;Cellular Component
XP_022337451.1	XM_022481743.1	-1.04593	0.0149313	putative methyltransferase DDB_G0268948	GO:0008168;GO:0032259	methyltransferase activity;methylation	Molecular Function;Biological Process
XP_022314922.1	XM_022459214.1	-1.05539	0.0231026	serine/arginine repetitive matrix protein 1-like
XP_022337268.1	XM_022481560.1	-1.0573	0.0142939	uncharacterized protein LOC111133298
XP_022317618.1	XM_022461910.1	-1.10732	0.00430055	midasin isoform X2	GO:0000166	nucleotide binding	Molecular Function
XP_022325413.1	XM_022469705.1	-1.10792	0.0118373	sodium- and chloride-dependent glycine transporter 1-like	GO:0005328;GO:0006836;GO:0016021;GO:0055085	neurotransmitter:sodium symporter activity;neurotransmitter transport;integral component of membrane;transmembrane transport	Molecular Function;Biological Process;Cellular Component;Biological Process
XP_022299182.1	XM_022443474.1	-1.11292	0.0444263	ELKS/Rab6-interacting/CAST family member 1-like	GO:0048786	presynaptic active zone	Cellular Component
XP_022344286.1	XM_022488578.1	-1.11812	0.0219585	nuclear fragile X mental retardation-interacting protein 1	GO:0003723;GO:0005515;GO:0031981;GO:0032991;GO:0043232;GO:0045202;GO:0065003	RNA binding;protein binding;nuclear lumen;protein-containing complex;intracellular non-membrane-bounded organelle;synapse;protein-containing complex assembly	Molecular Function;Molecular Function;Cellular Component;Cellular Component;Cellular Component;Cellular Component;Biological Process
XP_022322197.1	XM_022466489.1	-1.11937	0.00440035	DNA (cytosine-5)-methyltransferase 1-like	GO:0003677;GO:0003682;GO:0003886;GO:0005634;GO:0008270;GO:0010216;GO:0010424;GO:0090116	DNA binding;chromatin binding;DNA (cytosine-5-)-methyltransferase activity;nucleus;zinc ion binding;maintenance of DNA methylation;DNA methylation on cytosine within a CG sequence;C-5 methylation of cytosine	Molecular Function;Molecular Function;Molecular Function;Cellular Component;Molecular Function;Biological Process;Biological Process;Biological Process
XP_022340404.1	XM_022484696.1	-1.12477	0.00733738	E3 ubiquitin-protein ligase TRIM71-like
XP_022313754.1	XM_022458046.1	-1.12635	0.00584192	histone H2B	GO:0000786;GO:0003677;GO:0005634;GO:0044877;GO:0046982	nucleosome;DNA binding;nucleus;protein-containing complex binding;protein heterodimerization activity	Cellular Component;Molecular Function;Cellular Component;Molecular Function;Molecular Function
XP_022297715.1	XM_022442007.1	-1.14638	0.0191432	glucose-regulated protein 94	GO:0005509;GO:0005524;GO:0006457;GO:0007155;GO:0051082	calcium ion binding;ATP binding;protein folding;cell adhesion;unfolded protein binding	Molecular Function;Molecular Function;Biological Process;Biological Process;Molecular Function
XP_022342288.1	XM_022486580.1	-1.14861	0.0385262	tyrosine-protein kinase PR2-like isoform X1	GO:0004713;GO:0005515;GO:0005524;GO:0018108	protein tyrosine kinase activity;protein binding;ATP binding;peptidyl-tyrosine phosphorylation	Molecular Function;Molecular Function;Molecular Function;Biological Process
XP_022287271.1	XM_022431563.1	-1.14964	0.0332833	uncharacterized protein LOC111100004
XP_022340800.1	XM_022485092.1	-1.15821	0.019641	OTU domain-containing protein 6B	GO:0016579;GO:0036459	protein deubiquitination;thiol-dependent ubiquitinyl hydrolase activity	Biological Process;Molecular Function
XP_022313723.1	XM_022458015.1	-1.1641	0.0482124	ankyrin repeat protein	GO:0005515	protein binding	Molecular Function
XP_022313753.1	XM_022458045.1	-1.1705	0.0100959	histone H2B	GO:0000786;GO:0003677;GO:0005634;GO:0044877;GO:0046982	nucleosome;DNA binding;nucleus;protein-containing complex binding;protein heterodimerization activity	Cellular Component;Molecular Function;Cellular Component;Molecular Function;Molecular Function
XP_022304300.1	XM_022448592.1	-1.18441	0.0487071	deleted in lung and esophageal cancer protein 1-like isoform X1	GO:0008285	negative regulation of cell population proliferation	Biological Process
XP_022329756.1	XM_022474048.1	-1.18827	0.0333463	putative separin	GO:0008233;GO:0015630;GO:0044430	peptidase activity;microtubule cytoskeleton;obsolete cytoskeletal part	Molecular Function;Cellular Component;Cellular Component
XP_022295676.1	XM_022439968.1	-1.1935	0.00318007	Xanthine dehydrogenase/oxidase	GO:0002197;GO:0005615;GO:0016725;GO:0030151;GO:0042803;GO:0043546;GO:0044237;GO:0044444;GO:0051537;GO:0055114;GO:0071949	xanthine dehydrogenase complex;extracellular space;oxidoreductase activity, acting on CH or CH2 groups;molybdenum ion binding;protein homodimerization activity;molybdopterin cofactor binding;cellular metabolic process;obsolete cytoplasmic part;2 iron, 2 sulfur cluster binding;oxidation-reduction process;FAD binding	Cellular Component;Cellular Component;Molecular Function;Molecular Function;Molecular Function;Molecular Function;Biological Process;Cellular Component;Molecular Function;Biological Process;Molecular Function
XP_022302902.1	XM_022447194.1	-1.20142	0.00250145	Hermansky-Pudlak syndrome 5 protein
XP_022312715.1	XM_022457007.1	-1.20155	0.0467012	uncharacterized protein LOC111117764 isoform X1
XP_022300553.1	XM_022444845.1	-1.20967	0.0445755	interferon-induced protein 44-like
XP_022340793.1	XM_022485085.1	-1.21131	0.0266414	cysteine and histidine-rich protein 1 homolog	GO:0008270	zinc ion binding	Molecular Function
XP_022290195.1	XM_022434487.1	-1.21549	0.00670483	GATA zinc finger domain-containing protein 1	GO:0006355;GO:0008270;GO:0043229;GO:0043565	regulation of transcription, DNA-templated;zinc ion binding;intracellular organelle;sequence-specific DNA binding	Biological Process;Molecular Function;Cellular Component;Molecular Function
XP_022312316.1	XM_022456608.1	-1.21675	0.0222468	TBC1 domain family member 15
XP_022343500.1	XM_022487792.1	-1.21779	0.0377329	Retrovirus-related Pol polyprotein from transposon 17.6	GO:0003676;GO:0003700;GO:0006355;GO:0008270	nucleic acid binding;DNA-binding transcription factor activity;regulation of transcription, DNA-templated;zinc ion binding	Molecular Function;Molecular Function;Biological Process;Molecular Function
XP_022312744.1	XM_022457036.1	-1.21957	0.000206163	transformation/transcription domain-associated protein-like	GO:0000123;GO:0016301;GO:0016310;GO:0016573	histone acetyltransferase complex;kinase activity;phosphorylation;histone acetylation	Cellular Component;Molecular Function;Biological Process;Biological Process
XP_022322201.1	XM_022466493.1	-1.22177	0.000292238	rab3 GTPase-activating protein catalytic subunit	GO:0005096;GO:0043547	GTPase activator activity;positive regulation of GTPase activity	Molecular Function;Biological Process
XP_022301371.1	XM_022445663.1	-1.23361	0.0311664	RNA-binding protein 5-like	GO:0003676;GO:0050794	nucleic acid binding;regulation of cellular process	Molecular Function;Biological Process
XP_022323687.1	XM_022467979.1	-1.23446	0.0382504	protein mesh-like	GO:0007160;GO:0016021	cell-matrix adhesion;integral component of membrane	Biological Process;Cellular Component
XP_022343297.1	XM_022487589.1	-1.24386	0.00440035	thioredoxin-related transmembrane protein 2 homolog	GO:0005623;GO:0008152;GO:0016020;GO:0045454	cell;metabolic process;membrane;cell redox homeostasis	Cellular Component;Biological Process;Cellular Component;Biological Process
XP_022343055.1	XM_022487347.1	-1.24557	0.0402187	cell division control protein 45 homolog	GO:0006270;GO:0051301	DNA replication initiation;cell division	Biological Process;Biological Process
XP_022291307.1	XM_022435599.1	-1.26785	0.0147243	Protein jagged-2
XP_022313323.1	XM_022457615.1	-1.26855	0.0335946	myelin regulatory factor-like protein isoform X2
XP_022330769.1	XM_022475061.1	-1.27552	0.0428103	UPF0469 protein KIAA0907 homolog isoform X2
XP_022303130.1	XM_022447422.1	-1.27888	0.00345699	polyribonucleotide 5'-hydroxyl-kinase Clp1	GO:0000214;GO:0005524;GO:0005829;GO:0005849;GO:0006378;GO:0006388;GO:0016310;GO:0021695;GO:0030423;GO:0035087;GO:0046404;GO:0051736	tRNA-intron endonuclease complex;ATP binding;cytosol;mRNA cleavage factor complex;mRNA polyadenylation;tRNA splicing, via endonucleolytic cleavage and ligation;phosphorylation;cerebellar cortex development;targeting of mRNA for destruction involved in RNA interference;siRNA loading onto RISC involved in RNA interference;ATP-dependent polydeoxyribonucleotide 5'-hydroxyl-kinase activity;ATP-depende…	Cellular Component;Molecular Function;Cellular Component;Cellular Component;Biological Process;Biological Process;Biological Process;Biological Process;Biological Process;Biological Process;Molecular Function;Molecular Function
XP_022305118.1	XM_022449410.1	-1.27993	0.020912	A-kinase anchor protein 9-like isoform X14	GO:0005515;GO:0050794	protein binding;regulation of cellular process	Molecular Function;Biological Process
XP_022307371.1	XM_022451663.1	-1.28243	0.012115	ankyrin repeat and sterile alpha motif domain-containing protein 1B-like isoform X3
XP_022308457.1	XM_022452749.1	-1.28877	0.0257313	uncharacterized protein LOC111114453
XP_022311568.1	XM_022455860.1	-1.29417	0.0309007	tripartite motif-containing protein 3-like	GO:0005622;GO:0008270	intracellular;zinc ion binding	Cellular Component;Molecular Function
XP_022325387.1	XM_022469679.1	-1.29488	0.000708358	protein ABHD14B-like	GO:0016021;GO:0016787	integral component of membrane;hydrolase activity	Cellular Component;Molecular Function
XP_022343333.1	XM_022487625.1	-1.29542	0.0397536	exosome complex exonuclease RRP44	GO:0000175;GO:0000176;GO:0000177;GO:0003723;GO:0004519;GO:0006364;GO:0016075;GO:0090501	3'-5'-exoribonuclease activity;nuclear exosome (RNase complex);cytoplasmic exosome (RNase complex);RNA binding;endonuclease activity;rRNA processing;rRNA catabolic process;RNA phosphodiester bond hydrolysis	Molecular Function;Cellular Component;Cellular Component;Molecular Function;Molecular Function;Biological Process;Biological Process;Biological Process
XP_022314693.1	XM_022458985.1	-1.30067	0.0463631	thiopurine S-methyltransferase	GO:0008119;GO:0032259	thiopurine S-methyltransferase activity;methylation	Molecular Function;Biological Process
XP_022286718.1	XM_022431010.1	-1.30521	0.0400046	uncharacterized protein LOC111099646 isoform X1
XP_022305994.1	XM_022450286.1	-1.31099	0.0459538	uncharacterized protein LOC111112632
XP_022335517.1	XM_022479809.1	-1.31201	0.0114736	uncharacterized protein LOC111132096
XP_022323200.1	XM_022467492.1	-1.31711	1.74072e-07	syntaxin-binding protein 4 isoform X1	GO:0050794;GO:0051716	regulation of cellular process;cellular response to stimulus	Biological Process;Biological Process
XP_022286080.1	XM_022430372.1	-1.32035	0.00449523	pollen-specific leucine-rich repeat extensin-like protein 1 isoform X19
XP_022328859.1	XM_022473151.1	-1.32261	0.00340171	E3 ubiquitin-protein ligase HECTD1-like isoform X2	GO:0004842;GO:0016567;GO:0016874;GO:0046872	ubiquitin-protein transferase activity;protein ubiquitination;ligase activity;metal ion binding	Molecular Function;Biological Process;Molecular Function;Molecular Function
XP_022338702.1	XM_022482994.1	-1.32474	0.0419569	uncharacterized protein LOC111134159 isoform X1
XP_022304505.1	XM_022448797.1	-1.32646	0.00989148	E3 ubiquitin-protein ligase TRIM71-like	GO:0005622;GO:0008270	intracellular;zinc ion binding	Cellular Component;Molecular Function
XP_022288356.1	XM_022432648.1	-1.33717	0.00879594	sodium- and chloride-dependent GABA transporter ine-like	GO:0005328;GO:0006836;GO:0016021;GO:0055085	neurotransmitter:sodium symporter activity;neurotransmitter transport;integral component of membrane;transmembrane transport	Molecular Function;Biological Process;Cellular Component;Biological Process
XP_022329020.1	XM_022473312.1	-1.34213	0.0139357	serine/threonine-protein phosphatase 2A 56 kDa regulatory subunit gamma isoform-like isoform X3	GO:0000159;GO:0007165;GO:0019888;GO:0043666	protein phosphatase type 2A complex;signal transduction;protein phosphatase regulator activity;regulation of phosphoprotein phosphatase activity	Cellular Component;Biological Process;Molecular Function;Biological Process
XP_022328793.1	XM_022473085.1	-1.34428	0.00833895	PIN2/TERF1-interacting telomerase inhibitor 1	GO:0000228;GO:0000781;GO:0003676;GO:0033365;GO:0051276;GO:0065008;GO:0065009;GO:2000279	nuclear chromosome;chromosome, telomeric region;nucleic acid binding;protein localization to organelle;chromosome organization;regulation of biological quality;regulation of molecular function;negative regulation of DNA biosynthetic process	Cellular Component;Cellular Component;Molecular Function;Biological Process;Biological Process;Biological Process;Biological Process;Biological Process
XP_022336837.1	XM_022481129.1	-1.35432	0.034614	huntingtin-interacting protein 1-like isoform X3	GO:0003779;GO:0005543;GO:0006897;GO:0030276	actin binding;phospholipid binding;endocytosis;clathrin binding	Molecular Function;Molecular Function;Biological Process;Molecular Function
XP_022339556.1	XM_022483848.1	-1.35742	0.0472693	muscleblind-like protein 2 isoform X1	GO:0046872	metal ion binding	Molecular Function
XP_022287924.1	XM_022432216.1	-1.358	0.00587904	putative glutamate synthase [NADPH]	GO:0005506;GO:0006537;GO:0010181;GO:0016040;GO:0050660;GO:0051538;GO:0055114	iron ion binding;glutamate biosynthetic process;FMN binding;glutamate synthase (NADH) activity;flavin adenine dinucleotide binding;3 iron, 4 sulfur cluster binding;oxidation-reduction process	Molecular Function;Biological Process;Molecular Function;Molecular Function;Molecular Function;Molecular Function;Biological Process
XP_022336637.1	XM_022480929.1	-1.36354	0.00438224	stimulator of interferon genes protein-like isoform X3	GO:0001819;GO:0002218;GO:0005515;GO:0007165;GO:0009615;GO:0016020	positive regulation of cytokine production;activation of innate immune response;protein binding;signal transduction;response to virus;membrane	Biological Process;Biological Process;Molecular Function;Biological Process;Biological Process;Cellular Component
XP_022317577.1	XM_022461869.1	-1.36641	0.00288173	nucleolar RNA helicase 2-like	GO:0003676	nucleic acid binding	Molecular Function
XP_022346222.1	XM_022490514.1	-1.37346	0.0063384	bromodomain-containing protein 7-like isoform X1
XP_022338255.1	XM_022482547.1	-1.3771	0.0310348	lipopolysaccharide-induced tumor necrosis factor-alpha factor homolog	GO:0016020	membrane	Cellular Component
XP_022293569.1	XM_022437861.1	-1.37881	0.00943757	uncharacterized protein LOC111104108 isoform X1
XP_022337454.1	XM_022481746.1	-1.39021	0.0175436	Kynurenine formamidase	GO:0004061;GO:0016020;GO:0019441	arylformamidase activity;membrane;tryptophan catabolic process to kynurenine	Molecular Function;Cellular Component;Biological Process
XP_022298855.1	XM_022443147.1	-1.39673	0.016814	transcription cofactor vestigial-like protein 4 isoform X3	GO:0006355	regulation of transcription, DNA-templated	Biological Process
XP_022304893.1	XM_022449185.1	-1.39928	0.0121706	Integrin alpha-9	GO:0007229;GO:0016021	integrin-mediated signaling pathway;integral component of membrane	Biological Process;Cellular Component
XP_022340663.1	XM_022484955.1	-1.40327	0.0250585	aldose 1-epimerase	GO:0016021;GO:0016853;GO:0019318;GO:0030246	integral component of membrane;isomerase activity;hexose metabolic process;carbohydrate binding	Cellular Component;Molecular Function;Biological Process;Molecular Function
XP_022346192.1	XM_022490484.1	-1.4043	0.00020589	elongator complex protein 5	GO:0002098;GO:0033588	tRNA wobble uridine modification;Elongator holoenzyme complex	Biological Process;Cellular Component
XP_022302144.1	XM_022446436.1	-1.41374	0.020258	glutamic acid-rich protein-like isoform X1
XP_022290330.1	XM_022434622.1	-1.41376	0.038517	uncharacterized protein LOC111101967
XP_022324348.1	XM_022468640.1	-1.41602	0.00623933	mothers against decapentaplegic homolog 5-like	GO:0003677;GO:0003700;GO:0005515;GO:0005634;GO:0005667;GO:0005737;GO:0006355;GO:0007179	DNA binding;DNA-binding transcription factor activity;protein binding;nucleus;transcription regulator complex;cytoplasm;regulation of transcription, DNA-templated;transforming growth factor beta receptor signaling pathway	Molecular Function;Molecular Function;Molecular Function;Cellular Component;Cellular Component;Cellular Component;Biological Process;Biological Process
XP_022322415.1	XM_022466707.1	-1.42756	0.000904833	supervillin-like
XP_022286978.1	XM_022431270.1	-1.42999	0.0119284	uncharacterized protein LOC111099804
XP_022286370.1	XM_022430662.1	-1.43565	0.00960482	chitinase domain-containing protein 1 isoform X1	GO:0005488;GO:0005576;GO:0012505;GO:0043231;GO:0044444	binding;extracellular region;endomembrane system;intracellular membrane-bounded organelle;obsolete cytoplasmic part	Molecular Function;Cellular Component;Cellular Component;Cellular Component;Cellular Component
XP_022338236.1	XM_022482528.1	-1.44242	0.035371	Glutamate receptor ionotropic, kainate 3	GO:0004970;GO:0005886;GO:0006811;GO:0016021;GO:0035235	ionotropic glutamate receptor activity;plasma membrane;ion transport;integral component of membrane;ionotropic glutamate receptor signaling pathway	Molecular Function;Cellular Component;Biological Process;Cellular Component;Biological Process
XP_022288539.1	XM_022432831.1	-1.45647	0.0115454	DNA polymerase theta	GO:0003677;GO:0003887;GO:0005524;GO:0005634;GO:0005737;GO:0006261;GO:0006511;GO:0016021;GO:0016579;GO:0036459;GO:0071897	DNA binding;DNA-directed DNA polymerase activity;ATP binding;nucleus;cytoplasm;DNA-dependent DNA replication;ubiquitin-dependent protein catabolic process;integral component of membrane;protein deubiquitination;thiol-dependent ubiquitinyl hydrolase activity;DNA biosynthetic process	Molecular Function;Molecular Function;Molecular Function;Cellular Component;Cellular Component;Biological Process;Biological Process;Cellular Component;Biological Process;Molecular Function;Biological Process
XP_022322319.1	XM_022466611.1	-1.45892	0.0137722	LOW QUALITY PROTEIN: uncharacterized protein LOC111123909	GO:0016021	integral component of membrane	Cellular Component
XP_022294731.1	XM_022439023.1	-1.48096	0.00156643	AdoMet-MTases-like protein	GO:0016740	transferase activity	Molecular Function
XP_022323537.1	XM_022467829.1	-1.48302	0.000661499	carnitine O-acetyltransferase-like	GO:0004092;GO:0005777;GO:0019254	carnitine O-acetyltransferase activity;peroxisome;carnitine metabolic process, CoA-linked	Molecular Function;Cellular Component;Biological Process
XP_022287884.1	XM_022432176.1	-1.49544	0.0285152	von Willebrand factor D and EGF domain-containing protein-like	GO:0016021	integral component of membrane	Cellular Component
XP_022286875.1	XM_022431167.1	-1.505	0.00151766	methionine-R-sulfoxide reductase B3 isoform X3	GO:0006979;GO:0030091;GO:0033743;GO:0046872;GO:0055114	response to oxidative stress;protein repair;peptide-methionine (R)-S-oxide reductase activity;metal ion binding;oxidation-reduction process	Biological Process;Biological Process;Molecular Function;Molecular Function;Biological Process
XP_022322444.1	XM_022466736.1	-1.5159	0.00809237	tyrosine-protein kinase BTK	GO:0000166;GO:0004713;GO:0006468;GO:0016787;GO:0043167	nucleotide binding;protein tyrosine kinase activity;protein phosphorylation;hydrolase activity;ion binding	Molecular Function;Molecular Function;Biological Process;Molecular Function;Molecular Function
XP_022325074.1	XM_022469366.1	-1.51702	0.0264132	ADAM family mig-17	GO:0004222;GO:0006508;GO:0016020	metalloendopeptidase activity;proteolysis;membrane	Molecular Function;Biological Process;Cellular Component
XP_022288474.1	XM_022432766.1	-1.52438	0.0448102	V-type proton ATPase subunit E-like	GO:0015991;GO:0033178;GO:0046961	proton transmembrane transport;proton-transporting two-sector ATPase complex, catalytic domain;proton-transporting ATPase activity, rotational mechanism	Biological Process;Cellular Component;Molecular Function
XP_022319265.1	XM_022463557.1	-1.5315	0.019301	acyl-coenzyme A synthetase ACSM3, mitochondrial	GO:0003996;GO:0004321;GO:0005759;GO:0006633;GO:0006637;GO:0015645	acyl-CoA ligase activity;fatty-acyl-CoA synthase activity;mitochondrial matrix;fatty acid biosynthetic process;acyl-CoA metabolic process;fatty acid ligase activity	Molecular Function;Molecular Function;Cellular Component;Biological Process;Biological Process;Molecular Function
XP_022312302.1	XM_022456594.1	-1.53975	0.0104417	uncharacterized protein LOC111117459
XP_022322351.1	XM_022466643.1	-1.56128	0.0273084	nuclear receptor subfamily 4 group A member 2-like	GO:0000978;GO:0001228;GO:0003707;GO:0004879;GO:0005634;GO:0005667;GO:0008270;GO:0030522;GO:0035259;GO:0043401;GO:0045944;GO:0071376	RNA polymerase II cis-regulatory region sequence-specific DNA binding;DNA-binding transcription activator activity, RNA polymerase II-specific;steroid hormone receptor activity;nuclear receptor activity;nucleus;transcription regulator complex;zinc ion binding;intracellular receptor signaling pathway;glucocorticoid receptor binding;steroid hormone mediated signaling pathway;positive regulation of …	Molecular Function;Molecular Function;Molecular Function;Molecular Function;Cellular Component;Cellular Component;Molecular Function;Biological Process;Molecular Function;Biological Process;Biological Process;Biological Process
XP_022316478.1	XM_022460770.1	-1.56507	0.038542	protein IWS1 homolog
XP_022325148.1	XM_022469440.1	-1.56705	0.0286038	glutamate receptor 2-like	GO:0004970;GO:0016021;GO:0030054;GO:0034220;GO:0035235;GO:0045211	ionotropic glutamate receptor activity;integral component of membrane;cell junction;ion transmembrane transport;ionotropic glutamate receptor signaling pathway;postsynaptic membrane	Molecular Function;Cellular Component;Cellular Component;Biological Process;Biological Process;Cellular Component
XP_022303902.1	XM_022448194.1	-1.57272	0.000127845	Tripartite motif-containing protein 2	GO:0005622;GO:0008270	intracellular;zinc ion binding	Cellular Component;Molecular Function
XP_022286694.1	XM_022430986.1	-1.58797	0.00131735	cytochrome P450 4F22-like	GO:0004497;GO:0005506;GO:0016021;GO:0016705;GO:0020037;GO:0055114	monooxygenase activity;iron ion binding;integral component of membrane;oxidoreductase activity, acting on paired donors, with incorporation or reduction of molecular oxygen;heme binding;oxidation-reduction process	Molecular Function;Molecular Function;Cellular Component;Molecular Function;Molecular Function;Biological Process
XP_022343094.1	XM_022487386.1	-1.59044	0.0426414	deoxynucleoside triphosphate triphosphohydrolase SAMHD1	GO:0003676;GO:0005634;GO:0006259;GO:0006974;GO:0009155;GO:0009217;GO:0016793;GO:0043167;GO:0044446;GO:0045088	nucleic acid binding;nucleus;DNA metabolic process;cellular response to DNA damage stimulus;purine deoxyribonucleotide catabolic process;purine deoxyribonucleoside triphosphate catabolic process;triphosphoric monoester hydrolase activity;ion binding;obsolete intracellular organelle part;regulation of innate immune response	Molecular Function;Cellular Component;Biological Process;Biological Process;Biological Process;Biological Process;Molecular Function;Molecular Function;Cellular Component;Biological Process
XP_022346136.1	XM_022490428.1	-1.60844	0.00389083	protein tirA-like isoform X1
XP_022318599.1	XM_022462891.1	-1.62325	0.0104577	uncharacterized protein LOC111121567
XP_022291024.1	XM_022435316.1	-1.63602	1.20498e-06	ATP-binding cassette sub-family B member 7, mitochondrial	GO:0005524;GO:0016021;GO:0042626;GO:0055085	ATP binding;integral component of membrane;ATPase-coupled transmembrane transporter activity;transmembrane transport	Molecular Function;Cellular Component;Molecular Function;Biological Process
XP_022300081.1	XM_022444373.1	-1.64309	0.0418029	serine/threonine-protein phosphatase 6 regulatory ankyrin repeat subunit B-like	GO:0005515	protein binding	Molecular Function
XP_022289368.1	XM_022433660.1	-1.64698	0.0323975	protein Mpv17-like isoform X1	GO:0016021	integral component of membrane	Cellular Component
XP_022321615.1	XM_022465907.1	-1.65822	0.00103993	acyl-CoA synthetase family member 2, mitochondrial	GO:0003824;GO:0008152	catalytic activity;metabolic process	Molecular Function;Biological Process
XP_022307902.1	XM_022452194.1	-1.6615	0.0260658	uncharacterized protein LOC111113903
XP_022335601.1	XM_022479893.1	-1.67417	0.000489145	uncharacterized protein LOC111132151 isoform X2	GO:0016021	integral component of membrane	Cellular Component
XP_022286581.1	XM_022430873.1	-1.71087	0.036078	tripartite motif-containing protein 2-like isoform X1	GO:0005622;GO:0008270	intracellular;zinc ion binding	Cellular Component;Molecular Function
XP_022291994.1	XM_022436286.1	-1.72359	0.0238577	uncharacterized protein LOC111100930
XP_022306018.1	XM_022450310.1	-1.72851	0.043481	uncharacterized protein LOC111112648
XP_022328668.1	XM_022472960.1	-1.73025	0.000458709	insulinoma-associated protein 1a-like	GO:0031018;GO:0035883;GO:0043565;GO:0045892;GO:0048916;GO:0060219	endocrine pancreas development;enteroendocrine cell differentiation;sequence-specific DNA binding;negative regulation of transcription, DNA-templated;posterior lateral line development;camera-type eye photoreceptor cell differentiation	Biological Process;Biological Process;Molecular Function;Biological Process;Biological Process;Biological Process
XP_022287941.1	XM_022432233.1	-1.73099	6.24032e-07	uncharacterized protein LOC111100403 isoform X5	GO:0005622;GO:0008270	intracellular;zinc ion binding	Cellular Component;Molecular Function
XP_022286409.1	XM_022430701.1	-1.73848	0.0026294	Golgi-associated PDZ and coiled-coil motif-containing protein-like	GO:0005794;GO:0043004	Golgi apparatus;cytoplasmic sequestering of CFTR protein	Cellular Component;Biological Process
XP_022288542.1	XM_022432834.1	-1.74327	0.00763816	E3 ubiquitin-protein ligase TRIM39-like	GO:0005622;GO:0008270	intracellular;zinc ion binding	Cellular Component;Molecular Function
XP_022293383.1	XM_022437675.1	-1.74469	0.00839888	uncharacterized protein LOC111103995
XP_022321193.1	XM_022465485.1	-1.7476	0.0303875	sorting nexin-25-like	GO:0000350;GO:0016021;GO:0030512;GO:0035091	generation of catalytic spliceosome for second transesterification step;integral component of membrane;negative regulation of transforming growth factor beta receptor signaling pathway;phosphatidylinositol binding	Biological Process;Cellular Component;Biological Process;Molecular Function
XP_022294651.1	XM_022438943.1	-1.75016	1.44877e-05	polyphosphoinositide phosphatase	GO:0042578	phosphoric ester hydrolase activity	Molecular Function
XP_022322428.1	XM_022466720.1	-1.75434	0.0353234	uncharacterized protein LOC111123962 isoform X3
XP_022293483.1	XM_022437775.1	-1.75457	0.0253472	E3 ubiquitin-protein ligase rnf213-alpha-like isoform X1	GO:0004842;GO:0016567;GO:0016887	ubiquitin-protein transferase activity;protein ubiquitination;ATPase activity	Molecular Function;Biological Process;Molecular Function
XP_022330768.1	XM_022475060.1	-1.75694	0.00319046	UPF0469 protein KIAA0907 homolog isoform X2
XP_022286280.1	XM_022430572.1	-1.76583	0.0362856	fatty acid synthase	GO:0009058;GO:0016740;GO:0016788	biosynthetic process;transferase activity;hydrolase activity, acting on ester bonds	Biological Process;Molecular Function;Molecular Function
XP_022298636.1	XM_022442928.1	-1.77644	0.0300479	uncharacterized protein LOC111107644
XP_022322178.1	XM_022466470.1	-1.7985	0.0313482	CDGSH iron-sulfur domain-containing protein 3, mitochondrial-like	GO:0043231;GO:0051537	intracellular membrane-bounded organelle;2 iron, 2 sulfur cluster binding	Cellular Component;Molecular Function
XP_022293997.1	XM_022438289.1	-1.80839	0.0332585	Nucleolar MIF4G domain-containing protein 1	GO:0003723	RNA binding	Molecular Function
XP_022295741.1	XM_022440033.1	-1.82293	0.00929344	G-protein coupled receptor GRL101	GO:0016020;GO:0038023	membrane;signaling receptor activity	Cellular Component;Molecular Function
XP_022342459.1	XM_022486751.1	-1.83087	0.0144571	SEC14-like protein 2
XP_022308269.1	XM_022452561.1	-1.84785	0.0115024	E3 ubiquitin-protein ligase TRIM71-like	GO:0005622;GO:0008270	intracellular;zinc ion binding	Cellular Component;Molecular Function
XP_022329426.1	XM_022473718.1	-1.86599	0.0199773	coiled-coil domain-containing protein 73-like isoform X2
XP_022324948.1	XM_022469240.1	-1.88419	0.0114198	uncharacterized protein LOC111123701
XP_022289146.1	XM_022433438.1	-1.88431	0.0241988	lysophospholipid acyltransferase 7-like	GO:0016021;GO:0016746	integral component of membrane;transferase activity, transferring acyl groups	Cellular Component;Molecular Function
XP_022327048.1	XM_022471340.1	-1.89304	0.000974551	neutral and basic amino acid transport protein rBAT-like	GO:0003824;GO:0005975;GO:0016020	catalytic activity;carbohydrate metabolic process;membrane	Molecular Function;Biological Process;Cellular Component
XP_022294183.1	XM_022438475.1	-1.9079	0.00282427	tRNA (guanine-N(7)-)-methyltransferase non-catalytic subunit WDR4-like	GO:0008033;GO:0008168;GO:0036265;GO:0044444	tRNA processing;methyltransferase activity;RNA (guanine-N7)-methylation;obsolete cytoplasmic part	Biological Process;Molecular Function;Biological Process;Cellular Component
XP_022299436.1	XM_022443728.1	-1.9082	0.0463057	MATH and LRR domain-containing protein PFE0570w-like	GO:0004930;GO:0007166;GO:0007186;GO:0016021	G protein-coupled receptor activity;cell surface receptor signaling pathway;G protein-coupled receptor signaling pathway;integral component of membrane	Molecular Function;Biological Process;Biological Process;Cellular Component
XP_022340473.1	XM_022484765.1	-1.91384	0.00122072	probable RNA-binding protein 19	GO:0003723	RNA binding	Molecular Function
XP_022286592.1	XM_022430884.1	-1.91949	0.0119017	uncharacterized protein LOC111099567 isoform X1	GO:0016021	integral component of membrane	Cellular Component
XP_022289799.1	XM_022434091.1	-1.93208	0.0458589	C1q-related factor-like	GO:0005515	protein binding	Molecular Function
XP_022296824.1	XM_022441116.1	-1.95179	0.0186208	uncharacterized protein LOC111106441
XP_022341308.1	XM_022485600.1	-1.95272	0.0121706	uncharacterized protein LOC111135486 isoform X1	GO:0003677;GO:0004518	DNA binding;nuclease activity	Molecular Function;Molecular Function
XP_022327931.1	XM_022472223.1	-1.95316	1.88925e-06	TPR and ankyrin repeat-containing protein 1-like	GO:0005524	ATP binding	Molecular Function
XP_022290639.1	XM_022434931.1	-1.96232	0.0425669	centrosomal protein of 131 kDa-like
XP_022324558.1	XM_022468850.1	-1.96466	0.021583	zinc finger BED domain-containing protein 1-like	GO:0003677	DNA binding	Molecular Function
XP_022341795.1	XM_022486087.1	-1.97479	0.00138254	group XV phospholipase A2-like	GO:0006629;GO:0008374	lipid metabolic process;O-acyltransferase activity	Biological Process;Molecular Function
XP_022296035.1	XM_022440327.1	-1.98034	0.00313083	MRN complex-interacting protein-like	GO:0008270	zinc ion binding	Molecular Function
XP_022311422.1	XM_022455714.1	-2.00563	0.0451146	tripartite motif-containing protein 3-like	GO:0005622;GO:0008270	intracellular;zinc ion binding	Cellular Component;Molecular Function
XP_022310568.1	XM_022454860.1	-2.01881	0.0378293	uncharacterized protein LOC111115936
XP_022313326.1	XM_022457618.1	-2.02428	0.024639	polycystic kidney disease protein 1-like 2	GO:0005794;GO:0005975;GO:0016020;GO:0016740	Golgi apparatus;carbohydrate metabolic process;membrane;transferase activity	Cellular Component;Biological Process;Cellular Component;Molecular Function
XP_022338898.1	XM_022483190.1	-2.02618	0.033065	triblock protein copolymer TP8T precursor	GO:0005488;GO:0006259;GO:0031012;GO:0048513	binding;DNA metabolic process;extracellular matrix;animal organ development	Molecular Function;Biological Process;Cellular Component;Biological Process
XP_022287773.1	XM_022432065.1	-2.06053	0.00633685	3-hydroxybutyrate dehydrogenase	GO:0016491;GO:0055114	oxidoreductase activity;oxidation-reduction process	Molecular Function;Biological Process
XP_022308611.1	XM_022452903.1	-2.06095	0.0107743	cullin-2-like isoform X1	GO:0006511;GO:0031461;GO:0031625	ubiquitin-dependent protein catabolic process;cullin-RING ubiquitin ligase complex;ubiquitin protein ligase binding	Biological Process;Cellular Component;Molecular Function
XP_022287402.1	XM_022431694.1	-2.06787	0.000138593	uncharacterized protein LOC111100086
XP_022307963.1	XM_022452255.1	-2.09642	0.00105746	Tripartite motif-containing protein 2	GO:0005515	protein binding	Molecular Function
XP_022341245.1	XM_022485537.1	-2.10069	0.0050125	uncharacterized protein LOC111135449	GO:0016020	membrane	Cellular Component
XP_022343474.1	XM_022487766.1	-2.10798	0.00537986	hydroxysteroid dehydrogenase-like protein 2	GO:0016020;GO:0016491;GO:0055114	membrane;oxidoreductase activity;oxidation-reduction process	Cellular Component;Molecular Function;Biological Process
XP_022292629.1	XM_022436921.1	-2.10888	0.000243797	tripartite motif-containing protein 3-like	GO:0005622;GO:0008270	intracellular;zinc ion binding	Cellular Component;Molecular Function
XP_022325401.1	XM_022469693.1	-2.1125	0.0395775	GTPase-activating Rap/Ran-GAP domain-like protein 3 isoform X7
XP_022289482.1	XM_022433774.1	-2.14186	0.036078	E3 ubiquitin-protein ligase TRIM9-like	GO:0005622;GO:0008270	intracellular;zinc ion binding	Cellular Component;Molecular Function
XP_022310895.1	XM_022455187.1	-2.14447	0.0309283	eppin-like	GO:0004867;GO:0010466	serine-type endopeptidase inhibitor activity;negative regulation of peptidase activity	Molecular Function;Biological Process
XP_022289372.1	XM_022433664.1	-2.15761	9.87612e-06	putative 2'-deoxynucleoside 5'-phosphate N-hydrolase 1	GO:0004252;GO:0005634;GO:0005737;GO:0006508;GO:0009116;GO:0009117;GO:0009159;GO:0016021;GO:0070694	serine-type endopeptidase activity;nucleus;cytoplasm;proteolysis;nucleoside metabolic process;nucleotide metabolic process;deoxyribonucleoside monophosphate catabolic process;integral component of membrane;deoxyribonucleoside 5'-monophosphate N-glycosidase activity	Molecular Function;Cellular Component;Cellular Component;Biological Process;Biological Process;Biological Process;Biological Process;Cellular Component;Molecular Function
XP_022287665.1	XM_022431957.1	-2.16266	0.00206455	V-type proton ATPase subunit E-like	GO:0015991;GO:0033178;GO:0046961	proton transmembrane transport;proton-transporting two-sector ATPase complex, catalytic domain;proton-transporting ATPase activity, rotational mechanism	Biological Process;Cellular Component;Molecular Function
XP_022300946.1	XM_022445238.1	-2.16548	0.0441272	ankyrin-3-like isoform X1	GO:0005515	protein binding	Molecular Function
XP_022307320.1	XM_022451612.1	-2.18264	4.56139e-05	protein draper-like isoform X1
XP_022315672.1	XM_022459964.1	-2.19699	0.0433503	target of Nesh-SH3-like
XP_022341785.1	XM_022486077.1	-2.19903	0.0267263	ninjurin-1-like isoform X2	GO:0016020	membrane	Cellular Component
XP_022316788.1	XM_022461080.1	-2.20142	0.0320039	transmembrane protein 26-like	GO:0008233;GO:0016021	peptidase activity;integral component of membrane	Molecular Function;Cellular Component
XP_022310064.1	XM_022454356.1	-2.21901	1.67313e-06	Tripartite motif-containing protein 2	GO:0000166;GO:0004812;GO:0005515;GO:0005622;GO:0006418;GO:0008270	nucleotide binding;aminoacyl-tRNA ligase activity;protein binding;intracellular;tRNA aminoacylation for protein translation;zinc ion binding	Molecular Function;Molecular Function;Molecular Function;Cellular Component;Biological Process;Molecular Function
XP_022341688.1	XM_022485980.1	-2.2217	0.029083	TNF receptor-associated factor 4-like isoform X2	GO:0007165;GO:0008270;GO:0016021;GO:0042981	signal transduction;zinc ion binding;integral component of membrane;regulation of apoptotic process	Biological Process;Molecular Function;Cellular Component;Biological Process
XP_022307899.1	XM_022452191.1	-2.22274	0.00116728	uncharacterized protein LOC111113900
XP_022341799.1	XM_022486091.1	-2.22324	0.00728515	meiotic nuclear division protein 1 homolog	GO:0005634	nucleus	Cellular Component
XP_022307816.1	XM_022452108.1	-2.23623	0.0305331	histidine decarboxylase	GO:0016829;GO:0019752	lyase activity;carboxylic acid metabolic process	Molecular Function;Biological Process
XP_022286848.1	XM_022431140.1	-2.2435	4.06488e-05	proteasomal ATPase-associated factor 1	GO:0030684;GO:0044424	preribosome;obsolete intracellular part	Cellular Component;Cellular Component
XP_022303128.1	XM_022447420.1	-2.25188	0.0441554	apolipoprotein D-like
XP_022318111.1	XM_022462403.1	-2.26066	0.0479323	G2/M phase-specific E3 ubiquitin-protein ligase	GO:0004842;GO:0016567;GO:0016874	ubiquitin-protein transferase activity;protein ubiquitination;ligase activity	Molecular Function;Biological Process;Molecular Function
XP_022305595.1	XM_022449887.1	-2.28264	0.00557465	uncharacterized protein LOC111112408
XP_022287730.1	XM_022432022.1	-2.29571	0.000889359	transmembrane GTPase Marf-like	GO:0016020	membrane	Cellular Component
XP_022302283.1	XM_022446575.1	-2.30129	0.000663921	centromere protein P	GO:0043232;GO:0044446	intracellular non-membrane-bounded organelle;obsolete intracellular organelle part	Cellular Component;Cellular Component
XP_022321638.1	XM_022465930.1	-2.32429	0.0107506	serum amyloid A-5 protein-like	GO:0005615;GO:0042056;GO:0050918;GO:0060326	extracellular space;chemoattractant activity;positive chemotaxis;cell chemotaxis	Cellular Component;Molecular Function;Biological Process;Biological Process
XP_022332502.1	XM_022476794.1	-2.33874	0.0260206	probable diaminopimelate decarboxylase, chloroplastic	GO:0008836;GO:0009089	diaminopimelate decarboxylase activity;lysine biosynthetic process via diaminopimelate	Molecular Function;Biological Process
XP_022288056.1	XM_022432348.1	-2.33959	8.40443e-06	Putative inhibitor of apoptosis
XP_022335447.1	XM_022479739.1	-2.34399	0.0474165	myb/SANT-like DNA-binding domain-containing protein 4	GO:0003676	nucleic acid binding	Molecular Function
XP_022344926.1	XM_022489218.1	-2.36413	0.0425064	myeloid differentiation primary response protein MyD88-like	GO:0007165;GO:0048584	signal transduction;positive regulation of response to stimulus	Biological Process;Biological Process
XP_022300721.1	XM_022445013.1	-2.37975	0.00374033	heat shock 70 kDa protein 12A-like
XP_022337284.1	XM_022481576.1	-2.38162	4.152e-05	Glycosyl transferase, family 8
XP_022309425.1	XM_022453717.1	-2.39435	0.046296	Cyclic AMP receptor-like protein A	GO:0016021	integral component of membrane	Cellular Component
XP_022308862.1	XM_022453154.1	-2.3945	0.0201799	uncharacterized protein LOC111114717
XP_022309374.1	XM_022453666.1	-2.40049	0.00587904	multiple epidermal growth factor-like domains protein 10
XP_022290520.1	XM_022434812.1	-2.40394	0.00364331	serine/threonine-protein phosphatase 6 regulatory ankyrin repeat subunit B-like isoform X1
XP_022311449.1	XM_022455741.1	-2.40855	0.00741131	multiple epidermal growth factor-like domains protein 10 isoform X1
XP_022318681.1	XM_022462973.1	-2.43755	0.0157987	cholecystokinin receptor type A-like	GO:0004930;GO:0007186;GO:0016021	G protein-coupled receptor activity;G protein-coupled receptor signaling pathway;integral component of membrane	Molecular Function;Biological Process;Cellular Component
XP_022312325.1	XM_022456617.1	-2.44785	0.0131741	zinc finger BED domain-containing protein 1-like	GO:0046983	protein dimerization activity	Molecular Function
XP_022298161.1	XM_022442453.1	-2.45289	0.0260477	zinc finger BED domain-containing protein 1-like	GO:0003677	DNA binding	Molecular Function
XP_022328675.1	XM_022472967.1	-2.45515	0.0345698	uncharacterized protein LOC111127736
XP_022307751.1	XM_022452043.1	-2.46466	0.0499124	perlucin-like protein
XP_022332168.1	XM_022476460.1	-2.48759	0.00913852	N(4)-(Beta-N-acetylglucosaminyl)-L-asparaginase-like isoform X1	GO:0016787;GO:0019538	hydrolase activity;protein metabolic process	Molecular Function;Biological Process
XP_022330428.1	XM_022474720.1	-2.48949	0.0332833	chitin binding protein	GO:0016020	membrane	Cellular Component
XP_022321233.1	XM_022465525.1	-2.48984	0.000189752	uncharacterized protein LOC111123283	GO:0016020	membrane	Cellular Component
XP_022289238.1	XM_022433530.1	-2.49279	0.00950166	alpha-2B adrenergic receptor-like	GO:0004930;GO:0007186;GO:0016021	G protein-coupled receptor activity;G protein-coupled receptor signaling pathway;integral component of membrane	Molecular Function;Biological Process;Cellular Component
XP_022341309.1	XM_022485601.1	-2.51096	0.00108722	uncharacterized protein LOC111135486 isoform X2
XP_022340574.1	XM_022484866.1	-2.53715	2.09012e-05	biorientation of chromosomes in cell division protein 1-like 1	GO:0051301	cell division	Biological Process
XP_022288563.1	XM_022432855.1	-2.53771	0.00465658	ankyrin-3-like isoform X1
XP_022336910.1	XM_022481202.1	-2.55207	0.000424936	uncharacterized protein LOC111133104
XP_022327731.1	XM_022472023.1	-2.55462	0.0348297	Endoplasmic reticulum interferon stimulator	GO:0048518	positive regulation of biological process	Biological Process
XP_022310940.1	XM_022455232.1	-2.57295	0.00595896	receptor-type tyrosine-protein phosphatase epsilon-like	GO:0016311;GO:0016791	dephosphorylation;phosphatase activity	Biological Process;Molecular Function
XP_022313888.1	XM_022458180.1	-2.58355	0.0302271	Golgi-specific brefeldin A-resistance guanine nucleotide exchange factor 1	GO:0004672;GO:0005086;GO:0005524;GO:0006468;GO:0016043;GO:0022402;GO:0032012	protein kinase activity;ARF guanyl-nucleotide exchange factor activity;ATP binding;protein phosphorylation;cellular component organization;cell cycle process;regulation of ARF protein signal transduction	Molecular Function;Molecular Function;Molecular Function;Biological Process;Biological Process;Biological Process;Biological Process
XP_022289418.1	XM_022433710.1	-2.58369	0.0165881	multiple epidermal growth factor-like domains protein 11 isoform X2
XP_022316859.1	XM_022461151.1	-2.58599	0.0483165	cholecystokinin receptor type A-like	GO:0004930;GO:0007186;GO:0016021	G protein-coupled receptor activity;G protein-coupled receptor signaling pathway;integral component of membrane	Molecular Function;Biological Process;Cellular Component
XP_022322935.1	XM_022467227.1	-2.60617	0.0229499	collagen alpha-1(XII) chain-like	GO:0005581;GO:0016020	collagen trimer;membrane	Cellular Component;Cellular Component
XP_022309831.1	XM_022454123.1	-2.61519	0.0105209	NF-X1-type zinc finger protein NFXL1
XP_022337287.1	XM_022481579.1	-2.62489	1.12099e-05	uncharacterized protein LOC111133309
XP_022301759.1	XM_022446051.1	-2.62589	0.0147243	cytochrome P450 1A1-like	GO:0004497;GO:0005506;GO:0016021;GO:0016705;GO:0020037;GO:0055114	monooxygenase activity;iron ion binding;integral component of membrane;oxidoreductase activity, acting on paired donors, with incorporation or reduction of molecular oxygen;heme binding;oxidation-reduction process	Molecular Function;Molecular Function;Cellular Component;Molecular Function;Molecular Function;Biological Process
XP_022338232.1	XM_022482524.1	-2.6592	0.0238633	uncharacterized protein LOC111133833 isoform X2
XP_022322908.1	XM_022467200.1	-2.66993	3.00967e-05	Heat shock 70 kDa protein 12B	GO:0000166	nucleotide binding	Molecular Function
XP_022305937.1	XM_022450229.1	-2.70815	0.00692344	uncharacterized protein LOC111112614 isoform X5
XP_022301823.1	XM_022446115.1	-2.71155	0.00801355	ras-related protein rab7	GO:0003924;GO:0005525;GO:0005764;GO:0005770;GO:0005774;GO:0006886;GO:0008333;GO:0016021;GO:0032482;GO:0045335;GO:0090385	GTPase activity;GTP binding;lysosome;late endosome;vacuolar membrane;intracellular protein transport;endosome to lysosome transport;integral component of membrane;Rab protein signal transduction;phagocytic vesicle;phagosome-lysosome fusion	Molecular Function;Molecular Function;Cellular Component;Cellular Component;Cellular Component;Biological Process;Biological Process;Cellular Component;Biological Process;Cellular Component;Biological Process
XP_022320670.1	XM_022464962.1	-2.71848	0.0418661	fibrinogen C domain-containing protein 1-like	GO:0016021	integral component of membrane	Cellular Component
XP_022327535.1	XM_022471827.1	-2.73128	0.00997464	uncharacterized protein LOC111126901 isoform X1
XP_022300548.1	XM_022444840.1	-2.73494	3.62587e-05	interferon-induced protein 44-like	GO:0005525	GTP binding	Molecular Function
XP_022291420.1	XM_022435712.1	-2.75549	3.62698e-06	uncharacterized protein LOC111102824 isoform X1
XP_022344360.1	XM_022488652.1	-2.76784	0.000126088	phosphatidylcholine transfer protein	GO:0001889;GO:0008525;GO:0015914;GO:0031017;GO:0031210;GO:0048565	liver development;phosphatidylcholine transporter activity;phospholipid transport;exocrine pancreas development;phosphatidylcholine binding;digestive tract development	Biological Process;Molecular Function;Biological Process;Biological Process;Molecular Function;Biological Process
XP_022328366.1	XM_022472658.1	-2.796	0.000339957	heat shock 70 kDa protein 12A-like
XP_022319716.1	XM_022464008.1	-2.80776	0.0371868	ankyrin-2-like isoform X13
XP_022335600.1	XM_022479892.1	-2.83311	0.0149313	uncharacterized protein LOC111132151 isoform X1	GO:0016021	integral component of membrane	Cellular Component
XP_022311138.1	XM_022455430.1	-2.84059	0.00223062	zinc finger CCCH domain-containing protein 11A-like isoform X1
XP_022311485.1	XM_022455777.1	-2.88234	0.0016183	Putative transcription factor PML
XP_022313112.1	XM_022457404.1	-2.91291	0.00394527	EF-hand calcium-binding domain-containing protein 1-like
XP_022316792.1	XM_022461084.1	-2.92233	0.0179956	calpain small subunit 1-like	GO:0008234;GO:0016020;GO:0046872	cysteine-type peptidase activity;membrane;metal ion binding	Molecular Function;Cellular Component;Molecular Function
XP_022313113.1	XM_022457405.1	-2.94036	0.00793935	EF-hand calcium-binding domain-containing protein 1-like
XP_022308766.1	XM_022453058.1	-2.94099	0.0346092	transmembrane protein 267-like	GO:0016020	membrane	Cellular Component
XP_022313168.1	XM_022457460.1	-2.95604	6.02859e-05	H/ACA ribonucleoprotein complex non-core subunit NAF1	GO:0000493;GO:0001522;GO:0003723;GO:0005732;GO:0042254	box H/ACA snoRNP assembly;pseudouridine synthesis;RNA binding;small nucleolar ribonucleoprotein complex;ribosome biogenesis	Biological Process;Biological Process;Molecular Function;Cellular Component;Biological Process
XP_022337112.1	XM_022481404.1	-2.96548	0.00144637	kinesin-like protein KIF12 isoform X8
XP_022288353.1	XM_022432645.1	-2.9825	0.0442967	probable G-protein coupled receptor 133	GO:0004888;GO:0007165;GO:0016020	transmembrane signaling receptor activity;signal transduction;membrane	Molecular Function;Biological Process;Cellular Component
XP_022294993.1	XM_022439285.1	-2.98358	0.0299309	AChain A, Crystal structure of a DM9 domain containing protein from Crassostrea gigas	GO:0016491	oxidoreductase activity	Molecular Function
XP_022303794.1	XM_022448086.1	-2.99271	8.55977e-06	uncharacterized protein K02A2.6-like isoform X1	GO:0003676;GO:0015074	nucleic acid binding;DNA integration	Molecular Function;Biological Process
XP_022302705.1	XM_022446997.1	-2.99392	0.0084961	FMRFamide receptor-like	GO:0004930;GO:0007186;GO:0016021	G protein-coupled receptor activity;G protein-coupled receptor signaling pathway;integral component of membrane	Molecular Function;Biological Process;Cellular Component
XP_022310939.1	XM_022455231.1	-2.99902	0.00252589	receptor-type tyrosine-protein phosphatase epsilon-like
XP_022294307.1	XM_022438599.1	-3.00684	0.0166803	uncharacterized protein LOC111104573
XP_022324117.1	XM_022468409.1	-3.01337	0.000536427	intraflagellar transport protein 74 homolog	GO:0005515	protein binding	Molecular Function
XP_022333365.1	XM_022477657.1	-3.03069	0.00342851	flavin reductase (NADPH)-like	GO:0016020	membrane	Cellular Component
XP_022316860.1	XM_022461152.1	-3.03156	0.0246836	cholecystokinin receptor type A-like	GO:0004930;GO:0007186;GO:0016021	G protein-coupled receptor activity;G protein-coupled receptor signaling pathway;integral component of membrane	Molecular Function;Biological Process;Cellular Component
XP_022290694.1	XM_022434986.1	-3.03644	0.0317641	cell wall protein DAN4-like	GO:0016021	integral component of membrane	Cellular Component
XP_022300014.1	XM_022444306.1	-3.0653	0.0156451	VWFA and cache domain-containing protein 1-like	GO:0016020	membrane	Cellular Component
XP_022286958.1	XM_022431250.1	-3.06558	0.00233919	uncharacterized protein LOC111099789 isoform X2
XP_022336398.1	XM_022480690.1	-3.0755	0.0327031	uncharacterized protein LOC111132830
XP_022342206.1	XM_022486498.1	-3.08792	0.000309694	Protein deltex-3-like protein	GO:0005509;GO:0007219;GO:0016567	calcium ion binding;Notch signaling pathway;protein ubiquitination	Molecular Function;Biological Process;Biological Process
XP_022287670.1	XM_022431962.1	-3.10433	2.28149e-07	lactation elevated protein 1	GO:0005524	ATP binding	Molecular Function
XP_022287919.1	XM_022432211.1	-3.10471	2.08496e-05	E3 ubiquitin-protein ligase XIAP-like
XP_022296750.1	XM_022441042.1	-3.11182	0.00984827	cyclin-related protein FAM58A-like	GO:0005634;GO:0006357;GO:0016021;GO:0016538	nucleus;regulation of transcription by RNA polymerase II;integral component of membrane;cyclin-dependent protein serine/threonine kinase regulator activity	Cellular Component;Biological Process;Cellular Component;Molecular Function
XP_022296904.1	XM_022441196.1	-3.14893	0.0128993	metalloproteinase inhibitor 3-like	GO:0008191;GO:0008233;GO:0010951;GO:0016020	metalloendopeptidase inhibitor activity;peptidase activity;negative regulation of endopeptidase activity;membrane	Molecular Function;Molecular Function;Biological Process;Cellular Component
XP_022292628.1	XM_022436920.1	-3.1621	0.00130608	uncharacterized protein LOC111103569
XP_022287772.1	XM_022432064.1	-3.18173	0.000337386	3-hydroxybutyrate dehydrogenase	GO:0016491;GO:0055114	oxidoreductase activity;oxidation-reduction process	Molecular Function;Biological Process
XP_022303781.1	XM_022448073.1	-3.21035	0.00651663	methionine synthase	GO:0008168;GO:0016020;GO:0044237;GO:0046872;GO:1901564	methyltransferase activity;membrane;cellular metabolic process;metal ion binding;organonitrogen compound metabolic process	Molecular Function;Cellular Component;Biological Process;Molecular Function;Biological Process
XP_022302896.1	XM_022447188.1	-3.21255	0.00649743	uncharacterized protein LOC111110616
XP_022335964.1	XM_022480256.1	-3.21464	0.0151985	TLD domain-containing protein 1-like
XP_022303801.1	XM_022448093.1	-3.25289	1.3875e-06	uncharacterized protein K02A2.6-like isoform X1	GO:0003676;GO:0015074	nucleic acid binding;DNA integration	Molecular Function;Biological Process
XP_022300716.1	XM_022445008.1	-3.26858	0.0056478	reelin isoform X5	GO:0003676;GO:0007399;GO:0015074	nucleic acid binding;nervous system development;DNA integration	Molecular Function;Biological Process;Biological Process
XP_022318663.1	XM_022462955.1	-3.26945	0.015631	uncharacterized protein LOC111121605	GO:0016020	membrane	Cellular Component
XP_022342298.1	XM_022486590.1	-3.29823	0.0419698	THAP domain-containing protein 10	GO:0003676	nucleic acid binding	Molecular Function
XP_022335468.1	XM_022479760.1	-3.31719	2.03162e-05	WSCD family member CG9164-like	GO:0008146;GO:0016021	sulfotransferase activity;integral component of membrane	Molecular Function;Cellular Component
XP_022296034.1	XM_022440326.1	-3.34216	0.00950166	protein draper-like isoform X2
XP_022323054.1	XM_022467346.1	-3.35199	0.00584474	RNA-binding protein 26-like isoform X1	GO:0003723;GO:0046872	RNA binding;metal ion binding	Molecular Function;Molecular Function
XP_022293379.1	XM_022437671.1	-3.35385	0.000336353	ralBP1-associated Eps domain-containing protein 1-like isoform X1	GO:0005509;GO:0006898	calcium ion binding;receptor-mediated endocytosis	Molecular Function;Biological Process
XP_022287940.1	XM_022432232.1	-3.36957	2.37608e-06	uncharacterized protein LOC111100403 isoform X4	GO:0005622;GO:0008270	intracellular;zinc ion binding	Cellular Component;Molecular Function
XP_022319772.1	XM_022464064.1	-3.37035	0.015117	four-domain proteases inhibitor-like isoform X1	GO:0010466;GO:0030414	negative regulation of peptidase activity;peptidase inhibitor activity	Biological Process;Molecular Function
XP_022316646.1	XM_022460938.1	-3.3711	0.00452048	plancitoxin-1-like isoform X1
XP_022314395.1	XM_022458687.1	-3.4061	0.0061677	acyl-CoA desaturase-like	GO:0004768;GO:0006633;GO:0016021;GO:0055114	stearoyl-CoA 9-desaturase activity;fatty acid biosynthetic process;integral component of membrane;oxidation-reduction process	Molecular Function;Biological Process;Cellular Component;Biological Process
XP_022304402.1	XM_022448694.1	-3.42565	0.0121306	potassium voltage-gated channel subfamily H member 7-like isoform X3	GO:0005249;GO:0016021;GO:0071805	voltage-gated potassium channel activity;integral component of membrane;potassium ion transmembrane transport	Molecular Function;Cellular Component;Biological Process
XP_022311929.1	XM_022456221.1	-3.42627	0.0095126	multiple epidermal growth factor-like domains protein 10 isoform X2
XP_022299732.1	XM_022444024.1	-3.43332	0.00547367	kunitz-type serine protease inhibitor A-like
XP_022295668.1	XM_022439960.1	-3.43734	9.3938e-05	E3 ubiquitin-protein ligase XIAP-like
XP_022295760.1	XM_022440052.1	-3.45143	0.00124069	Serine/threonine-protein kinase SRPK1	GO:0016301;GO:0016310	kinase activity;phosphorylation	Molecular Function;Biological Process
XP_022286888.1	XM_022431180.1	-3.46436	0.000735652	multidrug resistance-associated protein 5 isoform X1	GO:0005524;GO:0008514;GO:0015711;GO:0016021;GO:0042626;GO:0055085	ATP binding;organic anion transmembrane transporter activity;organic anion transport;integral component of membrane;ATPase-coupled transmembrane transporter activity;transmembrane transport	Molecular Function;Molecular Function;Biological Process;Cellular Component;Molecular Function;Biological Process
XP_022290377.1	XM_022434669.1	-3.50028	0.00364331	LOW QUALITY PROTEIN: uncharacterized protein LOC111102015	GO:0006353	DNA-templated transcription, termination	Biological Process
XP_022302174.1	XM_022446466.1	-3.50939	0.00313083	L-amino-acid oxidase-like	GO:0016491;GO:0098542	oxidoreductase activity;defense response to other organism	Molecular Function;Biological Process
XP_022312259.1	XM_022456551.1	-3.54668	0.00879594	eppin-like	GO:0004867;GO:0010951	serine-type endopeptidase inhibitor activity;negative regulation of endopeptidase activity	Molecular Function;Biological Process
XP_022292729.1	XM_022437021.1	-3.5549	1.3875e-06	probable serine/threonine-protein kinase roco6
XP_022297531.1	XM_022441823.1	-3.56686	0.005192	L-amino-acid oxidase-like	GO:0016491;GO:0098542	oxidoreductase activity;defense response to other organism	Molecular Function;Biological Process
XP_022310746.1	XM_022455038.1	-3.56692	0.000206278	receptor-type tyrosine-protein phosphatase epsilon-like isoform X1
XP_022294852.1	XM_022439144.1	-3.58221	0.00290214	piggyBac transposable element-derived protein 4-like
XP_022346112.1	XM_022490404.1	-3.59583	0.00154078	microfibril-associated glycoprotein 4-like
XP_022286540.1	XM_022430832.1	-3.61702	0.008007	vacuolar protein sorting-associated protein 13D-like	GO:0016788	hydrolase activity, acting on ester bonds	Molecular Function
XP_022291252.1	XM_022435544.1	-3.6718	0.000679778	neuropeptide CCHamide-1 receptor-like	GO:0007186;GO:0008528;GO:0016021	G protein-coupled receptor signaling pathway;G protein-coupled peptide receptor activity;integral component of membrane	Biological Process;Molecular Function;Cellular Component
XP_022306205.1	XM_022450497.1	-3.72033	0.000663921	interferon alpha-inducible protein 27-like protein 2B	GO:0004721;GO:0006470;GO:0016021	phosphoprotein phosphatase activity;protein dephosphorylation;integral component of membrane	Molecular Function;Biological Process;Cellular Component
XP_022337441.1	XM_022481733.1	-3.74794	0.00015546	ceramide kinase-like isoform X2	GO:0003951;GO:0005488;GO:0005856;GO:0016310	NAD+ kinase activity;binding;cytoskeleton;phosphorylation	Molecular Function;Molecular Function;Cellular Component;Biological Process
XP_022299987.1	XM_022444279.1	-3.79469	0.00710109	cingulin-like protein 1
XP_022308911.1	XM_022453203.1	-3.83124	1.20324e-05	tripartite motif-containing protein 2	GO:0005622;GO:0008270	intracellular;zinc ion binding	Cellular Component;Molecular Function
XP_022292677.1	XM_022436969.1	-3.84632	1.48722e-07	putative nuclease HARBI1
XP_022341417.1	XM_022485709.1	-3.90725	7.56167e-05	long-chain-fatty-acid--CoA ligase 4-like	GO:0016021;GO:0016874	integral component of membrane;ligase activity	Cellular Component;Molecular Function
XP_022293838.1	XM_022438130.1	-3.94874	0.00291294	trihelix transcription factor GTL2-like
XP_022292085.1	XM_022436377.1	-3.95651	9.26747e-09	uncharacterized protein LOC111103252
XP_022336676.1	XM_022480968.1	-4.0399	3.57826e-10	thiopurine S-methyltransferase isoform X2	GO:0008119;GO:0032259	thiopurine S-methyltransferase activity;methylation	Molecular Function;Biological Process
XP_022335329.1	XM_022479621.1	-4.04276	0.0104922	serine/threonine-protein phosphatase 4 regulatory subunit 4-like isoform X9
XP_022338238.1	XM_022482530.1	-4.05291	6.50708e-05	glycine-rich cell wall structural protein 1-like isoform X1
XP_022287944.1	XM_022432236.1	-4.08325	0.00183026	uncharacterized protein LOC111100403 isoform X8	GO:0005622;GO:0008270	intracellular;zinc ion binding	Cellular Component;Molecular Function
XP_022342811.1	XM_022487103.1	-4.08621	1.52063e-05	uncharacterized protein LOC111136332
XP_022306669.1	XM_022450961.1	-4.09416	0.000963088	mitogen-activated protein kinase 11-like
XP_022288546.1	XM_022432838.1	-4.10988	4.18076e-05	uncharacterized protein LOC111100747
XP_022341151.1	XM_022485443.1	-4.11024	0.0047692	piggyBac transposable element-derived protein 4-like
XP_022307811.1	XM_022452103.1	-4.16049	0.00185518	multiple epidermal growth factor-like domains protein 11
XP_022306802.1	XM_022451094.1	-4.2523	0.0085426	dynein heavy chain 6, axonemal-like isoform X1	GO:0003777;GO:0005524;GO:0005858;GO:0007018;GO:0016887;GO:0060285	microtubule motor activity;ATP binding;axonemal dynein complex;microtubule-based movement;ATPase activity;cilium-dependent cell motility	Molecular Function;Molecular Function;Cellular Component;Biological Process;Molecular Function;Biological Process
XP_022288660.1	XM_022432952.1	-4.26744	0.000253002	uncharacterized protein LOC111100837
XP_022298245.1	XM_022442537.1	-4.27062	0.000434142	MAM and LDL-receptor class A domain-containing protein 1-like	GO:0008270;GO:0016020	zinc ion binding;membrane	Molecular Function;Cellular Component
XP_022317504.1	XM_022461796.1	-4.2794	0.00192596	Polycystic kidney disease protein 1-like 2	GO:0016020	membrane	Cellular Component
XP_022289729.1	XM_022434021.1	-4.29298	0.0043591	putative nuclease HARBI1
XP_022310286.1	XM_022454578.1	-4.29368	0.00046566	solute carrier family 28 member 3-like	GO:0005337;GO:0016021;GO:1901642	nucleoside transmembrane transporter activity;integral component of membrane;nucleoside transmembrane transport	Molecular Function;Cellular Component;Biological Process
XP_022317777.1	XM_022462069.1	-4.35279	0.00299346	histone H2B	GO:0000786;GO:0003677;GO:0005634;GO:0044877;GO:0046982	nucleosome;DNA binding;nucleus;protein-containing complex binding;protein heterodimerization activity	Cellular Component;Molecular Function;Cellular Component;Molecular Function;Molecular Function
XP_022311787.1	XM_022456079.1	-4.35539	4.2062e-05	kielin/chordin-like protein
XP_022296051.1	XM_022440343.1	-4.45767	0.0058304	Tripartite motif-containing protein 2	GO:0000166;GO:0004812;GO:0005622;GO:0006418;GO:0008270	nucleotide binding;aminoacyl-tRNA ligase activity;intracellular;tRNA aminoacylation for protein translation;zinc ion binding	Molecular Function;Molecular Function;Cellular Component;Biological Process;Molecular Function
XP_022296033.1	XM_022440325.1	-4.48389	1.09029e-09	uncharacterized protein LOC111105870
XP_022335862.1	XM_022480154.1	-4.58275	6.57802e-06	protein transport protein SEC9-like	GO:0016020	membrane	Cellular Component
XP_022289699.1	XM_022433991.1	-4.66106	2.21437e-05	heavy metal-binding protein HIP-like
XP_022290560.1	XM_022434852.1	-4.70002	2.56951e-14	uncharacterized protein LOC111102201
XP_022310032.1	XM_022454324.1	-4.83922	0.000115747	multiple epidermal growth factor-like domains protein 10
XP_022298018.1	XM_022442310.1	-4.86052	0.000738309	trihelix transcription factor GT-3a-like
XP_022339295.1	XM_022483587.1	-4.86783	0.00053653	Protein deltex-3-like protein	GO:0009987	cellular process	Biological Process
XP_022293958.1	XM_022438250.1	-4.90841	0.0022019	THAP domain-containing protein 11-like
XP_022288504.1	XM_022432796.1	-5.01623	0.00929344	acetyl-CoA carboxylase-like isoform X8	GO:0016874	ligase activity	Molecular Function
XP_022310214.1	XM_022454506.1	-5.06812	0.0166134	P2X purinoceptor 7-like	GO:0001614;GO:0004931;GO:0005887;GO:0033198;GO:0098655	purinergic nucleotide receptor activity;extracellularly ATP-gated cation channel activity;integral component of plasma membrane;response to ATP;cation transmembrane transport	Molecular Function;Molecular Function;Cellular Component;Biological Process;Biological Process
XP_022312104.1	XM_022456396.1	-5.10475	0.00123888	kielin/chordin-like protein	GO:0030414	peptidase inhibitor activity	Molecular Function
XP_022300086.1	XM_022444378.1	-5.18979	5.70313e-07	uncharacterized protein LOC111108469
XP_022346206.1	XM_022490498.1	-5.2765	0.000363979	interferon-induced transmembrane protein 1-like	GO:0016020	membrane	Cellular Component
XP_022290698.1	XM_022434990.1	-5.34335	0.000242903	oncoprotein-induced transcript 3 protein-like	GO:0016020	membrane	Cellular Component
XP_022286503.1	XM_022430795.1	-5.36787	0.000735652	transmembrane GTPase Marf-like
XP_022346156.1	XM_022490448.1	-5.4696	4.91696e-07	poly [ADP-ribose] polymerase 14-like isoform X1	GO:0003676	nucleic acid binding	Molecular Function
XP_022328266.1	XM_022472558.1	-5.51644	0.000243797	ankyrin repeat domain-containing protein 36B-like
XP_022294790.1	XM_022439082.1	-5.64679	0.00128707	caspase-3	GO:0006508;GO:0097199	proteolysis;cysteine-type endopeptidase activity involved in apoptotic signaling pathway	Biological Process;Molecular Function
XP_022317083.1	XM_022461375.1	-5.65104	0.0111777	uncharacterized protein LOC111120571
XP_022327167.1	XM_022471459.1	-5.68918	0.000315447	uncharacterized protein LOC111126660 isoform X2	GO:0005576;GO:0006030;GO:0008061	extracellular region;chitin metabolic process;chitin binding	Cellular Component;Biological Process;Molecular Function
XP_022294152.1	XM_022438444.1	-5.71716	0.000505444	receptor-type tyrosine-protein phosphatase alpha-like isoform X3
XP_022340082.1	XM_022484374.1	-5.82721	0.000187196	uncharacterized protein LOC111134876 isoform X3
XP_022322795.1	XM_022467087.1	-5.89458	0.00609288	protein mesh-like	GO:0016020	membrane	Cellular Component
XP_022308507.1	XM_022452799.1	-5.92219	8.16502e-05	mitogen-activated protein kinase 11-like
XP_022287096.1	XM_022431388.1	-6.31041	8.59471e-06	heat shock 70 kDa protein 12A-like	GO:0016020	membrane	Cellular Component
XP_022294964.1	XM_022439256.1	-6.72332	1.33462e-07	probable ADP-ribose 1''-phosphate phosphatase YML087W
XP_022312058.1	XM_022456350.1	-6.74872	0.0021713	uncharacterized protein LOC111117283	GO:0003676	nucleic acid binding	Molecular Function
XP_022297155.1	XM_022441447.1	-6.75418	1.71e-09	tripartite motif-containing protein 2-like	GO:0005622;GO:0008270	intracellular;zinc ion binding	Cellular Component;Molecular Function
XP_022292087.1	XM_022436379.1	-6.85481	0.000444598	uncharacterized protein LOC111103253 isoform X2
XP_022300818.1	XM_022445110.1	-7.14036	0.000924462	proprotein convertase subtilisin/kexin type 5-like	GO:0004888;GO:0007165	transmembrane signaling receptor activity;signal transduction	Molecular Function;Biological Process
XP_022287261.1	XM_022431553.1	-7.36215	3.09604e-06	acetyl-CoA carboxylase-like isoform X1	GO:0003989;GO:0005524;GO:0006633;GO:0046872	acetyl-CoA carboxylase activity;ATP binding;fatty acid biosynthetic process;metal ion binding	Molecular Function;Molecular Function;Biological Process;Molecular Function
XP_022290190.1	XM_022434482.1	-7.66149	0.000109114	ankyrin-1-like isoform X6	GO:0005515	protein binding	Molecular Function
XP_022290225.1	XM_022434517.1	-7.73008	1.19401e-05	NEDD4-like E3 ubiquitin-protein ligase WWP1 isoform X1	GO:0004842;GO:0044267	ubiquitin-protein transferase activity;cellular protein metabolic process	Molecular Function;Biological Process
XP_022294453.1	XM_022438745.1	-7.76189	4.98323e-05	uncharacterized protein LOC111104674 isoform X3
XP_022305184.1	XM_022449476.1	-7.83672	0.000198974	tubulin polyglutamylase TTLL4-like isoform X1	GO:0005524;GO:0018095	ATP binding;protein polyglutamylation	Molecular Function;Biological Process
XP_022288239.1	XM_022432531.1	-7.8394	5.07007e-05	uncharacterized protein LOC111100548 isoform X1	GO:0005622;GO:0008270	intracellular;zinc ion binding	Cellular Component;Molecular Function
XP_022308630.1	XM_022452922.1	-8.06312	0.000650002	putative nuclease HARBI1
XP_022294791.1	XM_022439083.1	-8.22093	7.95181e-15	caspase-8 isoform X2	GO:0004197;GO:0005515;GO:0006508;GO:0032991;GO:0044424;GO:0048522;GO:0097190	cysteine-type endopeptidase activity;protein binding;proteolysis;protein-containing complex;obsolete intracellular part;positive regulation of cellular process;apoptotic signaling pathway	Molecular Function;Molecular Function;Biological Process;Cellular Component;Cellular Component;Biological Process;Biological Process
XP_022331638.1	XM_022475930.1	-8.38038	0.000122622	beta-1,3-galactosyltransferase brn-like isoform X4	GO:0005794;GO:0006486;GO:0008378;GO:0016020	Golgi apparatus;protein glycosylation;galactosyltransferase activity;membrane	Cellular Component;Biological Process;Molecular Function;Cellular Component
XP_022331570.1	XM_022475862.1	-8.3908	5.38027e-07	membrane protein
XP_022312195.1	XM_022456487.1	-8.47828	3.87376e-05	uncharacterized protein LOC111117385 isoform X1
XP_022294287.1	XM_022438579.1	-8.53753	3.98168e-06	cell death abnormality protein 1-like
XP_022291503.1	XM_022435795.1	-8.62546	1.62704e-05	uncharacterized protein LOC111102872 isoform X2
XP_022314368.1	XM_022458660.1	-9.11497	4.11704e-09	uncharacterized protein LOC111118938 isoform X2
XP_022325853.1	XM_022470145.1	-9.30718	4.80981e-05	probable RNA-binding protein 18	GO:0003723	RNA binding	Molecular Function
XP_022300242.1	XM_022444534.1	-9.52403	2.37608e-06	E3 ubiquitin-protein ligase Hakai	GO:0003676;GO:0016874	nucleic acid binding;ligase activity	Molecular Function;Molecular Function
XP_022297442.1	XM_022441734.1	-9.83395	2.39473e-07	probable serine/threonine-protein kinase roco6	GO:0005515	protein binding	Molecular Function
XP_022320093.1	XM_022464385.1	-10.1779	5.55232e-07	ATP synthase subunits region ORF 7	GO:0009209;GO:0009220	pyrimidine ribonucleoside triphosphate biosynthetic process;pyrimidine ribonucleotide biosynthetic process	Biological Process;Biological Process
XP_022289453.1	XM_022433745.1	-10.1925	1.28002e-12	uncharacterized protein LOC111101301
XP_022311736.1	XM_022456028.1	-10.6063	1.61278e-06	Atrial natriuretic peptide receptor A	GO:0000166;GO:0009190;GO:0016020;GO:0016849;GO:1901564	nucleotide binding;cyclic nucleotide biosynthetic process;membrane;phosphorus-oxygen lyase activity;organonitrogen compound metabolic process	Molecular Function;Biological Process;Cellular Component;Molecular Function;Biological Process
XP_022289455.1	XM_022433747.1	-10.6596	7.66434e-20	uncharacterized protein LOC111101301
XP_022308226.1	XM_022452518.1	-11.4633	4.6396e-07	uncharacterized protein LOC111114234
XP_022290811.1	XM_022435103.1	-11.578	5.38693e-10	kinesin-like protein KIF15 isoform X7
XP_022287599.1	XM_022431891.1	-12.0777	9.38581e-17	3-demethylubiquinone-9 3-methyltransferase	GO:0016740	transferase activity	Molecular Function

## Sheet: family 90 as reference vs 89
XP	XM	DESeq_Ape_Log2FoldChange	DESeq_Ape_Adj_P_value	Blast2Go_description	Annotation.GO.ID	Annotation.GO.Term	Annotation.GO.Category
XP_022339178.1	XM_022483470.1	13.6206	0.0147308	GMP synthase [glutamine-hydrolyzing]	GO:0000166;GO:0003824;GO:0006164	nucleotide binding;catalytic activity;purine nucleotide biosynthetic process	Molecular Function;Molecular Function;Biological Process
XP_022308192.1	XM_022452484.1	12.8906	3.98565e-11	Thioredoxin domain-containing protein 3-like protein	GO:0007155;GO:0009209;GO:0009220;GO:0030246	cell adhesion;pyrimidine ribonucleoside triphosphate biosynthetic process;pyrimidine ribonucleotide biosynthetic process;carbohydrate binding	Biological Process;Biological Process;Biological Process;Molecular Function
XP_022313020.1	XM_022457312.1	12.8793	8.6798e-16	uncharacterized protein LOC111118030	GO:0016021	integral component of membrane	Cellular Component
XP_022342592.1	XM_022486884.1	12.7196	2.5984e-08	probable ATP-dependent helicase PF08_0048 isoform X1
XP_022297167.1	XM_022441459.1	12.1473	6.43441e-11	uncharacterized transmembrane protein DDB_G0289901-like
XP_022308851.1	XM_022453143.1	12.1216	0.00012426	protein draper-like isoform X1
XP_022344329.1	XM_022488621.1	11.6632	1.00689e-05	shootin-1-like isoform X1
XP_022316181.1	XM_022460473.1	11.6557	3.0024e-05	glyoxalase 3-like
XP_022342735.1	XM_022487027.1	11.6138	0.000379978	E3 ubiquitin-protein ligase NEURL1-like isoform X2
XP_022304678.1	XM_022448970.1	11.6137	3.31476e-06	uncharacterized protein LOC111111816 isoform X2
XP_022334687.1	XM_022478979.1	11.2493	6.8194e-07	Hemicentin-1	GO:0005488;GO:0016021	binding;integral component of membrane	Molecular Function;Cellular Component
XP_022291074.1	XM_022435366.1	11.2215	9.19812e-07	fibrillin-3-like isoform X3
XP_022342724.1	XM_022487016.1	11.0499	6.56762e-05	tripartite motif-containing protein 45-like	GO:0005622;GO:0008270	intracellular;zinc ion binding	Cellular Component;Molecular Function
XP_022295639.1	XM_022439931.1	10.8078	5.03266e-06	putative GPI-anchored protein pfl2
XP_022337681.1	XM_022481973.1	10.6626	4.87581e-06	uncharacterized protein LOC111133512 isoform X1
XP_022291928.1	XM_022436220.1	10.6477	3.69639e-07	uncharacterized protein LOC111103164
XP_022301908.1	XM_022446200.1	10.6453	5.97672e-10	uncharacterized protein LOC111109932 isoform X1	GO:0016020	membrane	Cellular Component
XP_022333451.1	XM_022477743.1	10.5943	2.14326e-08	DNA repair protein REV1 isoform X1	GO:0003684;GO:0005634;GO:0016020;GO:0016779;GO:0042276	damaged DNA binding;nucleus;membrane;nucleotidyltransferase activity;error-prone translesion synthesis	Molecular Function;Cellular Component;Cellular Component;Molecular Function;Biological Process
XP_022300517.1	XM_022444809.1	10.5828	5.35508e-07	prestalk protein-like
XP_022291509.1	XM_022435801.1	10.4634	0.00103099	E3 ubiquitin-protein ligase RNF19A-like	GO:0004842;GO:0016567	ubiquitin-protein transferase activity;protein ubiquitination	Molecular Function;Biological Process
XP_022286851.1	XM_022431143.1	10.4412	0.000267941	uncharacterized protein LOC111099726 isoform X1
XP_022301118.1	XM_022445410.1	10.3679	1.23057e-05	G2/M phase-specific E3 ubiquitin-protein ligase-like	GO:0016740	transferase activity	Molecular Function
XP_022312065.1	XM_022456357.1	10.3275	0.000227866	uncharacterized protein LOC111117293 isoform X2
XP_022321978.1	XM_022466270.1	10.2904	0.00814481	uncharacterized protein LOC111123733
XP_022295229.1	XM_022439521.1	10.284	6.50665e-09	AChain A, Crystal structure of a DM9 domain containing protein from Crassostrea gigas
XP_022308871.1	XM_022453163.1	10.1872	0.00118031	receptor-type tyrosine-protein phosphatase alpha-like isoform X2
XP_022289072.1	XM_022433364.1	10.1725	4.23768e-06	uncharacterized protein LOC111101078 isoform X3
XP_022325380.1	XM_022469672.1	10.1631	1.85841e-05	cathepsin L1-like	GO:0006508;GO:0008234;GO:0016020	proteolysis;cysteine-type peptidase activity;membrane	Biological Process;Molecular Function;Cellular Component
XP_022288031.1	XM_022432323.1	9.93817	8.90267e-11	baculoviral IAP repeat-containing protein 7-B-like
XP_022296419.1	XM_022440711.1	9.82649	0.00034443	vezatin isoform X2	GO:0016020;GO:0098609	membrane;cell-cell adhesion	Cellular Component;Biological Process
XP_022292527.1	XM_022436819.1	9.80424	1.64962e-07	ABC transporter F family member 4-like
XP_022295287.1	XM_022439579.1	9.78927	3.85229e-10	GTPase IMAP family member 4-like	GO:0005525	GTP binding	Molecular Function
XP_022296290.1	XM_022440582.1	9.77401	2.15365e-09	heat shock 70 kDa protein 12A-like
XP_022334742.1	XM_022479034.1	9.67303	9.07803e-79	barrier-to-autointegration factor	GO:0003677	DNA binding	Molecular Function
XP_022337972.1	XM_022482264.1	9.6255	1.48309e-06	coagulation factor XII-like isoform X1
XP_022291043.1	XM_022435335.1	9.56082	0.00146651	ubiquitin carboxyl-terminal hydrolase 2-like isoform X1
XP_022343501.1	XM_022487793.1	9.54409	2.16059e-09	G-protein coupled receptor 157-like	GO:0004888;GO:0007166;GO:0016021	transmembrane signaling receptor activity;cell surface receptor signaling pathway;integral component of membrane	Molecular Function;Biological Process;Cellular Component
XP_022302195.1	XM_022446487.1	9.49686	2.50666e-05	complement C1q tumor necrosis factor-related protein 3-like
XP_022332638.1	XM_022476930.1	9.45608	0.00280289	uncharacterized protein LOC111130173
XP_022332639.1	XM_022476931.1	9.32807	0.00183496	uncharacterized protein LOC111130174
XP_022295099.1	XM_022439391.1	9.28739	2.73236e-07	complement C1q tumor necrosis factor-related protein 3-like
XP_022342353.1	XM_022486645.1	9.28429	1.99046e-06	coiled-coil domain-containing protein 74A-like isoform X1
XP_022290795.1	XM_022435087.1	9.24211	2.62415e-07	toxin CrTX-A-like
XP_022344498.1	XM_022488790.1	9.1554	0.000798254	E3 ubiquitin-protein ligase NEURL1
XP_022334294.1	XM_022478586.1	9.02062	1.45163e-06	organic cation transporter protein-like	GO:0016021;GO:0022857;GO:0055085	integral component of membrane;transmembrane transporter activity;transmembrane transport	Cellular Component;Molecular Function;Biological Process
XP_022300701.1	XM_022444993.1	9.00651	0.000300224	multiple epidermal growth factor-like domains protein 10
XP_022292287.1	XM_022436579.1	8.94693	2.06652e-06	toll-like receptor 4	GO:0005515;GO:0007165	protein binding;signal transduction	Molecular Function;Biological Process
XP_022295569.1	XM_022439861.1	8.88872	0.00338845	E3 ubiquitin-protein ligase arih1-like	GO:0004842;GO:0016020;GO:0016567;GO:0016579;GO:0036459;GO:0046872	ubiquitin-protein transferase activity;membrane;protein ubiquitination;protein deubiquitination;thiol-dependent ubiquitinyl hydrolase activity;metal ion binding	Molecular Function;Cellular Component;Biological Process;Biological Process;Molecular Function;Molecular Function
XP_022300340.1	XM_022444632.1	8.88474	0.000226894	protein arginine N-methyltransferase 6	GO:0005634;GO:0005829;GO:0006974;GO:0019919;GO:0034970;GO:0035241;GO:0035242;GO:0042393;GO:0044020;GO:0045892;GO:0070611;GO:0070612	nucleus;cytosol;cellular response to DNA damage stimulus;peptidyl-arginine methylation, to asymmetrical-dimethyl arginine;histone H3-R2 methylation;protein-arginine omega-N monomethyltransferase activity;protein-arginine omega-N asymmetric methyltransferase activity;histone binding;histone methyltransferase activity (H4-R3 specific);negative regulation of transcription, DNA-templated;histone meth…	Cellular Component;Cellular Component;Biological Process;Biological Process;Biological Process;Molecular Function;Molecular Function;Molecular Function;Molecular Function;Biological Process;Molecular Function;Molecular Function
XP_022305093.1	XM_022449385.1	8.85761	0.000556542	protein lin-41-like isoform X1	GO:0005622;GO:0008270	intracellular;zinc ion binding	Cellular Component;Molecular Function
XP_022296709.1	XM_022441001.1	8.83692	0.000287887	E3 ubiquitin-protein ligase TRIM9-like	GO:0005622;GO:0008270	intracellular;zinc ion binding	Cellular Component;Molecular Function
XP_022299202.1	XM_022443494.1	8.81253	1.44834e-08	bactericidal permeability increasing protein	GO:0008289;GO:0050896	lipid binding;response to stimulus	Molecular Function;Biological Process
XP_022333982.1	XM_022478274.1	8.79717	5.64239e-11	NADH dehydrogenase [ubiquinone] flavoprotein 3, mitochondrial	GO:0005747	mitochondrial respiratory chain complex I	Cellular Component
XP_022308710.1	XM_022453002.1	8.77154	0.000174846	sterol O-acyltransferase 1-like isoform X2	GO:0005789;GO:0008374;GO:0016021	endoplasmic reticulum membrane;O-acyltransferase activity;integral component of membrane	Cellular Component;Molecular Function;Cellular Component
XP_022314116.1	XM_022458408.1	8.70166	0.000410834	neurogenic locus notch homolog protein 1-like isoform X1
XP_022311415.1	XM_022455707.1	8.69595	0.0010355	uncharacterized protein LOC111129657	GO:0016020;GO:0030001;GO:0055085	membrane;metal ion transport;transmembrane transport	Cellular Component;Biological Process;Biological Process
XP_022341600.1	XM_022485892.1	8.67373	0.00375477	zinc finger protein 236-like isoform X2	GO:0003676	nucleic acid binding	Molecular Function
XP_022340955.1	XM_022485247.1	8.67102	0.0041816	uncharacterized protein LOC111135305
XP_022288777.1	XM_022433069.1	8.66523	0.0207339	uncharacterized protein LOC111100899 isoform X1
XP_022323558.1	XM_022467850.1	8.65261	3.29478e-05	uncharacterized protein LOC111124719 isoform X4
XP_022298811.1	XM_022443103.1	8.58454	0.000855569	pollen-specific leucine-rich repeat extensin-like protein 2
XP_022287263.1	XM_022431555.1	8.57819	0.000454008	acetyl-CoA carboxylase-like isoform X1	GO:0003989;GO:0005524;GO:0006633;GO:0046872	acetyl-CoA carboxylase activity;ATP binding;fatty acid biosynthetic process;metal ion binding	Molecular Function;Molecular Function;Biological Process;Molecular Function
XP_022337649.1	XM_022481941.1	8.54369	0.00142114	RING-box protein 2-like	GO:0008270;GO:0016567;GO:0016874;GO:0019788;GO:0031146;GO:0031462;GO:0031463;GO:0031466;GO:0031467;GO:0043224;GO:0045116;GO:0061630;GO:0080008;GO:0097602	zinc ion binding;protein ubiquitination;ligase activity;NEDD8 transferase activity;SCF-dependent proteasomal ubiquitin-dependent protein catabolic process;Cul2-RING ubiquitin ligase complex;Cul3-RING ubiquitin ligase complex;Cul5-RING ubiquitin ligase complex;Cul7-RING ubiquitin ligase complex;nuclear SCF ubiquitin ligase complex;protein neddylation;ubiquitin protein ligase activity;Cul4-RING E3 …	Molecular Function;Biological Process;Molecular Function;Molecular Function;Biological Process;Cellular Component;Cellular Component;Cellular Component;Cellular Component;Cellular Component;Biological Process;Molecular Function;Cellular Component;Molecular Function
XP_022295313.1	XM_022439605.1	8.4875	0.00356053	uncharacterized protein LOC111102613 isoform X1	GO:0003677;GO:0004518	DNA binding;nuclease activity	Molecular Function;Molecular Function
XP_022329237.1	XM_022473529.1	8.45043	2.82396e-20	predicted protein	GO:0005515;GO:0051260	protein binding;protein homooligomerization	Molecular Function;Biological Process
XP_022336789.1	XM_022481081.1	8.41773	0.000336188	carbonic anhydrase-related protein-like	GO:0004089;GO:0007275;GO:0007626;GO:0008270;GO:0016020	carbonate dehydratase activity;multicellular organism development;locomotory behavior;zinc ion binding;membrane	Molecular Function;Biological Process;Biological Process;Molecular Function;Cellular Component
XP_022295818.1	XM_022440110.1	8.40836	2.04167e-05	uncharacterized protein LOC111105739	GO:0006915	apoptotic process	Biological Process
XP_022342728.1	XM_022487020.1	8.35683	2.90125e-05	ATP-dependent DNA helicase Q-like SIM isoform X1
XP_022335603.1	XM_022479895.1	8.24263	3.21567e-05	Fanconi anemia group E protein
XP_022300357.1	XM_022444649.1	8.2085	7.35975e-07	proprotein convertase subtilisin/kexin type 5-like	GO:0004888;GO:0007165	transmembrane signaling receptor activity;signal transduction	Molecular Function;Biological Process
XP_022314356.1	XM_022458648.1	8.17908	0.00133554	uncharacterized protein LOC111118929
XP_022289412.1	XM_022433704.1	8.10542	1.40137e-05	tripartite motif-containing protein 2-like isoform X3	GO:0005515;GO:0005622;GO:0008270	protein binding;intracellular;zinc ion binding	Molecular Function;Cellular Component;Molecular Function
XP_022290078.1	XM_022434370.1	8.09759	0.000274667	uncharacterized protein LOC111101767 isoform X1
XP_022296493.1	XM_022440785.1	8.0925	3.55731e-05	uncharacterized protein LOC111106212 isoform X1
XP_022336142.1	XM_022480434.1	8.08045	1.58446e-05	enolase-phosphatase E1-like
XP_022297343.1	XM_022441635.1	8.06117	0.000349956	Protein FAM13B
XP_022286510.1	XM_022430802.1	8.05574	1.65475e-06	cell death abnormality protein 1-like
XP_022299950.1	XM_022444242.1	7.78987	0.00262095	Retrovirus-related Pol polyprotein from transposon 17.6	GO:0003676;GO:0008270;GO:0015074	nucleic acid binding;zinc ion binding;DNA integration	Molecular Function;Molecular Function;Biological Process
XP_022289730.1	XM_022434022.1	7.75789	2.25173e-05	uncharacterized protein LOC111101503 isoform X1
XP_022290188.1	XM_022434480.1	7.75677	0.0020662	tripartite motif-containing protein 2-like isoform X3	GO:0005622;GO:0008270	intracellular;zinc ion binding	Cellular Component;Molecular Function
XP_022309491.1	XM_022453783.1	7.69982	9.67035e-05	Tripartite motif-containing protein 2	GO:0005622;GO:0008270	intracellular;zinc ion binding	Cellular Component;Molecular Function
XP_022298395.1	XM_022442687.1	7.65193	0.00380828	uncharacterized protein LOC111107348
XP_022333091.1	XM_022477383.1	7.62757	0.000155896	Mediator of RNA polymerase II transcription subunit 8-B	GO:0042981	regulation of apoptotic process	Biological Process
XP_022296256.1	XM_022440548.1	7.5597	0.000118914	asteroid-like protein 1	GO:0090304	nucleic acid metabolic process	Biological Process
XP_022299250.1	XM_022443542.1	7.55747	0.00498302	uncharacterized protein LOC111108048 isoform X2
XP_022290155.1	XM_022434447.1	7.54025	2.68873e-09	uncharacterized protein LOC111101829
XP_022287038.1	XM_022431330.1	7.53047	0.00469945	scavenger receptor class F member 1-like
XP_022334547.1	XM_022478839.1	7.49203	1.63303e-05	uncharacterized protein LOC111131357 isoform X1	GO:0016020	membrane	Cellular Component
XP_022312804.1	XM_022457096.1	7.43881	0.000189415	collagen alpha-1(XII) chain-like	GO:0004197;GO:0005581;GO:0006508	cysteine-type endopeptidase activity;collagen trimer;proteolysis	Molecular Function;Cellular Component;Biological Process
XP_022289161.1	XM_022433453.1	7.42416	2.48426e-06	uncharacterized protein LOC111101133
XP_022296322.1	XM_022440614.1	7.42109	5.47754e-07	complement C1q-like protein 4
XP_022346101.1	XM_022490393.1	7.41637	0.00146587	leucine-rich repeat-containing protein 74B-like isoform X4	GO:0005509	calcium ion binding	Molecular Function
XP_022332041.1	XM_022476333.1	7.41527	0.00152975	uncharacterized protein LOC111129878	GO:0003676;GO:0015074	nucleic acid binding;DNA integration	Molecular Function;Biological Process
XP_022302457.1	XM_022446749.1	7.40889	9.42372e-05	copine-8-like isoform X1	GO:0005544;GO:0005886;GO:0071277	calcium-dependent phospholipid binding;plasma membrane;cellular response to calcium ion	Molecular Function;Cellular Component;Biological Process
XP_022298993.1	XM_022443285.1	7.37038	0.000605756	heat shock 70 kDa protein 12A-like
XP_022322369.1	XM_022466661.1	7.32582	0.0023839	uncharacterized protein LOC111123933
XP_022324975.1	XM_022469267.1	7.32102	2.87212e-05	chitin synthase 1-like isoform X2	GO:0016020	membrane	Cellular Component
XP_022297883.1	XM_022442175.1	7.29886	0.00108771	von Willebrand factor D and EGF domain-containing protein-like
XP_022305081.1	XM_022449373.1	7.29102	0.0039317	multiple epidermal growth factor-like domains protein 6
XP_022335498.1	XM_022479790.1	7.26526	1.56173e-07	IgGFc-binding protein
XP_022302222.1	XM_022446514.1	7.25506	0.000970277	complement C1q-like protein 4	GO:0005515	protein binding	Molecular Function
XP_022310392.1	XM_022454684.1	7.13321	0.0485288	Zinc finger MYM-type protein 3
XP_022335893.1	XM_022480185.1	7.12961	1.89245e-11	Cytochrome P450 1A1	GO:0005506;GO:0016705;GO:0020037;GO:0055114	iron ion binding;oxidoreductase activity, acting on paired donors, with incorporation or reduction of molecular oxygen;heme binding;oxidation-reduction process	Molecular Function;Molecular Function;Molecular Function;Biological Process
XP_022329182.1	XM_022473474.1	7.1011	0.0109593	fibrinogen-like protein 1 isoform X2
XP_022287797.1	XM_022432089.1	7.09966	5.09072e-05	von Willebrand factor D and EGF domain-containing protein-like
XP_022287895.1	XM_022432187.1	7.03413	2.17243e-05	uncharacterized protein LOC111100389
XP_022342571.1	XM_022486863.1	7.03283	7.78846e-05	deleted in malignant brain tumors 1 protein-like	GO:0016021	integral component of membrane	Cellular Component
XP_022299007.1	XM_022443299.1	7.01545	3.55638e-05	complement C1q tumor necrosis factor-related protein 3-like	GO:0005515	protein binding	Molecular Function
XP_022292161.1	XM_022436453.1	7.00326	0.00260424	uncharacterized protein LOC111103274 isoform X5
XP_022332338.1	XM_022476630.1	6.99634	0.000724224	phenylalanine--tRNA ligase, mitochondrial isoform X2	GO:0000049;GO:0004826;GO:0005524;GO:0005737;GO:0006432	tRNA binding;phenylalanine-tRNA ligase activity;ATP binding;cytoplasm;phenylalanyl-tRNA aminoacylation	Molecular Function;Molecular Function;Molecular Function;Cellular Component;Biological Process
XP_022295767.1	XM_022440059.1	6.98868	0.00319597	uncharacterized protein LOC111105699	GO:0004803;GO:0006313	transposase activity;transposition, DNA-mediated	Molecular Function;Biological Process
XP_022301905.1	XM_022446197.1	6.98305	5.93924e-05	E3 ubiquitin-protein ligase TRIM9-like
XP_022336662.1	XM_022480954.1	6.94697	3.96763e-05	dynactin subunit 1-like isoform X11	GO:0005869;GO:0010970;GO:0070840	dynactin complex;transport along microtubule;dynein complex binding	Cellular Component;Biological Process;Molecular Function
XP_022289618.1	XM_022433910.1	6.93233	3.35662e-06	uncharacterized protein LOC111101422
XP_022338328.1	XM_022482620.1	6.92915	0.00154287	cholecystokinin receptor type A-like	GO:0004930;GO:0007186;GO:0016021	G protein-coupled receptor activity;G protein-coupled receptor signaling pathway;integral component of membrane	Molecular Function;Biological Process;Cellular Component
XP_022290070.1	XM_022434362.1	6.89348	0.000471151	multiple epidermal growth factor-like domains protein 10
XP_022302470.1	XM_022446762.1	6.8916	0.00290929	Acyl-CoA synthetase family member 2, mitochondrial	GO:0003824;GO:0008152	catalytic activity;metabolic process	Molecular Function;Biological Process
XP_022296052.1	XM_022440344.1	6.87555	0.001648	Tripartite motif-containing protein 2	GO:0005515	protein binding	Molecular Function
XP_022341650.1	XM_022485942.1	6.8636	3.70699e-05	uncharacterized protein LOC111135673 isoform X1
XP_022312400.1	XM_022456692.1	6.82005	2.98514e-08	tripartite motif-containing protein 45-like isoform X1	GO:0005622;GO:0008270	intracellular;zinc ion binding	Cellular Component;Molecular Function
XP_022335784.1	XM_022480076.1	6.75109	0.000338147	polyamine-modulated factor 1-binding protein 1-like
XP_022304417.1	XM_022448709.1	6.70279	0.00516968	alpha-1,3-mannosyl-glycoprotein 4-beta-N-acetylglucosaminyltransferase C-like	GO:0005975;GO:0016020;GO:0016758	carbohydrate metabolic process;membrane;transferase activity, transferring hexosyl groups	Biological Process;Cellular Component;Molecular Function
XP_022322658.1	XM_022466950.1	6.66135	0.00308948	collagen alpha-3(VI) chain	GO:0005488;GO:0016020	binding;membrane	Molecular Function;Cellular Component
XP_022329474.1	XM_022473766.1	6.6058	0.0047535	aspartate, glycine, lysine and serine-rich protein-like isoform X2
XP_022311722.1	XM_022456014.1	6.60135	0.000965185	uncharacterized protein LOC111116960 isoform X1
XP_022316918.1	XM_022461210.1	6.58129	8.80127e-07	helicase with zinc finger domain 2-like	GO:0016787	hydrolase activity	Molecular Function
XP_022299242.1	XM_022443534.1	6.5803	0.000519558	uncharacterized protein LOC111108045 isoform X1
XP_022331777.1	XM_022476069.1	6.57634	0.00180464	uncharacterized protein LOC111129613
XP_022336136.1	XM_022480428.1	6.55527	3.69861e-06	protein unc-13 homolog C-like
XP_022315907.1	XM_022460199.1	6.53181	0.000101873	uncharacterized protein LOC111119741 isoform X1	GO:0016020	membrane	Cellular Component
XP_022311345.1	XM_022455637.1	6.53101	0.000501401	receptor-type tyrosine-protein phosphatase-like	GO:0006470;GO:0016791	protein dephosphorylation;phosphatase activity	Biological Process;Molecular Function
XP_022296734.1	XM_022441026.1	6.52772	0.000102213	complement C1q tumor necrosis factor-related protein 3-like	GO:0005515	protein binding	Molecular Function
XP_022336607.1	XM_022480899.1	6.48823	1.59852e-07	Chromatin modification-related protein png2	GO:0003677;GO:0004518;GO:0016020;GO:0046872	DNA binding;nuclease activity;membrane;metal ion binding	Molecular Function;Molecular Function;Cellular Component;Molecular Function
XP_022329362.1	XM_022473654.1	6.47056	0.00868784	DNA ligase 1-like
XP_022306107.1	XM_022450399.1	6.43448	0.00172077	uncharacterized protein LOC111112685 isoform X4
XP_022310135.1	XM_022454427.1	6.41191	0.000128404	complement C1q tumor necrosis factor-related protein 2-like
XP_022301707.1	XM_022445999.1	6.37822	2.31376e-06	ras-related protein rab7	GO:0003924;GO:0005525;GO:0005764;GO:0005770;GO:0005774;GO:0006886;GO:0008333;GO:0016021;GO:0032482;GO:0045335;GO:0090385	GTPase activity;GTP binding;lysosome;late endosome;vacuolar membrane;intracellular protein transport;endosome to lysosome transport;integral component of membrane;Rab protein signal transduction;phagocytic vesicle;phagosome-lysosome fusion	Molecular Function;Molecular Function;Cellular Component;Cellular Component;Cellular Component;Biological Process;Biological Process;Cellular Component;Biological Process;Cellular Component;Biological Process
XP_022306408.1	XM_022450700.1	6.34846	7.26847e-08	uncharacterized protein LOC111112847	GO:0016021	integral component of membrane	Cellular Component
XP_022338511.1	XM_022482803.1	6.33147	1.77195e-15	uncharacterized protein LOC111134033
XP_022333720.1	XM_022478012.1	6.32713	0.000108043	glycine-rich cell wall structural protein 1.0-like
XP_022295777.1	XM_022440069.1	6.31808	0.00599069	general transcription factor 3C polypeptide 6-like isoform X2
XP_022287279.1	XM_022431571.1	6.29574	0.00591138	uncharacterized protein LOC111100010 isoform X2
XP_022307505.1	XM_022451797.1	6.25032	0.0370015	E3 ubiquitin-protein ligase TRIM37-like
XP_022300689.1	XM_022444981.1	6.24873	0.00106715	putative leucine-rich repeat-containing protein DDB_G0290503 isoform X1	GO:0005515;GO:0016740	protein binding;transferase activity	Molecular Function;Molecular Function
XP_022329732.1	XM_022474024.1	6.23773	0.0111649	tyrosyl-DNA phosphodiesterase 1-like	GO:0005634;GO:0006281;GO:0008081	nucleus;DNA repair;phosphoric diester hydrolase activity	Cellular Component;Biological Process;Molecular Function
XP_022335507.1	XM_022479799.1	6.20488	3.65441e-05	IgGFc-binding protein
XP_022329468.1	XM_022473760.1	6.18937	0.0068184	aspartate, glycine, lysine and serine-rich protein-like isoform X3
XP_022296336.1	XM_022440628.1	6.18564	1.04387e-05	heat shock 70 kDa protein 12A-like
XP_022345263.1	XM_022489555.1	6.13957	0.00793012	uncharacterized protein LOC111137859
XP_022299480.1	XM_022443772.1	6.1267	0.000330887	meiosis-specific protein MEI4-like
XP_022288225.1	XM_022432517.1	6.0848	0.00723981	transmembrane GTPase Marf-like
XP_022299569.1	XM_022443861.1	6.0717	0.0010355	complement C1q-like protein 2	GO:0005515	protein binding	Molecular Function
XP_022335307.1	XM_022479599.1	6.06682	0.000293073	glycine-rich cell wall structural protein-like
XP_022290662.1	XM_022434954.1	6.03435	0.00225026	serine/threonine-protein phosphatase 6 regulatory ankyrin repeat subunit C-like
XP_022287008.1	XM_022431300.1	6.02589	7.54279e-06	uncharacterized protein LOC111099834
XP_022345283.1	XM_022489575.1	6.01249	2.90272e-05	multiple epidermal growth factor-like domains protein 10 isoform X1	GO:0016020	membrane	Cellular Component
XP_022304679.1	XM_022448971.1	5.95256	0.000209367	uncharacterized protein LOC111111817
XP_022311602.1	XM_022455894.1	5.93669	6.0476e-05	tripartite motif-containing protein 45-like
XP_022297619.1	XM_022441911.1	5.8964	0.00972473	GTPase IMAP family member 4-like	GO:0005525	GTP binding	Molecular Function
XP_022295849.1	XM_022440141.1	5.89498	0.00139559	protein rolling stone-like	GO:0016020	membrane	Cellular Component
XP_022338770.1	XM_022483062.1	5.86927	3.77924e-07	L-ascorbate oxidase-like	GO:0005507;GO:0016491;GO:0055114	copper ion binding;oxidoreductase activity;oxidation-reduction process	Molecular Function;Molecular Function;Biological Process
XP_022290767.1	XM_022435059.1	5.86625	0.00381117	uncharacterized protein LOC111102368
XP_022291775.1	XM_022436067.1	5.85168	0.0017854	AChain A, Crystal structure of a DM9 domain containing protein from Crassostrea gigas
XP_022299379.1	XM_022443671.1	5.83551	1.92081e-05	perlucin-like protein	GO:0005488	binding	Molecular Function
XP_022336289.1	XM_022480581.1	5.82421	0.00251718	uncharacterized protein LOC111132763
XP_022293753.1	XM_022438045.1	5.77992	0.00118762	uncharacterized protein LOC111104208 isoform X2
XP_022319086.1	XM_022463378.1	5.77406	0.000174846	ubiquitin-conjugating enzyme E2 D4-like	GO:0000151;GO:0000166;GO:0006511;GO:0031398;GO:0031625;GO:0061631;GO:0070936	ubiquitin ligase complex;nucleotide binding;ubiquitin-dependent protein catabolic process;positive regulation of protein ubiquitination;ubiquitin protein ligase binding;ubiquitin conjugating enzyme activity;protein K48-linked ubiquitination	Cellular Component;Molecular Function;Biological Process;Biological Process;Molecular Function;Molecular Function;Biological Process
XP_022303439.1	XM_022447731.1	5.77176	0.00257093	collagen alpha-1(VIII) chain-like
XP_022335201.1	XM_022479493.1	5.76124	0.00255952	uncharacterized protein LOC111131789 isoform X1
XP_022288441.1	XM_022432733.1	5.74108	5.95899e-05	tripartite motif-containing protein 45-like
XP_022307578.1	XM_022451870.1	5.70434	0.00162139	Retrovirus-related Pol polyprotein	GO:0005488	binding	Molecular Function
XP_022298487.1	XM_022442779.1	5.70344	0.00262095	Protein jagged-2	GO:0016020	membrane	Cellular Component
XP_022288825.1	XM_022433117.1	5.67187	0.000984961	THAP domain-containing protein 1-like
XP_022298806.1	XM_022443098.1	5.65288	0.000137124	complement C1q-like protein 2	GO:0016020	membrane	Cellular Component
XP_022312973.1	XM_022457265.1	5.65195	0.000675135	WSC domain-containing protein 2-like	GO:0008236;GO:0044238;GO:0046872;GO:0071704	serine-type peptidase activity;primary metabolic process;metal ion binding;organic substance metabolic process	Molecular Function;Biological Process;Molecular Function;Biological Process
XP_022288066.1	XM_022432358.1	5.64709	9.29498e-09	complement C1q-like protein 2 isoform X3	GO:0005515	protein binding	Molecular Function
XP_022340431.1	XM_022484723.1	5.63114	4.87265e-05	eukaryotic translation initiation factor 5B-like isoform X1
XP_022302063.1	XM_022446355.1	5.62176	1.40209e-05	fucolectin-like
XP_022295281.1	XM_022439573.1	5.61001	0.00168236	GTPase IMAP family member 4-like	GO:0005525	GTP binding	Molecular Function
XP_022341339.1	XM_022485631.1	5.60394	2.47162e-15	tripartite motif-containing protein 5-like	GO:0005622;GO:0008270	intracellular;zinc ion binding	Cellular Component;Molecular Function
XP_022306695.1	XM_022450987.1	5.60291	0.000298411	probable E3 ubiquitin-protein ligase MID2	GO:0005515	protein binding	Molecular Function
XP_022343327.1	XM_022487619.1	5.60066	0.000418725	eukaryotic translation initiation factor 3 subunit A-like isoform X1
XP_022334013.1	XM_022478305.1	5.56221	0.00526576	ferlin, putative	GO:0016020	membrane	Cellular Component
XP_022330114.1	XM_022474406.1	5.54141	3.25426e-12	neurogenic locus notch homolog protein 1-like isoform X1
XP_022321943.1	XM_022466235.1	5.54001	4.40009e-09	4-coumarate--CoA ligase-like 7	GO:0003824;GO:0008152	catalytic activity;metabolic process	Molecular Function;Biological Process
XP_022292572.1	XM_022436864.1	5.53585	0.00299422	uncharacterized protein LOC111103527	GO:0003676;GO:0015074	nucleic acid binding;DNA integration	Molecular Function;Biological Process
XP_022322048.1	XM_022466340.1	5.53384	0.00167547	F-box/LRR-repeat protein 4-like
XP_022300362.1	XM_022444654.1	5.52598	0.0028347	Mediator of RNA polymerase II transcription subunit 19	GO:0005634;GO:0016020	nucleus;membrane	Cellular Component;Cellular Component
XP_022293986.1	XM_022438278.1	5.51352	6.03712e-09	uncharacterized protein LOC111104370	GO:0006915	apoptotic process	Biological Process
XP_022344158.1	XM_022488450.1	5.4802	4.02243e-05	uncharacterized protein LOC111137137
XP_022302870.1	XM_022447162.1	5.478	2.77819e-06	uncharacterized protein LOC111110598
XP_022333723.1	XM_022478015.1	5.45786	0.00121791	circumsporozoite protein-like
XP_022298263.1	XM_022442555.1	5.45091	0.00472031	MAM and LDL-receptor class A domain-containing protein 1-like
XP_022301614.1	XM_022445906.1	5.44247	0.000115912	complement C1q-like protein 3	GO:0016020	membrane	Cellular Component
XP_022324122.1	XM_022468414.1	5.43777	0.00012497	mitochondria-eating protein-like isoform X3	GO:0005741;GO:0035694	mitochondrial outer membrane;mitochondrial protein catabolic process	Cellular Component;Biological Process
XP_022296289.1	XM_022440581.1	5.43603	0.000174846	heat shock 70 kDa protein 12A-like
XP_022330115.1	XM_022474407.1	5.41707	9.81036e-12	neurogenic locus notch homolog protein 1-like isoform X1
XP_022300963.1	XM_022445255.1	5.40587	0.000183294	fucolectin-like
XP_022307577.1	XM_022451869.1	5.40334	0.000778989	Retrovirus-related Pol polyprotein	GO:0003676;GO:0015074	nucleic acid binding;DNA integration	Molecular Function;Biological Process
XP_022299575.1	XM_022443867.1	5.39696	0.0102927	SCO-spondin-like isoform X3
XP_022310796.1	XM_022455088.1	5.37371	0.0142404	uncharacterized protein LOC111116096
XP_022318017.1	XM_022462309.1	5.37308	0.00149056	uncharacterized protein LOC111121160
XP_022327258.1	XM_022471550.1	5.36556	0.000371285	ATP synthase subunits region ORF 7	GO:0009209;GO:0009220	pyrimidine ribonucleoside triphosphate biosynthetic process;pyrimidine ribonucleotide biosynthetic process	Biological Process;Biological Process
XP_022336139.1	XM_022480431.1	5.36458	0.000822537	fibrinogen-like protein A
XP_022312076.1	XM_022456368.1	5.33694	0.000394771	P2X purinoceptor 7-like	GO:0001614;GO:0004931;GO:0005887;GO:0033198;GO:0098655	purinergic nucleotide receptor activity;extracellularly ATP-gated cation channel activity;integral component of plasma membrane;response to ATP;cation transmembrane transport	Molecular Function;Molecular Function;Cellular Component;Biological Process;Biological Process
XP_022288677.1	XM_022432969.1	5.32853	0.000724224	putative GPI-anchored protein pfl2	GO:0016020	membrane	Cellular Component
XP_022333631.1	XM_022477923.1	5.30158	0.000401438	spidroin-1-like
XP_022300528.1	XM_022444820.1	5.29343	1.15054e-05	GTPase IMAP family member 4-like	GO:0005525	GTP binding	Molecular Function
XP_022311471.1	XM_022455763.1	5.29253	7.33349e-07	uncharacterized protein LOC111116766	GO:0003676	nucleic acid binding	Molecular Function
XP_022287116.1	XM_022431408.1	5.28975	0.000112412	uncharacterized protein LOC111099902
XP_022297488.1	XM_022441780.1	5.28222	0.00334884	NAD(+)--arginine ADP-ribosyltransferase Mav	GO:0016757	transferase activity, transferring glycosyl groups	Molecular Function
XP_022333722.1	XM_022478014.1	5.27603	0.00131329	circumsporozoite protein-like
XP_022322333.1	XM_022466625.1	5.27337	0.00165584	tetratricopeptide repeat protein 25-like isoform X12
XP_022323096.1	XM_022467388.1	5.26952	0.000587491	tetraspanin-18-like isoform X1
XP_022290647.1	XM_022434939.1	5.2596	0.0129578	scavenger receptor class F member 1-like
XP_022290498.1	XM_022434790.1	5.21453	0.00178871	nacrein-like protein	GO:0005737;GO:0005886;GO:0006814;GO:0006950;GO:0009628;GO:0009725;GO:0016829;GO:0044070;GO:0046872;GO:0048522;GO:0048856;GO:0051453;GO:0070887;GO:0071702	cytoplasm;plasma membrane;sodium ion transport;response to stress;response to abiotic stimulus;response to hormone;lyase activity;regulation of anion transport;metal ion binding;positive regulation of cellular process;anatomical structure development;regulation of intracellular pH;cellular response to chemical stimulus;organic substance transport	Cellular Component;Cellular Component;Biological Process;Biological Process;Biological Process;Biological Process;Molecular Function;Biological Process;Molecular Function;Biological Process;Biological Process;Biological Process;Biological Process;Biological Process
XP_022333633.1	XM_022477925.1	5.21044	0.000460836	spidroin-1-like
XP_022316886.1	XM_022461178.1	5.20599	0.00152975	uncharacterized protein LOC111120466 isoform X1	GO:0016567;GO:0061630	protein ubiquitination;ubiquitin protein ligase activity	Biological Process;Molecular Function
XP_022300526.1	XM_022444818.1	5.17645	0.000351935	GTPase IMAP family member 4-like
XP_022329387.1	XM_022473679.1	5.15579	0.000797982	spidroin-1-like
XP_022289379.1	XM_022433671.1	5.1536	0.000118914	uncharacterized protein LOC111137859
XP_022334402.1	XM_022478694.1	5.15221	0.0039317	uncharacterized protein LOC111131261
XP_022332139.1	XM_022476431.1	5.14172	0.0118584	basal body-orientation factor 1-like	GO:0036064	ciliary basal body	Cellular Component
XP_022298226.1	XM_022442518.1	5.11361	0.00242545	uncharacterized protein LOC111107348
XP_022345146.1	XM_022489438.1	5.09903	0.0152961	serine/threonine-protein phosphatase 6 regulatory ankyrin repeat subunit A-like isoform X1
XP_022331214.1	XM_022475506.1	5.09774	2.13977e-05	U3 small nucleolar ribonucleoprotein protein MPP10-like	GO:0005732;GO:0006364;GO:0034457	small nucleolar ribonucleoprotein complex;rRNA processing;Mpp10 complex	Cellular Component;Biological Process;Cellular Component
XP_022336698.1	XM_022480990.1	5.09355	7.52725e-05	uncharacterized protein LOC111132988 isoform X1	GO:0016020	membrane	Cellular Component
XP_022339355.1	XM_022483647.1	5.08569	0.00105611	meprin A subunit beta-like	GO:0008237;GO:0046872	metallopeptidase activity;metal ion binding	Molecular Function;Molecular Function
XP_022287771.1	XM_022432063.1	5.06301	0.00964624	3-hydroxybutyrate dehydrogenase	GO:0016491;GO:0055114	oxidoreductase activity;oxidation-reduction process	Molecular Function;Biological Process
XP_022345144.1	XM_022489436.1	5.05762	0.000279901	proline synthase co-transcribed bacterial homolog protein	GO:0030170	pyridoxal phosphate binding	Molecular Function
XP_022310404.1	XM_022454696.1	5.0567	5.04264e-09	von Willebrand factor D and EGF domain-containing protein-like
XP_022334000.1	XM_022478292.1	5.04905	0.000751765	circumsporozoite protein-like
XP_022295775.1	XM_022440067.1	5.04512	0.00022235	general transcription factor 3C polypeptide 6-like isoform X2
XP_022311976.1	XM_022456268.1	5.03522	0.00934409	VWFA and cache domain-containing protein 1-like
XP_022316885.1	XM_022461177.1	5.02873	0.0112789	E3 ubiquitin-protein ligase TRIM71-like
XP_022311664.1	XM_022455956.1	5.0145	0.000261857	uncharacterized protein LOC111116904
XP_022312860.1	XM_022457152.1	5.01156	0.0041196	Collagen alpha-1(XII) chain
XP_022325117.1	XM_022469409.1	5.0025	0.00266412	uncharacterized protein LOC111125504 isoform X1	GO:0016021	integral component of membrane	Cellular Component
XP_022288846.1	XM_022433138.1	4.98292	0.00634145	lysophospholipid acyltransferase 7-like	GO:0016021;GO:0016746	integral component of membrane;transferase activity, transferring acyl groups	Cellular Component;Molecular Function
XP_022291053.1	XM_022435345.1	4.96826	0.0232642	GTPase IMAP family member 4-like	GO:0005525	GTP binding	Molecular Function
XP_022322484.1	XM_022466776.1	4.95898	0.000481722	lectin BRA-3-like isoform X1
XP_022290091.1	XM_022434383.1	4.93658	0.00173349	uncharacterized protein LOC111101780	GO:0005515	protein binding	Molecular Function
XP_022302977.1	XM_022447269.1	4.93549	0.00214589	cyclic nucleotide-binding domain-containing protein 2-like
XP_022289911.1	XM_022434203.1	4.92245	0.00599318	THAP domain-containing protein 11-like	GO:0003676	nucleic acid binding	Molecular Function
XP_022295932.1	XM_022440224.1	4.91277	2.77819e-06	complement C1q-like protein 3	GO:0016020	membrane	Cellular Component
XP_022288836.1	XM_022433128.1	4.90256	0.00166548	arylsulfatase B	GO:0003824	catalytic activity	Molecular Function
XP_022334829.1	XM_022479121.1	4.88515	0.00059007	uncharacterized protein LOC111131532
XP_022323219.1	XM_022467511.1	4.87128	0.0010355	von Willebrand factor D and EGF domain-containing protein-like
XP_022334741.1	XM_022479033.1	4.86012	0.000449269	metal binding protein
XP_022316712.1	XM_022461004.1	4.85475	0.0079224	transient receptor potential cation channel subfamily V member 5-like	GO:0006811;GO:0016020;GO:0055085	ion transport;membrane;transmembrane transport	Biological Process;Cellular Component;Biological Process
XP_022311999.1	XM_022456291.1	4.85004	0.000129337	Tripartite motif-containing protein 3
XP_022289741.1	XM_022434033.1	4.84812	5.53817e-05	uncharacterized protein LOC111101509 isoform X2
XP_022344982.1	XM_022489274.1	4.84443	0.00174231	coiled-coil domain-containing protein 152-like
XP_022286632.1	XM_022430924.1	4.8403	0.00222067	mucin-3A isoform X1
XP_022310624.1	XM_022454916.1	4.83256	0.00369294	complement C1q tumor necrosis factor-related protein 2-like
XP_022309330.1	XM_022453622.1	4.82288	0.00326449	blastula protease 10-like	GO:0008237;GO:0046872	metallopeptidase activity;metal ion binding	Molecular Function;Molecular Function
XP_022287002.1	XM_022431294.1	4.80435	4.87958e-05	uncharacterized protein LOC111099830 isoform X1
XP_022296640.1	XM_022440932.1	4.80209	0.0114589	E3 ubiquitin-protein ligase TRIM71-like	GO:0005622;GO:0008270	intracellular;zinc ion binding	Cellular Component;Molecular Function
XP_022328662.1	XM_022472954.1	4.79136	0.000401438	Erythronolide synthase, modules 3 and 4
XP_022304914.1	XM_022449206.1	4.78989	4.40402e-06	fibroblast growth factor receptor 4-like isoform X1	GO:0000166;GO:0004714;GO:0006468;GO:0016020;GO:0050794	nucleotide binding;transmembrane receptor protein tyrosine kinase activity;protein phosphorylation;membrane;regulation of cellular process	Molecular Function;Molecular Function;Biological Process;Cellular Component;Biological Process
XP_022311139.1	XM_022455431.1	4.77958	0.000134343	uncharacterized protein LOC111116436	GO:0003676;GO:0015074	nucleic acid binding;DNA integration	Molecular Function;Biological Process
XP_022298821.1	XM_022443113.1	4.77903	0.00558639	uncharacterized protein LOC111107766	GO:0000166;GO:0003677;GO:0003887;GO:0006260	nucleotide binding;DNA binding;DNA-directed DNA polymerase activity;DNA replication	Molecular Function;Molecular Function;Molecular Function;Biological Process
XP_022318257.1	XM_022462549.1	4.7752	0.00548844	Spectrin beta chain, erythrocyte
XP_022286375.1	XM_022430667.1	4.77517	0.0028233	uncharacterized protein LOC111099227
XP_022329385.1	XM_022473677.1	4.74331	0.00183007	spidroin-1-like
XP_022289190.1	XM_022433482.1	4.73578	0.00139559	nectin-1-like isoform X1
XP_022299693.1	XM_022443985.1	4.73308	0.0144397	immune-associated nucleotide-binding protein 8-like isoform X2
XP_022312433.1	XM_022456725.1	4.72559	0.00822117	kielin/chordin-like protein
XP_022297723.1	XM_022442015.1	4.71956	0.000194008	erythroblast NAD(P)(+)--arginine ADP-ribosyltransferase-like	GO:0003956;GO:0006471	NAD(P)+-protein-arginine ADP-ribosyltransferase activity;protein ADP-ribosylation	Molecular Function;Biological Process
XP_022300608.1	XM_022444900.1	4.70196	1.75619e-05	tripartite motif-containing protein 2-like
XP_022295148.1	XM_022439440.1	4.69419	0.000676344	ficolin-1-like isoform X2	GO:0016020	membrane	Cellular Component
XP_022331900.1	XM_022476192.1	4.67679	0.0388938	P2X purinoceptor 7-like
XP_022340488.1	XM_022484780.1	4.66898	0.00146782	ADAM family mig-17	GO:0008237	metallopeptidase activity	Molecular Function
XP_022298810.1	XM_022443102.1	4.66161	9.14175e-06	Protein jagged-2	GO:0016020	membrane	Cellular Component
XP_022287379.1	XM_022431671.1	4.63922	2.7894e-06	uncharacterized protein K02A2.6-like	GO:0003676;GO:0015074	nucleic acid binding;DNA integration	Molecular Function;Biological Process
XP_022292640.1	XM_022436932.1	4.6314	0.0265696	multiple epidermal growth factor-like domains protein 10 isoform X1
XP_022345784.1	XM_022490076.1	4.62373	0.00751301	multiple epidermal growth factor-like domains protein 6 isoform X2
XP_022303739.1	XM_022448031.1	4.60871	1.94897e-05	E3 ubiquitin-protein ligase TRIM71-like	GO:0005622;GO:0008270	intracellular;zinc ion binding	Cellular Component;Molecular Function
XP_022296955.1	XM_022441247.1	4.6071	0.0260684	galactoside 2-alpha-L-fucosyltransferase 2-like	GO:0005975;GO:0006486;GO:0008107;GO:0016021;GO:0032580;GO:0036065	carbohydrate metabolic process;protein glycosylation;galactoside 2-alpha-L-fucosyltransferase activity;integral component of membrane;Golgi cisterna membrane;fucosylation	Biological Process;Biological Process;Molecular Function;Cellular Component;Cellular Component;Biological Process
XP_022309439.1	XM_022453731.1	4.60669	0.00637153	von Willebrand factor D and EGF domain-containing protein-like
XP_022292515.1	XM_022436807.1	4.58556	0.0279169	protein IMPACT homolog
XP_022336050.1	XM_022480342.1	4.57847	0.00491202	uncharacterized protein LOC111132520
XP_022329358.1	XM_022473650.1	4.57311	0.00570599	complement C1q-like protein 3	GO:0005515	protein binding	Molecular Function
XP_022291735.1	XM_022436027.1	4.56495	0.00269688	uncharacterized protein LOC111103029
XP_022315868.1	XM_022460160.1	4.56226	0.00260424	multiple epidermal growth factor-like domains protein 6 isoform X1	GO:0004721;GO:0006470	phosphoprotein phosphatase activity;protein dephosphorylation	Molecular Function;Biological Process
XP_022298242.1	XM_022442534.1	4.54253	0.00385123	MAM and LDL-receptor class A domain-containing protein 1-like
XP_022300219.1	XM_022444511.1	4.52925	0.000567094	serine/threonine-protein phosphatase 6 regulatory ankyrin repeat subunit C-like
XP_022290743.1	XM_022435035.1	4.52115	5.36468e-06	multiple epidermal growth factor-like domains protein 10
XP_022343081.1	XM_022487373.1	4.51969	0.00589377	cell wall protein DAN4-like isoform X2
XP_022322769.1	XM_022467061.1	4.50421	0.0134808	uncharacterized protein LOC111124201	GO:0003676	nucleic acid binding	Molecular Function
XP_022311458.1	XM_022455750.1	4.49867	0.0028233	protein FAM98B-like
XP_022287324.1	XM_022431616.1	4.49668	7.01337e-05	Scavenger receptor class F member 2
XP_022337790.1	XM_022482082.1	4.49652	0.00409503	uncharacterized protein LOC111133580 isoform X1
XP_022317300.1	XM_022461592.1	4.4951	0.00485326	Neuronal acetylcholine receptor subunit alpha-6	GO:0004888;GO:0005230;GO:0016021;GO:0034220	transmembrane signaling receptor activity;extracellular ligand-gated ion channel activity;integral component of membrane;ion transmembrane transport	Molecular Function;Molecular Function;Cellular Component;Biological Process
XP_022294412.1	XM_022438704.1	4.47441	0.00771498	uncharacterized protein LOC111104639
XP_022307783.1	XM_022452075.1	4.47242	0.00186745	tripartite motif-containing protein 3-like isoform X2	GO:0005622;GO:0008270	intracellular;zinc ion binding	Cellular Component;Molecular Function
XP_022325164.1	XM_022469456.1	4.46538	0.00655138	prolyl 4-hydroxylase subunit alpha-1-like	GO:0005506;GO:0016705;GO:0031418;GO:0051213;GO:0055114	iron ion binding;oxidoreductase activity, acting on paired donors, with incorporation or reduction of molecular oxygen;L-ascorbic acid binding;dioxygenase activity;oxidation-reduction process	Molecular Function;Molecular Function;Molecular Function;Molecular Function;Biological Process
XP_022292885.1	XM_022437177.1	4.46093	0.00697506	complement C1q-like protein 4
XP_022301969.1	XM_022446261.1	4.45086	0.00776487	isocitrate dehydrogenase [NAD] subunit gamma, mitochondrial-like isoform X1	GO:0000287;GO:0004449;GO:0005739;GO:0006099;GO:0051287	magnesium ion binding;isocitrate dehydrogenase (NAD+) activity;mitochondrion;tricarboxylic acid cycle;NAD binding	Molecular Function;Molecular Function;Cellular Component;Biological Process;Molecular Function
XP_022303283.1	XM_022447575.1	4.45039	0.00448634	collagen alpha-1(VIII) chain-like
XP_022291160.1	XM_022435452.1	4.42569	0.00371553	putative GPI-anchored protein pfl2	GO:0016020	membrane	Cellular Component
XP_022308149.1	XM_022452441.1	4.40604	0.00960414	uncharacterized protein LOC111114151	GO:0000166;GO:0003677;GO:0003887;GO:0006260	nucleotide binding;DNA binding;DNA-directed DNA polymerase activity;DNA replication	Molecular Function;Molecular Function;Molecular Function;Biological Process
XP_022318233.1	XM_022462525.1	4.40592	0.000590725	lipopolysaccharide-induced tumor necrosis factor-alpha factor homolog	GO:0016021	integral component of membrane	Cellular Component
XP_022339536.1	XM_022483828.1	4.39769	6.06688e-05	hemicentin-1-like isoform X2	GO:0016020	membrane	Cellular Component
XP_022343780.1	XM_022488072.1	4.37363	0.000724224	G-protein coupled receptor 157-like	GO:0004888;GO:0007166;GO:0016021	transmembrane signaling receptor activity;cell surface receptor signaling pathway;integral component of membrane	Molecular Function;Biological Process;Cellular Component
XP_022308560.1	XM_022452852.1	4.3716	0.0115449	EF-hand domain-containing protein D1	GO:0005509;GO:0016021	calcium ion binding;integral component of membrane	Molecular Function;Cellular Component
XP_022302712.1	XM_022447004.1	4.37019	0.00266628	complement C1q-like protein 3	GO:0016021	integral component of membrane	Cellular Component
XP_022294024.1	XM_022438316.1	4.35306	3.46999e-05	uncharacterized protein LOC111128525
XP_022313171.1	XM_022457463.1	4.30705	0.0031271	cartilage matrix protein-like	GO:0016020	membrane	Cellular Component
XP_022340181.1	XM_022484473.1	4.30672	0.00197231	microfibril-associated glycoprotein 4-like
XP_022289644.1	XM_022433936.1	4.27129	0.00349658	nucleoplasmin-like protein ANO39 isoform X1
XP_022291881.1	XM_022436173.1	4.26532	0.00932567	Protocadherin-11 X-linked	GO:0005488;GO:0016020	binding;membrane	Molecular Function;Cellular Component
XP_022342975.1	XM_022487267.1	4.25103	0.000100977	OLD family endonuclease
XP_022295023.1	XM_022439315.1	4.24367	0.0118252	uncharacterized protein LOC111105142	GO:0016757	transferase activity, transferring glycosyl groups	Molecular Function
XP_022303129.1	XM_022447421.1	4.22161	0.00985027	paired box protein Pax-6-like isoform X1	GO:0005634;GO:0006355;GO:0007275;GO:0043565	nucleus;regulation of transcription, DNA-templated;multicellular organism development;sequence-specific DNA binding	Cellular Component;Biological Process;Biological Process;Molecular Function
XP_022333721.1	XM_022478013.1	4.22023	0.00949462	circumsporozoite protein-like
XP_022336263.1	XM_022480555.1	4.21856	1.14025e-05	tripartite motif-containing protein 2-like
XP_022299846.1	XM_022444138.1	4.20513	0.000774116	heat shock 70 kDa protein 12A-like
XP_022305035.1	XM_022449327.1	4.18582	0.00422246	zinc finger BED domain-containing protein 1-like	GO:0003677	DNA binding	Molecular Function
XP_022288447.1	XM_022432739.1	4.17613	2.34083e-05	V-type proton ATPase subunit E-like	GO:0015991;GO:0033178;GO:0046961	proton transmembrane transport;proton-transporting two-sector ATPase complex, catalytic domain;proton-transporting ATPase activity, rotational mechanism	Biological Process;Cellular Component;Molecular Function
XP_022303592.1	XM_022447884.1	4.17067	0.00461024	angiopoietin-related protein 7-like isoform X4
XP_022302561.1	XM_022446853.1	4.16458	0.0150925	Seizure 6-like protein 2	GO:0016020	membrane	Cellular Component
XP_022324929.1	XM_022469221.1	4.15574	0.000953161	uncharacterized protein LOC111125429 isoform X2
XP_022290908.1	XM_022435200.1	4.15108	0.00295351	complement C1q-like protein 4
XP_022332568.1	XM_022476860.1	4.13996	0.0152859	circumsporozoite protein-like	GO:0016020	membrane	Cellular Component
XP_022290517.1	XM_022434809.1	4.13974	9.79364e-05	protein IMPACT homolog
XP_022306051.1	XM_022450343.1	4.13804	0.0314869	uncharacterized protein LOC111112657 isoform X1
XP_022289645.1	XM_022433937.1	4.13501	0.0012246	nucleoplasmin-like protein ANO39 isoform X1
XP_022292329.1	XM_022436621.1	4.12254	0.00525943	girdin isoform X1
XP_022296615.1	XM_022440907.1	4.08948	0.00560654	inter-alpha-trypsin inhibitor heavy chain H3-like isoform X1
XP_022286827.1	XM_022431119.1	4.08607	0.014747	complement C1q-like protein 4	GO:0005515	protein binding	Molecular Function
XP_022337439.1	XM_022481731.1	4.0822	4.07097e-06	Tripartite motif-containing protein 2	GO:0005622;GO:0008270	intracellular;zinc ion binding	Cellular Component;Molecular Function
XP_022301045.1	XM_022445337.1	4.06287	0.000235617	Transposon Ty3-G Gag-Pol polyprotein	GO:0003676;GO:0015074	nucleic acid binding;DNA integration	Molecular Function;Biological Process
XP_022291548.1	XM_022435840.1	4.06203	5.76446e-05	stimulated by retinoic acid gene 6 protein-like isoform X1
XP_022286555.1	XM_022430847.1	4.04997	3.4886e-07	uncharacterized protein LOC111099535
XP_022339964.1	XM_022484256.1	4.04035	0.00127047	von Willebrand factor D and EGF domain-containing protein-like
XP_022299004.1	XM_022443296.1	4.0369	0.0136768	complement C1q tumor necrosis factor-related protein 3-like	GO:0005515	protein binding	Molecular Function
XP_022287036.1	XM_022431328.1	4.0362	0.0137491	uncharacterized protein LOC111099856
XP_022333634.1	XM_022477926.1	4.03171	0.0138246	antifreeze protein Maxi-like
XP_022342994.1	XM_022487286.1	4.02388	0.00149056	cytochrome P450 4F22-like	GO:0004497;GO:0005506;GO:0016021;GO:0016705;GO:0020037;GO:0055114	monooxygenase activity;iron ion binding;integral component of membrane;oxidoreductase activity, acting on paired donors, with incorporation or reduction of molecular oxygen;heme binding;oxidation-reduction process	Molecular Function;Molecular Function;Cellular Component;Molecular Function;Molecular Function;Biological Process
XP_022297083.1	XM_022441375.1	4.02227	0.0176367	uncharacterized protein LOC111106632
XP_022326254.1	XM_022470546.1	4.015	0.00267269	temptin-like	GO:0003824	catalytic activity	Molecular Function
XP_022340184.1	XM_022484476.1	4.01284	0.00541026	Fibrinogen-like protein A
XP_022286536.1	XM_022430828.1	3.97199	0.00148816	von Willebrand factor D and EGF domain-containing protein-like
XP_022333741.1	XM_022478033.1	3.96991	0.0144724	glycine-rich cell wall structural protein 1.0-like
XP_022302493.1	XM_022446785.1	3.96868	0.00565701	tripartite motif-containing protein 2-like	GO:0005622;GO:0008270	intracellular;zinc ion binding	Cellular Component;Molecular Function
XP_022295048.1	XM_022439340.1	3.96811	0.0191576	DUF4434 domain-containing protein
XP_022306472.1	XM_022450764.1	3.96106	2.52352e-12	uncharacterized protein LOC111112895
XP_022323848.1	XM_022468140.1	3.95785	0.00573708	hemicentin-2 isoform X2	GO:0008152;GO:0016020;GO:0016491;GO:0046872	metabolic process;membrane;oxidoreductase activity;metal ion binding	Biological Process;Cellular Component;Molecular Function;Molecular Function
XP_022301048.1	XM_022445340.1	3.94924	0.0191576	uncharacterized protein K02A2.6-like
XP_022335690.1	XM_022479982.1	3.93531	0.014125	G-protein coupled receptor Mth2	GO:0004930;GO:0007166;GO:0007186;GO:0016021	G protein-coupled receptor activity;cell surface receptor signaling pathway;G protein-coupled receptor signaling pathway;integral component of membrane	Molecular Function;Biological Process;Biological Process;Cellular Component
XP_022303092.1	XM_022447384.1	3.93086	0.0125916	uncharacterized protein LOC111110772
XP_022286633.1	XM_022430925.1	3.92937	7.52829e-07	mucin-3A isoform X1
XP_022329469.1	XM_022473761.1	3.89028	0.00580315	aspartate, glycine, lysine and serine-rich protein-like isoform X2
XP_022296258.1	XM_022440550.1	3.88569	0.000313837	asteroid-like protein 1	GO:0090304	nucleic acid metabolic process	Biological Process
XP_022316733.1	XM_022461025.1	3.88255	0.000478022	uncharacterized protein LOC111120298	GO:0003676	nucleic acid binding	Molecular Function
XP_022288555.1	XM_022432847.1	3.88234	0.0301809	putative nuclease HARBI1
XP_022299844.1	XM_022444136.1	3.88048	0.0140534	heat shock 70 kDa protein 12A-like
XP_022318414.1	XM_022462706.1	3.87832	0.000149167	complement C1q-like protein 4
XP_022325947.1	XM_022470239.1	3.85725	0.000205205	Partitioning defective 6-like protein beta
XP_022327698.1	XM_022471990.1	3.84955	0.0401795	torsin-1A-like	GO:0005515;GO:0005524;GO:0005783;GO:0006810;GO:0006996;GO:0016020;GO:0061077	protein binding;ATP binding;endoplasmic reticulum;transport;organelle organization;membrane;chaperone-mediated protein folding	Molecular Function;Molecular Function;Cellular Component;Biological Process;Biological Process;Cellular Component;Biological Process
XP_022311528.1	XM_022455820.1	3.84452	0.020901	WD repeat-containing protein JIP5-like
XP_022293419.1	XM_022437711.1	3.83576	0.00496237	Protocadherin-11 X-linked	GO:0005488;GO:0016020	binding;membrane	Molecular Function;Cellular Component
XP_022330199.1	XM_022474491.1	3.83205	0.023536	shematrin-like protein 2 [Crassostrea virginica]
XP_022301342.1	XM_022445634.1	3.83099	0.00476771	uncharacterized protein LOC111109495 isoform X3
XP_022312577.1	XM_022456869.1	3.81374	0.0166832	tripartite motif-containing protein 45-like
XP_022336341.1	XM_022480633.1	3.80495	0.0356843	phytanoyl-CoA hydroxylase-interacting protein-like	GO:0004056;GO:0042450	argininosuccinate lyase activity;arginine biosynthetic process via ornithine	Molecular Function;Biological Process
XP_022315071.1	XM_022459363.1	3.80445	8.44825e-05	Thiopurine S-methyltransferase	GO:0008152;GO:0008757	metabolic process;S-adenosylmethionine-dependent methyltransferase activity	Biological Process;Molecular Function
XP_022290109.1	XM_022434401.1	3.79044	0.000936973	uncharacterized protein LOC111101796
XP_022332572.1	XM_022476864.1	3.78972	0.0198741	circumsporozoite protein-like	GO:0016020	membrane	Cellular Component
XP_022303303.1	XM_022447595.1	3.78247	0.00913215	uncharacterized protein LOC111110929 isoform X3
XP_022310965.1	XM_022455257.1	3.77879	0.00554968	multiple epidermal growth factor-like domains protein 10	GO:0016020	membrane	Cellular Component
XP_022327430.1	XM_022471722.1	3.77329	0.00345318	collagen alpha-3(VI) chain-like	GO:0005488;GO:0016021	binding;integral component of membrane	Molecular Function;Cellular Component
XP_022345261.1	XM_022489553.1	3.77224	0.0062054	Monocarboxylate transporter 12	GO:0016021;GO:0055085	integral component of membrane;transmembrane transport	Cellular Component;Biological Process
XP_022345559.1	XM_022489851.1	3.76609	2.04167e-05	N-acetylglucosamine-1-phosphodiester alpha-N-acetylglucosaminidase-like
XP_022293073.1	XM_022437365.1	3.75835	0.00108003	uncharacterized protein LOC111103829 isoform X1	GO:0003677;GO:0006310;GO:0015074	DNA binding;DNA recombination;DNA integration	Molecular Function;Biological Process;Biological Process
XP_022331958.1	XM_022476250.1	3.74664	0.00568702	trihelix transcription factor GTL1-like
XP_022298157.1	XM_022442449.1	3.73752	1.75594e-07	serine/threonine-protein phosphatase 6 regulatory ankyrin repeat subunit B-like isoform X2	GO:0005515	protein binding	Molecular Function
XP_022289520.1	XM_022433812.1	3.73352	0.0177077	uncharacterized protein LOC111101355
XP_022310403.1	XM_022454695.1	3.73303	5.36468e-06	von Willebrand factor D and EGF domain-containing protein-like
XP_022299003.1	XM_022443295.1	3.72412	0.00940674	complement C1q tumor necrosis factor-related protein 3-like	GO:0005515	protein binding	Molecular Function
XP_022296898.1	XM_022441190.1	3.71887	0.000649081	E3 ubiquitin-protein ligase TRIM9-like	GO:0005622;GO:0008270	intracellular;zinc ion binding	Cellular Component;Molecular Function
XP_022338724.1	XM_022483016.1	3.71393	2.46614e-05	tripartite motif-containing protein 3-like
XP_022316182.1	XM_022460474.1	3.71319	0.0113107	glyoxalase 3-like
XP_022297879.1	XM_022442171.1	3.71299	0.00236029	Transposon Tf2-9 polyprotein	GO:0003676;GO:0015074	nucleic acid binding;DNA integration	Molecular Function;Biological Process
XP_022286546.1	XM_022430838.1	3.7099	0.00161487	Sushi domain-containing protein 2	GO:0016020;GO:0043167	membrane;ion binding	Cellular Component;Molecular Function
XP_022310131.1	XM_022454423.1	3.7075	0.00608765	uncharacterized protein LOC111115613	GO:0003677;GO:0004518	DNA binding;nuclease activity	Molecular Function;Molecular Function
XP_022290632.1	XM_022434924.1	3.69669	0.0184433	scavenger receptor class F member 2-like
XP_022332573.1	XM_022476865.1	3.68847	0.0124409	circumsporozoite protein-like	GO:0016020	membrane	Cellular Component
XP_022344083.1	XM_022488375.1	3.67532	0.000471151	solute carrier family 23 member 1-like isoform X1	GO:0016021;GO:0022857;GO:0055085	integral component of membrane;transmembrane transporter activity;transmembrane transport	Cellular Component;Molecular Function;Biological Process
XP_022320167.1	XM_022464459.1	3.65858	0.00728432	Monocarboxylate transporter 14
XP_022312889.1	XM_022457181.1	3.63693	0.000104972	Fibroblast growth factor receptor 2	GO:0004672;GO:0005524;GO:0006468;GO:0016021	protein kinase activity;ATP binding;protein phosphorylation;integral component of membrane	Molecular Function;Molecular Function;Biological Process;Cellular Component
XP_022311714.1	XM_022456006.1	3.62957	0.0231821	uncharacterized protein LOC111114158	GO:0003676;GO:0015074	nucleic acid binding;DNA integration	Molecular Function;Biological Process
XP_022290111.1	XM_022434403.1	3.62768	0.00456083	tripartite motif-containing protein 2-like isoform X1	GO:0005622;GO:0008270	intracellular;zinc ion binding	Cellular Component;Molecular Function
XP_022303218.1	XM_022447510.1	3.61666	0.000123563	collagen alpha-1(VIII) chain-like	GO:0005515	protein binding	Molecular Function
XP_022324393.1	XM_022468685.1	3.61571	0.0240466	low-density lipoprotein receptor-related protein 4-like isoform X1	GO:0016020	membrane	Cellular Component
XP_022311998.1	XM_022456290.1	3.61548	0.00491974	Tripartite motif-containing protein 3
XP_022296367.1	XM_022440659.1	3.61246	0.0192875	von Willebrand factor D and EGF domain-containing protein-like
XP_022308193.1	XM_022452485.1	3.58598	0.0191576	piggyBac transposable element-derived protein 4-like
XP_022302455.1	XM_022446747.1	3.56331	0.0101683	SCO-spondin-like isoform X3
XP_022296353.1	XM_022440645.1	3.56215	0.0280139	von Willebrand factor D and EGF domain-containing protein-like
XP_022302420.1	XM_022446712.1	3.55013	4.15963e-06	multiple epidermal growth factor-like domains protein 10
XP_022330408.1	XM_022474700.1	3.53418	0.0335661	inter-alpha-trypsin inhibitor heavy chain H3-like isoform X1	GO:0004888;GO:0005230;GO:0016021;GO:0016491;GO:0020037;GO:0030151;GO:0034220;GO:0042128;GO:0043546;GO:0055114	transmembrane signaling receptor activity;extracellular ligand-gated ion channel activity;integral component of membrane;oxidoreductase activity;heme binding;molybdenum ion binding;ion transmembrane transport;nitrate assimilation;molybdopterin cofactor binding;oxidation-reduction process	Molecular Function;Molecular Function;Cellular Component;Molecular Function;Molecular Function;Molecular Function;Biological Process;Biological Process;Molecular Function;Biological Process
XP_022315409.1	XM_022459701.1	3.52925	0.000482121	uncharacterized protein LOC111119495
XP_022296841.1	XM_022441133.1	3.52109	0.0012543	putative Dol-P-Glc:Glc(2)Man(9)GlcNAc(2)-PP-Dol alpha-1,2-glucosyltransferase isoform X2	GO:0004583;GO:0005789;GO:0006488;GO:0016021;GO:0106073	dolichyl-phosphate-glucose-glycolipid alpha-glucosyltransferase activity;endoplasmic reticulum membrane;dolichol-linked oligosaccharide biosynthetic process;integral component of membrane;dolichyl pyrophosphate Glc2Man9GlcNAc2 alpha-1,2-glucosyltransferase activity	Molecular Function;Cellular Component;Biological Process;Cellular Component;Molecular Function
XP_022313022.1	XM_022457314.1	3.51912	0.00817794	MAM and LDL-receptor class A domain-containing protein 1-like	GO:0004222;GO:0006508;GO:0008270	metalloendopeptidase activity;proteolysis;zinc ion binding	Molecular Function;Biological Process;Molecular Function
XP_022344890.1	XM_022489182.1	3.51333	0.0222444	uncharacterized protein LOC111137633 isoform X2
XP_022291380.1	XM_022435672.1	3.51213	0.000395429	ras-related protein Rab-11A	GO:0003924;GO:0005525	GTPase activity;GTP binding	Molecular Function;Molecular Function
XP_022297998.1	XM_022442290.1	3.5119	0.00279255	IQ and AAA domain-containing protein 1-like	GO:0005524	ATP binding	Molecular Function
XP_022334647.1	XM_022478939.1	3.48597	0.00891877	Cyclic GMP-AMP synthase
XP_022324976.1	XM_022469268.1	3.47577	0.00780665	Chitin synthase 3	GO:0016020	membrane	Cellular Component
XP_022310962.1	XM_022455254.1	3.4708	0.0408243	trihelix transcription factor GT-3a-like
XP_022338214.1	XM_022482506.1	3.46763	0.0191245	Protein IMPACT-B	GO:0004930;GO:0007166;GO:0007186;GO:0016021	G protein-coupled receptor activity;cell surface receptor signaling pathway;G protein-coupled receptor signaling pathway;integral component of membrane	Molecular Function;Biological Process;Biological Process;Cellular Component
XP_022289628.1	XM_022433920.1	3.46592	0.0101683	uncharacterized protein LOC111101433
XP_022340085.1	XM_022484377.1	3.46054	0.000287887	uncharacterized protein LOC111134878
XP_022312465.1	XM_022456757.1	3.45775	0.00147387	Tripartite motif-containing protein 2
XP_022316611.1	XM_022460903.1	3.45277	0.000441378	THAP domain-containing protein 11-like
XP_022311192.1	XM_022455484.1	3.44943	0.00964081	kielin/chordin-like protein	GO:0010466;GO:0030414	negative regulation of peptidase activity;peptidase inhibitor activity	Biological Process;Molecular Function
XP_022324711.1	XM_022469003.1	3.44856	2.25651e-05	sulfotransferase 1A1	GO:0008146	sulfotransferase activity	Molecular Function
XP_022289349.1	XM_022433641.1	3.44434	0.00164115	serine/threonine-protein phosphatase 6 regulatory ankyrin repeat subunit B-like isoform X1	GO:0005515	protein binding	Molecular Function
XP_022305136.1	XM_022449428.1	3.43623	0.00841338	galactosylceramide sulfotransferase-like	GO:0001733;GO:0005509;GO:0005794;GO:0009247;GO:0016021	galactosylceramide sulfotransferase activity;calcium ion binding;Golgi apparatus;glycolipid biosynthetic process;integral component of membrane	Molecular Function;Molecular Function;Cellular Component;Biological Process;Cellular Component
XP_022341651.1	XM_022485943.1	3.42909	0.00698283	uncharacterized protein LOC111135673 isoform X2
XP_022291020.1	XM_022435312.1	3.42457	0.0109593	embryonic protein UVS.2-like	GO:0008237;GO:0046872	metallopeptidase activity;metal ion binding	Molecular Function;Molecular Function
XP_022302832.1	XM_022447124.1	3.42408	0.0012543	uncharacterized protein LOC111110570	GO:0005515;GO:0016020	protein binding;membrane	Molecular Function;Cellular Component
XP_022290305.1	XM_022434597.1	3.42297	0.0241722	uncharacterized protein LOC111101944
XP_022344348.1	XM_022488640.1	3.41512	0.0301809	peroxidasin homolog	GO:0016020	membrane	Cellular Component
XP_022295282.1	XM_022439574.1	3.40804	0.00038774	GTPase IMAP family member 4-like	GO:0005525	GTP binding	Molecular Function
XP_022308922.1	XM_022453214.1	3.40472	0.0348873	Tripartite motif-containing protein 3
XP_022316833.1	XM_022461125.1	3.39716	0.0015682	Spore cortex-lytic enzyme	GO:0016787	hydrolase activity	Molecular Function
XP_022339978.1	XM_022484270.1	3.39092	0.00140933	von Willebrand factor D and EGF domain-containing protein-like
XP_022307861.1	XM_022452153.1	3.38703	0.00191146	E3 ubiquitin-protein ligase TRIM33-like	GO:0006163	purine nucleotide metabolic process	Biological Process
XP_022308809.1	XM_022453101.1	3.38515	0.0147308	caveolin-1-like	GO:0000139;GO:0005506;GO:0005901;GO:0016021;GO:0016705;GO:0020037;GO:0055114;GO:0070836	Golgi membrane;iron ion binding;caveola;integral component of membrane;oxidoreductase activity, acting on paired donors, with incorporation or reduction of molecular oxygen;heme binding;oxidation-reduction process;caveola assembly	Cellular Component;Molecular Function;Cellular Component;Cellular Component;Molecular Function;Molecular Function;Biological Process;Biological Process
XP_022296342.1	XM_022440634.1	3.37745	0.00164345	von Willebrand factor D and EGF domain-containing protein-like
XP_022323936.1	XM_022468228.1	3.37073	0.0498075	fibrillin-2 isoform X1
XP_022294072.1	XM_022438364.1	3.3643	0.00909168	prolyl 4-hydroxylase subunit alpha-1-like	GO:0003676;GO:0005506;GO:0009987;GO:0016020;GO:0016192;GO:0016705;GO:0031418;GO:0051213;GO:0055114	nucleic acid binding;iron ion binding;cellular process;membrane;vesicle-mediated transport;oxidoreductase activity, acting on paired donors, with incorporation or reduction of molecular oxygen;L-ascorbic acid binding;dioxygenase activity;oxidation-reduction process	Molecular Function;Molecular Function;Biological Process;Cellular Component;Biological Process;Molecular Function;Molecular Function;Molecular Function;Biological Process
XP_022335581.1	XM_022479873.1	3.36006	1.66048e-05	uncharacterized protein LOC111132142	GO:0016021	integral component of membrane	Cellular Component
XP_022337256.1	XM_022481548.1	3.35125	0.000358037	uncharacterized protein LOC111133292	GO:0005622;GO:0008270	intracellular;zinc ion binding	Cellular Component;Molecular Function
XP_022319882.1	XM_022464174.1	3.35001	0.0388283	schlafen-like protein 1
XP_022332570.1	XM_022476862.1	3.34675	0.0104776	circumsporozoite protein-like	GO:0016020	membrane	Cellular Component
XP_022344714.1	XM_022489006.1	3.34638	0.0224822	ras association domain-containing protein 10 isoform X3	GO:0007165	signal transduction	Biological Process
XP_022321941.1	XM_022466233.1	3.33376	0.018096	neurogenic locus notch homolog protein 1-like	GO:0016020	membrane	Cellular Component
XP_022294583.1	XM_022438875.1	3.32412	0.0324812	protein draper-like
XP_022330039.1	XM_022474331.1	3.31266	0.0394406	predicted protein	GO:0003676	nucleic acid binding	Molecular Function
XP_022345777.1	XM_022490069.1	3.31129	0.0138776	alpha-protein kinase vwkA-like	GO:0004674;GO:0005524;GO:0006468	protein serine/threonine kinase activity;ATP binding;protein phosphorylation	Molecular Function;Molecular Function;Biological Process
XP_022345398.1	XM_022489690.1	3.30436	0.0308508	proteoglycan 4-like isoform X2
XP_022293930.1	XM_022438222.1	3.30383	0.000183232	Histidine-specific methyltransferase EgtD	GO:0016740	transferase activity	Molecular Function
XP_022344483.1	XM_022488775.1	3.3038	0.0257491	S-layer homology domain-containing protein
XP_022322680.1	XM_022466972.1	3.30114	0.000156499	Tripartite motif-containing protein 2
XP_022309191.1	XM_022453483.1	3.272	0.0170497	uncharacterized protein LOC111114932
XP_022344595.1	XM_022488887.1	3.26402	0.031214	complement C1q-like protein 4
XP_022345265.1	XM_022489557.1	3.25272	0.00899372	lectin BRA-3-like isoform X1
XP_022298127.1	XM_022442419.1	3.24955	0.0242827	uncharacterized protein LOC111107287 isoform X1
XP_022296308.1	XM_022440600.1	3.24412	0.0185914	C1q-related factor-like
XP_022320756.1	XM_022465048.1	3.24231	0.0160348	uncharacterized protein LOC111122989
XP_022312782.1	XM_022457074.1	3.23907	0.0118584	uncharacterized protein LOC111117844
XP_022324765.1	XM_022469057.1	3.23901	0.00500135	early endosome antigen 1-like isoform X2
XP_022313837.1	XM_022458129.1	3.22529	0.0108469	inorganic pyrophosphatase-like	GO:0000287;GO:0004427;GO:0005737;GO:0006796	magnesium ion binding;inorganic diphosphatase activity;cytoplasm;phosphate-containing compound metabolic process	Molecular Function;Molecular Function;Cellular Component;Biological Process
XP_022287796.1	XM_022432088.1	3.21507	0.039535	von Willebrand factor D and EGF domain-containing protein-like
XP_022297159.1	XM_022441451.1	3.21301	0.000145673	tripartite motif-containing protein 2-like	GO:0005515;GO:0005622;GO:0008270	protein binding;intracellular;zinc ion binding	Molecular Function;Cellular Component;Molecular Function
XP_022335458.1	XM_022479750.1	3.21032	0.0316262	tripartite motif-containing protein 45-like	GO:0005622;GO:0008270	intracellular;zinc ion binding	Cellular Component;Molecular Function
XP_022336133.1	XM_022480425.1	3.20095	0.0368743	uncharacterized protein LOC111132592
XP_022321119.1	XM_022465411.1	3.19896	0.0170497	RAB6-interacting golgin-like isoform X1
XP_022332410.1	XM_022476702.1	3.19527	6.64482e-05	fibrocystin-L-like isoform X2	GO:0003743;GO:0003924;GO:0004714;GO:0005524;GO:0005525;GO:0006413;GO:0007169;GO:0016021;GO:0018108	translation initiation factor activity;GTPase activity;transmembrane receptor protein tyrosine kinase activity;ATP binding;GTP binding;translational initiation;transmembrane receptor protein tyrosine kinase signaling pathway;integral component of membrane;peptidyl-tyrosine phosphorylation	Molecular Function;Molecular Function;Molecular Function;Molecular Function;Molecular Function;Biological Process;Biological Process;Cellular Component;Biological Process
XP_022287393.1	XM_022431685.1	3.19195	0.0492967	hemicentin-1-like isoform X1
XP_022308069.1	XM_022452361.1	3.17991	0.0119464	Transposon Tf2-9 polyprotein	GO:0003676;GO:0004190;GO:0006508;GO:0008270;GO:0015074;GO:0016020	nucleic acid binding;aspartic-type endopeptidase activity;proteolysis;zinc ion binding;DNA integration;membrane	Molecular Function;Molecular Function;Biological Process;Molecular Function;Biological Process;Cellular Component
XP_022296574.1	XM_022440866.1	3.17974	0.00364809	cingulin-like isoform X1
XP_022289250.1	XM_022433542.1	3.17409	0.00973673	proline-rich transmembrane protein 1-like	GO:0016020	membrane	Cellular Component
XP_022308426.1	XM_022452718.1	3.17149	0.00994726	tripartite motif-containing protein 3-like	GO:0005622;GO:0008270	intracellular;zinc ion binding	Cellular Component;Molecular Function
XP_022303146.1	XM_022447438.1	3.16189	0.0271601	paired box protein Pax-6-like isoform X1	GO:0005634;GO:0006355;GO:0007275;GO:0043565	nucleus;regulation of transcription, DNA-templated;multicellular organism development;sequence-specific DNA binding	Cellular Component;Biological Process;Biological Process;Molecular Function
XP_022295680.1	XM_022439972.1	3.15907	0.0409941	complement C1q-like protein 4	GO:0030246	carbohydrate binding	Molecular Function
XP_022315496.1	XM_022459788.1	3.15608	0.0266893	ADP-ribosylation factor-like	GO:0005525	GTP binding	Molecular Function
XP_022295705.1	XM_022439997.1	3.14832	0.00711034	BTB and MATH domain-containing protein 42-like isoform X2	GO:0005515	protein binding	Molecular Function
XP_022319147.1	XM_022463439.1	3.14536	0.040497	transmembrane protein 26-like	GO:0005216;GO:0006811;GO:0016021	ion channel activity;ion transport;integral component of membrane	Molecular Function;Biological Process;Cellular Component
XP_022341403.1	XM_022485695.1	3.14154	0.0267097	aspartate--tRNA ligase, mitochondrial	GO:0003676;GO:0004812;GO:0005524;GO:0005737;GO:0006418;GO:0043231	nucleic acid binding;aminoacyl-tRNA ligase activity;ATP binding;cytoplasm;tRNA aminoacylation for protein translation;intracellular membrane-bounded organelle	Molecular Function;Molecular Function;Molecular Function;Cellular Component;Biological Process;Cellular Component
XP_022299353.1	XM_022443645.1	3.13312	0.00508448	uncharacterized protein F54H12.2-like	GO:0055114	oxidation-reduction process	Biological Process
XP_022344042.1	XM_022488334.1	3.133	0.0230311	lectin BRA-3-like isoform X1
XP_022289987.1	XM_022434279.1	3.13177	7.06626e-05	uncharacterized protein LOC111101695 isoform X1
XP_022291620.1	XM_022435912.1	3.12533	0.0103435	putative Chitinase A1	GO:0008152;GO:0016798	metabolic process;hydrolase activity, acting on glycosyl bonds	Biological Process;Molecular Function
XP_022324006.1	XM_022468298.1	3.12165	0.0230475	thioredoxin domain-containing protein 3 homolog isoform X2
XP_022312840.1	XM_022457132.1	3.12028	0.0224973	Tripartite motif-containing protein 2
XP_022330900.1	XM_022475192.1	3.11952	0.00907098	uncharacterized protein LOC111129089
XP_022288237.1	XM_022432529.1	3.10608	7.81079e-15	uncharacterized protein LOC111100548 isoform X1	GO:0005622;GO:0008270	intracellular;zinc ion binding	Cellular Component;Molecular Function
XP_022335383.1	XM_022479675.1	3.10371	0.0214562	thrombospondin-2-like isoform X1
XP_022308002.1	XM_022452294.1	3.09859	0.00262095	receptor-interacting serine/threonine-protein kinase 4-like isoform X1
XP_022330933.1	XM_022475225.1	3.09838	0.0312992	heme-binding protein 2-like	GO:0000139;GO:0006486;GO:0016021;GO:0016757;GO:0030246	Golgi membrane;protein glycosylation;integral component of membrane;transferase activity, transferring glycosyl groups;carbohydrate binding	Cellular Component;Biological Process;Cellular Component;Molecular Function;Molecular Function
XP_022304701.1	XM_022448993.1	3.0968	0.00175801	Polycystic kidney disease protein 1-like 2	GO:0005509;GO:0016021	calcium ion binding;integral component of membrane	Molecular Function;Cellular Component
XP_022294310.1	XM_022438602.1	3.09365	0.00676722	putative ferric-chelate reductase 1	GO:0016021;GO:0055114	integral component of membrane;oxidation-reduction process	Cellular Component;Biological Process
XP_022339244.1	XM_022483536.1	3.09255	0.0318435	macrophage mannose receptor 1-like
XP_022341285.1	XM_022485577.1	3.09191	9.38114e-06	microtubule-associated protein futsch	GO:0008270	zinc ion binding	Molecular Function
XP_022298647.1	XM_022442939.1	3.08066	0.0118909	uncharacterized protein LOC111107655
XP_022331976.1	XM_022476268.1	3.07928	0.000214785	sulfotransferase family cytosolic 1B member 1-like	GO:0008146	sulfotransferase activity	Molecular Function
XP_022303813.1	XM_022448105.1	3.07325	0.0184814	neuronal acetylcholine receptor subunit alpha-3-like	GO:0004888;GO:0005230;GO:0005634;GO:0006355;GO:0016021;GO:0034220;GO:0043565	transmembrane signaling receptor activity;extracellular ligand-gated ion channel activity;nucleus;regulation of transcription, DNA-templated;integral component of membrane;ion transmembrane transport;sequence-specific DNA binding	Molecular Function;Molecular Function;Cellular Component;Biological Process;Cellular Component;Biological Process;Molecular Function
XP_022290066.1	XM_022434358.1	3.07043	0.000232082	uncharacterized protein LOC111101759 isoform X1
XP_022308333.1	XM_022452625.1	3.06304	0.0391538	hyaluronan-binding protein 2-like
XP_022286862.1	XM_022431154.1	3.05008	0.0114441	striated muscle-specific serine/threonine-protein kinase-like
XP_022332509.1	XM_022476801.1	3.04467	0.025122	cytosolic carboxypeptidase 2-like isoform X26
XP_022318232.1	XM_022462524.1	3.039	0.0184979	cell death-inducing p53-target protein 1 homolog isoform X4	GO:0016021	integral component of membrane	Cellular Component
XP_022311525.1	XM_022455817.1	3.03288	0.00377639	multiple epidermal growth factor-like domains protein 6 isoform X1
XP_022288130.1	XM_022432422.1	3.03146	0.01225	uncharacterized protein LOC111100483 isoform X1
XP_022295737.1	XM_022440029.1	3.02875	0.0309383	SCO-spondin-like isoform X3
XP_022293914.1	XM_022438206.1	3.02196	0.00822117	uncharacterized protein LOC111104323	GO:0003676;GO:0008270	nucleic acid binding;zinc ion binding	Molecular Function;Molecular Function
XP_022291616.1	XM_022435908.1	3.01834	0.0365884	uncharacterized protein LOC111102953
XP_022310968.1	XM_022455260.1	3.01645	9.23275e-07	Transposon Ty3-G Gag-Pol polyprotein	GO:0003676;GO:0015074	nucleic acid binding;DNA integration	Molecular Function;Biological Process
XP_022308770.1	XM_022453062.1	3.01603	0.0329038	caveolin-1-like	GO:0000139;GO:0005901;GO:0016021;GO:0070836	Golgi membrane;caveola;integral component of membrane;caveola assembly	Cellular Component;Cellular Component;Cellular Component;Biological Process
XP_022334978.1	XM_022479270.1	3.01329	0.0215494	cell wall protein DAN4-like isoform X1
XP_022295147.1	XM_022439439.1	3.01305	0.00354902	ficolin-1-like isoform X2	GO:0016020	membrane	Cellular Component
XP_022288467.1	XM_022432759.1	3.00888	6.61447e-07	uncharacterized protein LOC111100671 isoform X2	GO:0005515;GO:0005622;GO:0008270	protein binding;intracellular;zinc ion binding	Molecular Function;Cellular Component;Molecular Function
XP_022302076.1	XM_022446368.1	3.0083	0.0284568	Cyclic nucleotide-binding domain-containing protein 2
XP_022320261.1	XM_022464553.1	3.00297	0.00220005	E3 ubiquitin-protein ligase TRIM56-like	GO:0005515;GO:0005622;GO:0008270	protein binding;intracellular;zinc ion binding	Molecular Function;Cellular Component;Molecular Function
XP_022308551.1	XM_022452843.1	3.00059	0.00257173	protein draper-like
XP_022311634.1	XM_022455926.1	2.99928	0.0327462	transient receptor potential cation channel subfamily M member 2-like
XP_022289441.1	XM_022433733.1	2.99823	0.00356095	peptidoglycan-recognition protein SC2-like	GO:0008270;GO:0008745;GO:0009253;GO:0042834;GO:0045087	zinc ion binding;N-acetylmuramoyl-L-alanine amidase activity;peptidoglycan catabolic process;peptidoglycan binding;innate immune response	Molecular Function;Molecular Function;Biological Process;Molecular Function;Biological Process
XP_022316685.1	XM_022460977.1	2.99591	0.00351653	complement C1q-like protein 4	GO:0030246	carbohydrate binding	Molecular Function
XP_022339015.1	XM_022483307.1	2.98823	0.0156824	uncharacterized protein LOC111134351 isoform X2
XP_022318091.1	XM_022462383.1	2.98702	0.0155181	ADP-ribosylation factor-like	GO:0005525	GTP binding	Molecular Function
XP_022314366.1	XM_022458658.1	2.98693	0.0299584	uncharacterized protein LOC111118937
XP_022333799.1	XM_022478091.1	2.98451	0.0126871	sodium- and chloride-dependent glycine transporter 2	GO:0005328;GO:0006836;GO:0016021;GO:0055085	neurotransmitter:sodium symporter activity;neurotransmitter transport;integral component of membrane;transmembrane transport	Molecular Function;Biological Process;Cellular Component;Biological Process
XP_022295869.1	XM_022440161.1	2.98266	0.000653931	complement C1q-like protein 3	GO:0016020	membrane	Cellular Component
XP_022294164.1	XM_022438456.1	2.98227	0.0114589	uncharacterized protein LOC111104478
XP_022288662.1	XM_022432954.1	2.97998	5.33669e-07	uncharacterized protein LOC111100842
XP_022291426.1	XM_022435718.1	2.9759	0.00217286	serine/threonine-protein phosphatase 6 regulatory ankyrin repeat subunit B-like isoform X1	GO:0005515	protein binding	Molecular Function
XP_022299001.1	XM_022443293.1	2.9755	0.0286182	complement C1q tumor necrosis factor-related protein 3-like	GO:0005515	protein binding	Molecular Function
XP_022326766.1	XM_022471058.1	2.97453	0.00972473	tetraspanin-9-like	GO:0016020	membrane	Cellular Component
XP_022295545.1	XM_022439837.1	2.97167	0.00518423	Inhibitor of growth protein 3	GO:0003677;GO:0004518;GO:0046872	DNA binding;nuclease activity;metal ion binding	Molecular Function;Molecular Function;Molecular Function
XP_022326653.1	XM_022470945.1	2.97085	0.0100431	protein FAM166B-like
XP_022309746.1	XM_022454038.1	2.97069	0.00660274	uncharacterized protein C10orf67, mitochondrial-like isoform X10
XP_022321901.1	XM_022466193.1	2.96708	0.0179594	hemicentin-1-like isoform X1	GO:0016020	membrane	Cellular Component
XP_022286698.1	XM_022430990.1	2.95287	0.011926	type III restriction-modification system enzyme mod	GO:0016020	membrane	Cellular Component
XP_022290340.1	XM_022434632.1	2.94724	0.013755	spindle and kinetochore-associated protein 3-like
XP_022286557.1	XM_022430849.1	2.93333	0.00252303	uncharacterized protein LOC111099536
[truncated: 1,916 more rows]

## Sheet: family 90 as reference vs 120
XP	XM	DESeq_Ape_Log2FoldChange	DESeq_Ape_Adj_P_value	Blast2Go_description	Annotation.GO.ID	Annotation.GO.Term	Annotation.GO.Category
[truncated: 1,538 more rows]
