# Supplementary material for: Understanding Crassostrea virginica tolerance of Perkinsus marinus through global gene expression analysis
Source: Front Genet. 2023 Jan 19;14:1054558. doi: 10.3389/fgene.2023.1054558 (PMC9892467; doi:10.3389/fgene.2023.1054558)
Supplement: Supplementary file 2 [file DataSheet6.xlsx]

## Sheet: Title
Supplemental 6
DESeq2 shared transcripts

## Sheet: shared by all
XP	XM	Blast2Go_description	Annotation.GO.ID	Annotation.GO.Term	Annotation.GO.Category	Fam_84_vs_90_L2FC	Fam_84_vs_90_AdjP	Fam_89_vs_90_L2FC	Fam_89_vs_90_AdjP	Fam_120_vs_90_L2FC	Fam_120_vs_90_AdjP	direction
XP_022339177.1	XM_022483469.1	GMP synthase [glutamine-hydrolyzing]	GO:0000166;GO:0003824;GO:0006164	nucleotide binding;catalytic activity;purine nucleotide biosynthetic process	Molecular Function;Molecular Function;Biological Process	13.9442	3.26367e-26	0.20978	7.83797e-20	14.4022	4.23092e-27	up
XP_022302195.1	XM_022446487.1	complement C1q tumor necrosis factor-related protein 3-like				10.7346	1.80016e-06	9.49686	2.50666e-05	10.798	1.62226e-06	up
XP_022336853.1	XM_022481145.1	BTB/POZ domain-containing protein 6-like				10.6672	1.45136e-05	0.424629	2.95827e-05	0.192729	0.000325562	up
XP_022299202.1	XM_022443494.1	bactericidal permeability increasing protein	GO:0008289;GO:0050896	lipid binding;response to stimulus	Molecular Function;Biological Process	10.4749	1.11145e-11	8.81253	1.44834e-08	0.285398	9.60991e-05	up
XP_022290795.1	XM_022435087.1	toxin CrTX-A-like				10.2097	1.28014e-08	9.24211	2.62415e-07	0.354633	0.00158041	up
XP_022295229.1	XM_022439521.1	AChain A, Crystal structure of a DM9 domain containing protein from Crassostrea gigas				10.0063	2.3323e-08	10.284	6.50665e-09	10.086	1.70166e-08	up
XP_022333451.1	XM_022477743.1	DNA repair protein REV1 isoform X1	GO:0003684;GO:0005634;GO:0016020;GO:0016779;GO:0042276	damaged DNA binding;nucleus;membrane;nucleotidyltransferase activity;error-prone translesion synthesis	Molecular Function;Cellular Component;Cellular Component;Molecular Function;Biological Process	9.91534	2.61517e-07	10.5943	2.14326e-08	11.2317	2.4618e-09	up
XP_022294029.1	XM_022438321.1	uncharacterized protein LOC111104399 isoform X1				9.83354	0.000107405	0.384887	0.000534666	0.178063	0.00525366	up
XP_022300517.1	XM_022444809.1	prestalk protein-like				9.65236	8.12991e-06	10.5828	5.35508e-07	0.282346	0.0269311	up
XP_022301905.1	XM_022446197.1	E3 ubiquitin-protein ligase TRIM9-like				9.45531	2.13829e-08	6.98305	5.93924e-05	9.63533	9.58188e-09	up
XP_022309491.1	XM_022453783.1	Tripartite motif-containing protein 2	GO:0005622;GO:0008270	intracellular;zinc ion binding	Cellular Component;Molecular Function	9.27817	2.09018e-06	7.69982	9.67035e-05	7.93367	7.43361e-05	up
XP_022289072.1	XM_022433364.1	uncharacterized protein LOC111101078 isoform X3				9.19398	4.85465e-05	10.1725	4.23768e-06	0.262515	0.00742078	up
XP_022288031.1	XM_022432323.1	baculoviral IAP repeat-containing protein 7-B-like				9.10287	5.97726e-09	9.93817	8.90267e-11	9.38441	1.4445e-09	up
XP_022296290.1	XM_022440582.1	heat shock 70 kDa protein 12A-like				9.04713	5.35654e-08	9.77401	2.15365e-09	8.50116	4.42688e-07	up
XP_022337972.1	XM_022482264.1	coagulation factor XII-like isoform X1				8.88722	1.33403e-05	9.6255	1.48309e-06	9.22498	6.07262e-06	up
XP_022301908.1	XM_022446200.1	uncharacterized protein LOC111109932 isoform X1	GO:0016020	membrane	Cellular Component	8.72722	9.93189e-07	10.6453	5.97672e-10	10.8595	2.73165e-10	up
XP_022334742.1	XM_022479034.1	barrier-to-autointegration factor	GO:0003677	DNA binding	Molecular Function	8.54841	4.93368e-61	9.67303	9.07803e-79	9.42801	1.01011e-74	up
XP_022334402.1	XM_022478694.1	uncharacterized protein LOC111131261				8.47403	8.32629e-07	5.15221	0.0039317	6.96091	8.7537e-05	up
XP_022342353.1	XM_022486645.1	coiled-coil domain-containing protein 74A-like isoform X1				8.45043	2.30114e-05	9.28429	1.99046e-06	8.13197	5.31116e-05	up
XP_022296493.1	XM_022440785.1	uncharacterized protein LOC111106212 isoform X1				8.29762	2.68735e-05	8.0925	3.55731e-05	8.80471	8.13933e-06	up
XP_022323558.1	XM_022467850.1	uncharacterized protein LOC111124719 isoform X4				8.03828	0.000163352	8.65261	3.29478e-05	8.16322	0.000132547	up
XP_022289412.1	XM_022433704.1	tripartite motif-containing protein 2-like isoform X3	GO:0005515;GO:0005622;GO:0008270	protein binding;intracellular;zinc ion binding	Molecular Function;Cellular Component;Molecular Function	7.92091	2.84255e-05	8.10542	1.40137e-05	0.533921	0.042783	up
XP_022334294.1	XM_022478586.1	organic cation transporter protein-like	GO:0016021;GO:0022857;GO:0055085	integral component of membrane;transmembrane transporter activity;transmembrane transport	Cellular Component;Molecular Function;Biological Process	7.89183	3.97143e-05	9.02062	1.45163e-06	6.84896	0.000533777	up
XP_022287279.1	XM_022431571.1	uncharacterized protein LOC111100010 isoform X2				7.85627	0.000679337	6.29574	0.00591138	0.258315	0.0227918	up
XP_022296322.1	XM_022440614.1	complement C1q-like protein 4				7.77995	1.74072e-07	7.42109	5.47754e-07	6.22954	4.22129e-05	up
XP_022287797.1	XM_022432089.1	von Willebrand factor D and EGF domain-containing protein-like				7.75851	1.20954e-05	7.09966	5.09072e-05	6.37321	0.00041163	up
XP_022332338.1	XM_022476630.1	phenylalanine--tRNA ligase, mitochondrial isoform X2	GO:0000049;GO:0004826;GO:0005524;GO:0005737;GO:0006432	tRNA binding;phenylalanine-tRNA ligase activity;ATP binding;cytoplasm;phenylalanyl-tRNA aminoacylation	Molecular Function;Molecular Function;Molecular Function;Cellular Component;Biological Process	7.59112	0.000278104	6.99634	0.000724224	8.49785	4.00574e-05	up
XP_022299007.1	XM_022443299.1	complement C1q tumor necrosis factor-related protein 3-like	GO:0005515	protein binding	Molecular Function	7.43377	1.48771e-05	7.01545	3.55638e-05	6.84731	7.49772e-05	up
XP_022308193.1	XM_022452485.1	piggyBac transposable element-derived protein 4-like				7.37026	3.45368e-06	3.58598	0.0191576	6.96906	1.36399e-05	up
XP_022332139.1	XM_022476431.1	basal body-orientation factor 1-like	GO:0036064	ciliary basal body	Cellular Component	7.1916	0.000485405	5.14172	0.0118584	7.46598	0.000304191	up
XP_022290155.1	XM_022434447.1	uncharacterized protein LOC111101829				7.16032	2.37047e-08	7.54025	2.68873e-09	4.44815	0.00101346	up
XP_022305075.1	XM_022449367.1	perlucin-like protein				7.12162	0.000191823	0.554004	0.00367611	0.235667	0.00145551	up
XP_022312804.1	XM_022457096.1	collagen alpha-1(XII) chain-like	GO:0004197;GO:0005581;GO:0006508	cysteine-type endopeptidase activity;collagen trimer;proteolysis	Molecular Function;Cellular Component;Biological Process	7.0864	0.000514316	7.43881	0.000189415	8.24798	4.11929e-05	up
XP_022299242.1	XM_022443534.1	uncharacterized protein LOC111108045 isoform X1				7.07413	0.000216703	6.5803	0.000519558	5.31019	0.00794666	up
XP_022298993.1	XM_022443285.1	heat shock 70 kDa protein 12A-like				7.05542	0.00136317	7.37038	0.000605756	0.39378	0.00338677	up
XP_022335893.1	XM_022480185.1	Cytochrome P450 1A1	GO:0005506;GO:0016705;GO:0020037;GO:0055114	iron ion binding;oxidoreductase activity, acting on paired donors, with incorporation or reduction of molecular oxygen;heme binding;oxidation-reduction process	Molecular Function;Molecular Function;Molecular Function;Biological Process	6.74292	3.27899e-10	7.12961	1.89245e-11	5.26892	1.62226e-06	up
XP_022299569.1	XM_022443861.1	complement C1q-like protein 2	GO:0005515	protein binding	Molecular Function	6.68532	0.000378054	6.0717	0.0010355	0.227319	0.0438826	up
XP_022335498.1	XM_022479790.1	IgGFc-binding protein				6.67785	2.06337e-06	7.26526	1.56173e-07	6.31476	8.81106e-06	up
XP_022301614.1	XM_022445906.1	complement C1q-like protein 3	GO:0016020	membrane	Cellular Component	6.65449	2.60403e-06	5.44247	0.000115912	6.53514	4.41749e-06	up
XP_022338328.1	XM_022482620.1	cholecystokinin receptor type A-like	GO:0004930;GO:0007186;GO:0016021	G protein-coupled receptor activity;G protein-coupled receptor signaling pathway;integral component of membrane	Molecular Function;Biological Process;Cellular Component	6.61668	0.0032745	6.92915	0.00154287	0.320833	0.0162024	up
XP_022302457.1	XM_022446749.1	copine-8-like isoform X1	GO:0005544;GO:0005886;GO:0071277	calcium-dependent phospholipid binding;plasma membrane;cellular response to calcium ion	Molecular Function;Cellular Component;Biological Process	6.58839	0.000753117	7.40889	9.42372e-05	8.86338	2.5043e-06	up
XP_022345144.1	XM_022489436.1	proline synthase co-transcribed bacterial homolog protein	GO:0030170	pyridoxal phosphate binding	Molecular Function	6.52318	2.53225e-06	5.05762	0.000279901	6.05941	1.56559e-05	up
XP_022296052.1	XM_022440344.1	Tripartite motif-containing protein 2	GO:0005515	protein binding	Molecular Function	6.50098	0.00381035	6.87555	0.001648	0.35104	0.00743689	up
XP_022290070.1	XM_022434362.1	multiple epidermal growth factor-like domains protein 10				6.42691	0.00151474	6.89348	0.000471151	8.17717	3.46631e-05	up
XP_022298263.1	XM_022442555.1	MAM and LDL-receptor class A domain-containing protein 1-like				6.26645	0.00150167	5.45091	0.00472031	0.288272	0.0284596	up
XP_022296734.1	XM_022441026.1	complement C1q tumor necrosis factor-related protein 3-like	GO:0005515	protein binding	Molecular Function	6.22869	0.000272264	6.52772	0.000102213	0.218966	0.018871	up
XP_022288066.1	XM_022432358.1	complement C1q-like protein 2 isoform X3	GO:0005515	protein binding	Molecular Function	6.22059	2.60368e-10	5.64709	9.29498e-09	5.02719	5.79817e-07	up
XP_022295932.1	XM_022440224.1	complement C1q-like protein 3	GO:0016020	membrane	Cellular Component	6.19985	2.31232e-09	4.91277	2.77819e-06	4.05879	0.000174277	up
XP_022336139.1	XM_022480431.1	fibrinogen-like protein A				6.11998	0.000171584	5.36458	0.000822537	0.272183	0.0433953	up
XP_022296336.1	XM_022440628.1	heat shock 70 kDa protein 12A-like				6.06217	2.09012e-05	6.18564	1.04387e-05	5.29914	0.000267505	up
XP_022296955.1	XM_022441247.1	galactoside 2-alpha-L-fucosyltransferase 2-like	GO:0005975;GO:0006486;GO:0008107;GO:0016021;GO:0032580;GO:0036065	carbohydrate metabolic process;protein glycosylation;galactoside 2-alpha-L-fucosyltransferase activity;integral component of membrane;Golgi cisterna membrane;fucosylation	Biological Process;Biological Process;Molecular Function;Cellular Component;Cellular Component;Biological Process	5.96275	0.00611762	4.6071	0.0260684	0.392871	0.0208524	up
XP_022295287.1	XM_022439579.1	GTPase IMAP family member 4-like	GO:0005525	GTP binding	Molecular Function	5.9245	0.00047935	9.78927	3.85229e-10	7.98431	9.45105e-07	up
XP_022287116.1	XM_022431408.1	uncharacterized protein LOC111099902				5.72552	3.40121e-05	5.28975	0.000112412	6.23438	6.31884e-06	up
XP_022302063.1	XM_022446355.1	fucolectin-like				5.71006	1.32976e-05	5.62176	1.40209e-05	4.53994	0.000704197	up
XP_022303303.1	XM_022447595.1	uncharacterized protein LOC111110929 isoform X3				5.67251	7.95663e-05	3.78247	0.00913215	5.51427	0.000142394	up
XP_022345283.1	XM_022489575.1	multiple epidermal growth factor-like domains protein 10 isoform X1	GO:0016020	membrane	Cellular Component	5.66014	0.000107724	6.01249	2.90272e-05	3.59411	0.0168053	up
XP_022322048.1	XM_022466340.1	F-box/LRR-repeat protein 4-like				5.59464	0.0018863	5.53384	0.00167547	5.76035	0.00159497	up
XP_022288441.1	XM_022432733.1	tripartite motif-containing protein 45-like				5.44762	0.000189752	5.74108	5.95899e-05	6.06398	2.97785e-05	up
XP_022311345.1	XM_022455637.1	receptor-type tyrosine-protein phosphatase-like	GO:0006470;GO:0016791	protein dephosphorylation;phosphatase activity	Biological Process;Molecular Function	5.43626	0.00537074	6.53101	0.000501401	4.57751	0.0205889	up
XP_022343327.1	XM_022487619.1	eukaryotic translation initiation factor 3 subunit A-like isoform X1				5.40699	0.000864505	5.60066	0.000418725	0.288325	0.00246592	up
XP_022287379.1	XM_022431671.1	uncharacterized protein K02A2.6-like	GO:0003676;GO:0015074	nucleic acid binding;DNA integration	Molecular Function;Biological Process	5.38071	4.73021e-08	4.63922	2.7894e-06	5.14764	2.03208e-07	up
XP_022338511.1	XM_022482803.1	uncharacterized protein LOC111134033				5.31558	5.83719e-11	6.33147	1.77195e-15	4.7137	9.48666e-09	up
XP_022335507.1	XM_022479799.1	IgGFc-binding protein				5.31469	0.000536427	6.20488	3.65441e-05	0.354171	0.00193916	up
XP_022290908.1	XM_022435200.1	complement C1q-like protein 4				5.29519	0.000197547	4.15108	0.00295351	3.81454	0.00888565	up
XP_022327698.1	XM_022471990.1	torsin-1A-like	GO:0005515;GO:0005524;GO:0005783;GO:0006810;GO:0006996;GO:0016020;GO:0061077	protein binding;ATP binding;endoplasmic reticulum;transport;organelle organization;membrane;chaperone-mediated protein folding	Molecular Function;Molecular Function;Cellular Component;Biological Process;Biological Process;Cellular Component;Biological Process	5.17019	0.0107285	3.84955	0.0401795	10.0081	8.67748e-08	up
XP_022345261.1	XM_022489553.1	Monocarboxylate transporter 12	GO:0016021;GO:0055085	integral component of membrane;transmembrane transport	Cellular Component;Biological Process	5.15762	0.000211394	3.77224	0.0062054	3.94172	0.00615999	up
XP_022324122.1	XM_022468414.1	mitochondria-eating protein-like isoform X3	GO:0005741;GO:0035694	mitochondrial outer membrane;mitochondrial protein catabolic process	Cellular Component;Biological Process	5.09169	0.000433878	5.43777	0.00012497	5.13259	0.000429281	up
XP_022321943.1	XM_022466235.1	4-coumarate--CoA ligase-like 7	GO:0003824;GO:0008152	catalytic activity;metabolic process	Molecular Function;Biological Process	5.07635	1.21064e-07	5.54001	4.40009e-09	5.04818	1.47717e-07	up
XP_022312860.1	XM_022457152.1	Collagen alpha-1(XII) chain				4.99835	0.00554625	5.01156	0.0041196	5.91792	0.00101698	up
XP_022339536.1	XM_022483828.1	hemicentin-1-like isoform X2	GO:0016020	membrane	Cellular Component	4.94858	6.99441e-06	4.39769	6.06688e-05	4.29985	0.000122862	up
XP_022298647.1	XM_022442939.1	uncharacterized protein LOC111107655				4.91058	7.82597e-05	3.08066	0.0118909	4.54305	0.000313542	up
XP_022311664.1	XM_022455956.1	uncharacterized protein LOC111116904				4.89188	0.000487125	5.0145	0.000261857	2.94443	0.0357003	up
XP_022296289.1	XM_022440581.1	heat shock 70 kDa protein 12A-like				4.88406	0.00102394	5.43603	0.000174846	5.46094	0.000223028	up
XP_022305136.1	XM_022449428.1	galactosylceramide sulfotransferase-like	GO:0001733;GO:0005509;GO:0005794;GO:0009247;GO:0016021	galactosylceramide sulfotransferase activity;calcium ion binding;Golgi apparatus;glycolipid biosynthetic process;integral component of membrane	Molecular Function;Molecular Function;Cellular Component;Biological Process;Cellular Component	4.86474	0.000238063	3.43623	0.00841338	4.6443	0.000533694	up
XP_022289349.1	XM_022433641.1	serine/threonine-protein phosphatase 6 regulatory ankyrin repeat subunit B-like isoform X1	GO:0005515	protein binding	Molecular Function	4.85661	8.42419e-06	3.44434	0.00164115	4.80004	1.13884e-05	up
XP_022303592.1	XM_022447884.1	angiopoietin-related protein 7-like isoform X4				4.8231	0.00142421	4.17067	0.00461024	4.66314	0.00237688	up
XP_022295869.1	XM_022440161.1	complement C1q-like protein 3	GO:0016020	membrane	Cellular Component	4.82078	1.80869e-08	2.98266	0.000653931	4.23771	1.03959e-06	up
XP_022288677.1	XM_022432969.1	putative GPI-anchored protein pfl2	GO:0016020	membrane	Cellular Component	4.81925	0.00295061	5.32853	0.000724224	4.36552	0.00824912	up
XP_022298806.1	XM_022443098.1	complement C1q-like protein 2	GO:0016020	membrane	Cellular Component	4.7391	0.00185301	5.65288	0.000137124	0.381241	0.0329535	up
XP_022312400.1	XM_022456692.1	tripartite motif-containing protein 45-like isoform X1	GO:0005622;GO:0008270	intracellular;zinc ion binding	Cellular Component;Molecular Function	4.70656	0.000238063	6.82005	2.98514e-08	2.5304	0.0482781	up
XP_022319086.1	XM_022463378.1	ubiquitin-conjugating enzyme E2 D4-like	GO:0000151;GO:0000166;GO:0006511;GO:0031398;GO:0031625;GO:0061631;GO:0070936	ubiquitin ligase complex;nucleotide binding;ubiquitin-dependent protein catabolic process;positive regulation of protein ubiquitination;ubiquitin protein ligase binding;ubiquitin conjugating enzyme activity;protein K48-linked ubiquitination	Cellular Component;Molecular Function;Biological Process;Biological Process;Molecular Function;Molecular Function;Biological Process	4.62375	0.00364657	5.77406	0.000174846	4.37692	0.00680429	up
XP_022335690.1	XM_022479982.1	G-protein coupled receptor Mth2	GO:0004930;GO:0007166;GO:0007186;GO:0016021	G protein-coupled receptor activity;cell surface receptor signaling pathway;G protein-coupled receptor signaling pathway;integral component of membrane	Molecular Function;Biological Process;Biological Process;Cellular Component	4.60687	0.00650044	3.93531	0.014125	0.216778	0.0455391	up
XP_022296898.1	XM_022441190.1	E3 ubiquitin-protein ligase TRIM9-like	GO:0005622;GO:0008270	intracellular;zinc ion binding	Cellular Component;Molecular Function	4.57574	2.66511e-05	3.71887	0.000649081	3.83727	0.000578985	up
XP_022303470.1	XM_022447762.1	uncharacterized protein LOC111111026				4.55384	0.00146456	2.74553	0.0415875	3.61848	0.0140426	up
XP_022323096.1	XM_022467388.1	tetraspanin-18-like isoform X1				4.4766	0.00437551	5.26952	0.000587491	3.88527	0.0140494	up
XP_022316182.1	XM_022460474.1	glyoxalase 3-like				4.44987	0.00366392	3.71319	0.0113107	4.39569	0.00458531	up
XP_022290091.1	XM_022434383.1	uncharacterized protein LOC111101780	GO:0005515	protein binding	Molecular Function	4.44588	0.00621943	4.93658	0.00173349	5.94838	0.000186344	up
XP_022310624.1	XM_022454916.1	complement C1q tumor necrosis factor-related protein 2-like				4.42631	0.0096093	4.83256	0.00369294	5.9245	0.000578985	up
XP_022313171.1	XM_022457463.1	cartilage matrix protein-like	GO:0016020	membrane	Cellular Component	4.38647	0.00346668	4.30705	0.0031271	3.20537	0.0296776	up
XP_022306472.1	XM_022450764.1	uncharacterized protein LOC111112895				4.38041	5.31642e-15	3.96106	2.52352e-12	4.90105	4.67643e-19	up
XP_022299763.1	XM_022444055.1	betaine--homocysteine S-methyltransferase 1-like	GO:0005737;GO:0008270;GO:0009086;GO:0032259;GO:0047150	cytoplasm;zinc ion binding;methionine biosynthetic process;methylation;betaine-homocysteine S-methyltransferase activity	Cellular Component;Molecular Function;Biological Process;Biological Process;Molecular Function	4.3761	1.62704e-05	2.18626	0.0283348	3.16612	0.00266928	up
XP_022299844.1	XM_022444136.1	heat shock 70 kDa protein 12A-like				4.36779	0.00820135	3.88048	0.0140534	6.28789	0.00012258	up
XP_022324929.1	XM_022469221.1	uncharacterized protein LOC111125429 isoform X2				4.35867	0.00066574	4.15574	0.000953161	3.38999	0.00968305	up
XP_022302455.1	XM_022446747.1	SCO-spondin-like isoform X3				4.3466	0.00256778	3.56331	0.0101683	3.77753	0.0098944	up
XP_022320167.1	XM_022464459.1	Monocarboxylate transporter 14				4.31706	0.00214228	3.65858	0.00728432	3.50542	0.0139116	up
XP_022297723.1	XM_022442015.1	erythroblast NAD(P)(+)--arginine ADP-ribosyltransferase-like	GO:0003956;GO:0006471	NAD(P)+-protein-arginine ADP-ribosyltransferase activity;protein ADP-ribosylation	Molecular Function;Biological Process	4.28196	0.000968878	4.71956	0.000194008	3.23948	0.014352	up
XP_022302493.1	XM_022446785.1	tripartite motif-containing protein 2-like	GO:0005622;GO:0008270	intracellular;zinc ion binding	Cellular Component;Molecular Function	4.2674	0.00394527	3.96868	0.00565701	0.413282	0.0139842	up
XP_022302977.1	XM_022447269.1	cyclic nucleotide-binding domain-containing protein 2-like				4.21523	0.010267	4.93549	0.00214589	0.360665	0.00428996	up
XP_022331214.1	XM_022475506.1	U3 small nucleolar ribonucleoprotein protein MPP10-like	GO:0005732;GO:0006364;GO:0034457	small nucleolar ribonucleoprotein complex;rRNA processing;Mpp10 complex	Cellular Component;Biological Process;Cellular Component	4.19739	0.000702442	5.09774	2.13977e-05	3.82037	0.00252574	up
XP_022339964.1	XM_022484256.1	von Willebrand factor D and EGF domain-containing protein-like				4.13726	0.00123258	4.04035	0.00127047	2.65868	0.0342653	up
XP_022306408.1	XM_022450700.1	uncharacterized protein LOC111112847	GO:0016021	integral component of membrane	Cellular Component	4.13175	0.000773217	6.34846	7.26847e-08	4.70325	0.000122643	up
XP_022286632.1	XM_022430924.1	mucin-3A isoform X1				4.12001	0.0106926	4.8403	0.00222067	4.17456	0.0110383	up
XP_022287036.1	XM_022431328.1	uncharacterized protein LOC111099856				4.01102	0.0177377	4.0362	0.0137491	5.00315	0.00432785	up
XP_022291160.1	XM_022435452.1	putative GPI-anchored protein pfl2	GO:0016020	membrane	Cellular Component	4.00613	0.0104417	4.42569	0.00371553	0.295402	0.0190045	up
XP_022297998.1	XM_022442290.1	IQ and AAA domain-containing protein 1-like	GO:0005524	ATP binding	Molecular Function	3.95539	0.000974051	3.5119	0.00279255	3.37333	0.0057425	up
XP_022298127.1	XM_022442419.1	uncharacterized protein LOC111107287 isoform X1				3.95446	0.0112331	3.24955	0.0242827	4.15415	0.00884289	up
XP_022318627.1	XM_022462919.1	fucolectin-like				3.93609	0.015661	2.7957	0.0443909	3.07704	0.045287	up
XP_022335383.1	XM_022479675.1	thrombospondin-2-like isoform X1				3.9113	0.00644345	3.10371	0.0214562	0.346064	0.0446165	up
XP_022298646.1	XM_022442938.1	uncharacterized protein LOC111107654				3.90957	0.000857711	2.16573	0.0442791	3.62353	0.00238893	up
XP_022316918.1	XM_022461210.1	helicase with zinc finger domain 2-like	GO:0016787	hydrolase activity	Molecular Function	3.88878	0.00538049	6.58129	8.80127e-07	4.95233	0.0003705	up
XP_022286633.1	XM_022430925.1	mucin-3A isoform X1				3.8718	1.3875e-06	3.92937	7.52829e-07	4.79381	9.65869e-10	up
XP_022345777.1	XM_022490069.1	alpha-protein kinase vwkA-like	GO:0004674;GO:0005524;GO:0006468	protein serine/threonine kinase activity;ATP binding;protein phosphorylation	Molecular Function;Molecular Function;Biological Process	3.86157	0.00616886	3.31129	0.0138776	3.67951	0.0100376	up
XP_022324711.1	XM_022469003.1	sulfotransferase 1A1	GO:0008146	sulfotransferase activity	Molecular Function	3.83406	2.5862e-06	3.44856	2.25651e-05	3.38001	4.38947e-05	up
XP_022324765.1	XM_022469057.1	early endosome antigen 1-like isoform X2				3.80627	0.0011536	3.23901	0.00500135	2.53374	0.0329535	up
XP_022344982.1	XM_022489274.1	coiled-coil domain-containing protein 152-like				3.7252	0.0170914	4.84443	0.00174231	4.73548	0.00320048	up
XP_022322334.1	XM_022466626.1	tetratricopeptide repeat protein 25-like isoform X13				3.71959	0.0154933	2.88987	0.040119	0.392859	0.0382147	up
XP_022299846.1	XM_022444138.1	heat shock 70 kDa protein 12A-like				3.71361	0.00389495	4.20513	0.000774116	3.80711	0.00340246	up
XP_022341267.1	XM_022485559.1	fibropellin-1-like isoform X1	GO:0005509	calcium ion binding	Molecular Function	3.66871	0.020258	2.8834	0.0428815	4.45311	0.00632536	up
XP_022310968.1	XM_022455260.1	Transposon Ty3-G Gag-Pol polyprotein	GO:0003676;GO:0015074	nucleic acid binding;DNA integration	Molecular Function;Biological Process	3.62791	2.50779e-09	3.01645	9.23275e-07	3.80636	2.48281e-10	up
XP_022286856.1	XM_022431148.1	uncharacterized protein LOC111099728				3.62692	0.00244977	2.77126	0.0164053	2.88602	0.0178032	up
XP_022291735.1	XM_022436027.1	uncharacterized protein LOC111103029				3.62512	0.0184957	4.56495	0.00269688	4.63182	0.00346007	up
XP_022299003.1	XM_022443295.1	complement C1q tumor necrosis factor-related protein 3-like	GO:0005515	protein binding	Molecular Function	3.56972	0.0154725	3.72412	0.00940674	3.13962	0.0313317	up
XP_022325947.1	XM_022470239.1	Partitioning defective 6-like protein beta				3.55577	0.000828405	3.85725	0.000205205	2.52245	0.0200581	up
XP_022342975.1	XM_022487267.1	OLD family endonuclease				3.53973	0.00165183	4.25103	0.000100977	2.47828	0.0283082	up
XP_022345438.1	XM_022489730.1	protein draper isoform X1				3.51995	1.62704e-05	2.45365	0.0029994	3.01231	0.000306128	up
XP_022290066.1	XM_022434358.1	uncharacterized protein LOC111101759 isoform X1				3.51842	2.51679e-05	3.07043	0.000232082	2.45036	0.00510771	up
XP_022296491.1	XM_022440783.1	uncharacterized protein LOC111106212 isoform X1				3.4508	0.00249166	2.44226	0.0267866	5.04475	4.55185e-06	up
XP_022330900.1	XM_022475192.1	uncharacterized protein LOC111129089				3.44145	0.00534332	3.11952	0.00907098	3.05038	0.0147041	up
XP_022325117.1	XM_022469409.1	uncharacterized protein LOC111125504 isoform X1	GO:0016021	integral component of membrane	Cellular Component	3.34895	0.0421214	5.0025	0.00266412	0.339201	0.0469303	up
XP_022317469.1	XM_022461761.1	calcium-binding protein NCS-1	GO:0005509;GO:0044464;GO:0050794	calcium ion binding;obsolete cell part;regulation of cellular process	Molecular Function;Cellular Component;Biological Process	3.31108	0.00322649	2.53323	0.0188618	2.76647	0.0152755	up
XP_022301045.1	XM_022445337.1	Transposon Ty3-G Gag-Pol polyprotein	GO:0003676;GO:0015074	nucleic acid binding;DNA integration	Molecular Function;Biological Process	3.28743	0.0040532	4.06287	0.000235617	3.16387	0.0064305	up
XP_022326653.1	XM_022470945.1	protein FAM166B-like				3.28674	0.00595896	2.97085	0.0100431	2.89011	0.0167459	up
XP_022342008.1	XM_022486300.1	protein preY, mitochondrial	GO:0000506;GO:0005829;GO:0006506	glycosylphosphatidylinositol-N-acetylglucosaminyltransferase (GPI-GnT) complex;cytosol;GPI anchor biosynthetic process	Cellular Component;Cellular Component;Biological Process	3.28336	0.00195123	2.28103	0.0245254	3.32091	0.00195451	up
XP_022303739.1	XM_022448031.1	E3 ubiquitin-protein ligase TRIM71-like	GO:0005622;GO:0008270	intracellular;zinc ion binding	Cellular Component;Molecular Function	3.23439	0.00387985	4.60871	1.94897e-05	2.34222	0.0339077	up
XP_022310227.1	XM_022454519.1	ATP-dependent DNA helicase hus2/rqh1-like	GO:0097159;GO:1901363	organic cyclic compound binding;heterocyclic compound binding	Molecular Function;Molecular Function	3.23134	0.00124249	2.89602	0.00319628	2.46846	0.0157844	up
XP_022308776.1	XM_022453068.1	RING finger protein 151-like	GO:0005515;GO:0008270;GO:0016874	protein binding;zinc ion binding;ligase activity	Molecular Function;Molecular Function;Molecular Function	3.20466	0.00305344	2.63674	0.0119563	3.69975	0.000595736	up
XP_022336926.1	XM_022481218.1	E3 ubiquitin-protein ligase TRIM33	GO:0005622;GO:0008270;GO:0016874	intracellular;zinc ion binding;ligase activity	Cellular Component;Molecular Function;Molecular Function	3.20022	0.00394527	2.93262	0.00656176	3.28199	0.00344405	up
XP_022301595.1	XM_022445887.1	meprin A subunit alpha-like	GO:0004222;GO:0006508;GO:0016021;GO:0046872	metalloendopeptidase activity;proteolysis;integral component of membrane;metal ion binding	Molecular Function;Biological Process;Cellular Component;Molecular Function	3.19249	0.00368778	2.20056	0.0340973	2.4974	0.0238866	up
XP_022295737.1	XM_022440029.1	SCO-spondin-like isoform X3				3.16853	0.0317171	3.02875	0.0309383	3.9276	0.011986	up
XP_022316848.1	XM_022461140.1	Transposon Ty3-G Gag-Pol polyprotein	GO:0003676;GO:0015074	nucleic acid binding;DNA integration	Molecular Function;Biological Process	3.16666	4.54623e-07	2.47768	0.000100977	3.95286	8.56799e-11	up
XP_022309345.1	XM_022453637.1	Ankyrin repeat protein				3.08099	0.00010391	2.85447	0.000283694	3.0345	0.000141675	up
XP_022288237.1	XM_022432529.1	uncharacterized protein LOC111100548 isoform X1	GO:0005622;GO:0008270	intracellular;zinc ion binding	Cellular Component;Molecular Function	3.05399	2.56951e-14	3.10608	7.81079e-15	3.17628	1.66936e-15	up
XP_022295775.1	XM_022440067.1	general transcription factor 3C polypeptide 6-like isoform X2				3.047	0.0313482	5.04512	0.00022235	3.18934	0.0273759	up
XP_022302076.1	XM_022446368.1	Cyclic nucleotide-binding domain-containing protein 2				3.00803	0.0341848	3.0083	0.0284568	0.316039	0.0453066	up
XP_022339015.1	XM_022483307.1	uncharacterized protein LOC111134351 isoform X2				2.99565	0.0192722	2.98823	0.0156824	2.62105	0.0372925	up
XP_022313891.1	XM_022458183.1	uncharacterized protein LOC111118625				2.98416	0.0288785	2.77695	0.0316262	3.02124	0.0299786	up
XP_022299379.1	XM_022443671.1	perlucin-like protein	GO:0005488	binding	Molecular Function	2.98212	0.034764	5.83551	1.92081e-05	4.16241	0.00395705	up
XP_022299001.1	XM_022443293.1	complement C1q tumor necrosis factor-related protein 3-like	GO:0005515	protein binding	Molecular Function	2.94388	0.0356964	2.9755	0.0286182	3.46701	0.0197147	up
XP_022316833.1	XM_022461125.1	Spore cortex-lytic enzyme	GO:0016787	hydrolase activity	Molecular Function	2.93938	0.00763864	3.39716	0.0015682	2.35614	0.0315336	up
XP_022344042.1	XM_022488334.1	lectin BRA-3-like isoform X1				2.90259	0.0371081	3.133	0.0230311	3.04952	0.0332921	up
XP_022301571.1	XM_022445863.1	uncharacterized protein LOC111109653				2.88355	0.000565435	1.82207	0.0266893	4.28514	1.07803e-07	up
XP_022301024.1	XM_022445316.1	ankyrin-1-like isoform X5				2.87714	0.000528203	1.77553	0.0298759	2.89066	0.000531974	up
XP_022340902.1	XM_022485194.1	uncharacterized protein LOC111135273				2.86384	4.90193e-06	1.90181	0.00287462	2.78979	9.47447e-06	up
XP_022332509.1	XM_022476801.1	cytosolic carboxypeptidase 2-like isoform X26				2.7892	0.0423031	3.04467	0.025122	3.05235	0.0326737	up
XP_022307090.1	XM_022451382.1	Ankyrin repeat protein				2.77344	0.0142196	2.71035	0.013249	3.20965	0.00517235	up
XP_022312098.1	XM_022456390.1	tripartite motif-containing protein 3-like	GO:0005622;GO:0008270	intracellular;zinc ion binding	Cellular Component;Molecular Function	2.76783	0.00484739	1.78445	0.0494701	3.06713	0.00192874	up
XP_022337607.1	XM_022481899.1	CD225/dispanin family protein	GO:0016020	membrane	Cellular Component	2.74899	1.40293e-06	2.15542	0.000183863	1.32415	0.0313317	up
XP_022296214.1	XM_022440506.1	protocadherin-like wing polarity protein stan	GO:0016020	membrane	Cellular Component	2.71277	0.0234139	2.45068	0.0304397	2.49142	0.0357631	up
XP_022341542.1	XM_022485834.1	ring-infected erythrocyte surface antigen				2.68896	0.0172653	2.60679	0.0167877	2.9536	0.0103788	up
XP_022289509.1	XM_022433801.1	uncharacterized protein LOC111101346				2.68333	0.0106926	2.81375	0.00589576	2.30345	0.0283082	up
XP_022341651.1	XM_022485943.1	uncharacterized protein LOC111135673 isoform X2				2.65735	0.0388181	3.42909	0.00698283	3.09849	0.0196641	up
XP_022296841.1	XM_022441133.1	putative Dol-P-Glc:Glc(2)Man(9)GlcNAc(2)-PP-Dol alpha-1,2-glucosyltransferase isoform X2	GO:0004583;GO:0005789;GO:0006488;GO:0016021;GO:0106073	dolichyl-phosphate-glucose-glycolipid alpha-glucosyltransferase activity;endoplasmic reticulum membrane;dolichol-linked oligosaccharide biosynthetic process;integral component of membrane;dolichyl pyrophosphate Glc2Man9GlcNAc2 alpha-1,2-glucosyltransferase activity	Molecular Function;Cellular Component;Biological Process;Cellular Component;Molecular Function	2.65592	0.0187978	3.52109	0.0012543	2.30939	0.0415305	up
XP_022335781.1	XM_022480073.1	perlucin-like protein				2.58693	0.00244977	2.03392	0.0152195	2.51252	0.00359343	up
XP_022332949.1	XM_022477241.1	protein toll-like	GO:0005515;GO:0005576;GO:0007165;GO:0010466;GO:0016021;GO:0030414;GO:0045087	protein binding;extracellular region;signal transduction;negative regulation of peptidase activity;integral component of membrane;peptidase inhibitor activity;innate immune response	Molecular Function;Cellular Component;Biological Process;Biological Process;Cellular Component;Molecular Function;Biological Process	2.57656	0.0231026	2.6799	0.014944	2.80421	0.0155427	up
XP_022324976.1	XM_022469268.1	Chitin synthase 3	GO:0016020	membrane	Cellular Component	2.55889	0.0432923	3.47577	0.00780665	2.51202	0.0491509	up
XP_022298157.1	XM_022442449.1	serine/threonine-protein phosphatase 6 regulatory ankyrin repeat subunit B-like isoform X2	GO:0005515	protein binding	Molecular Function	2.50371	0.000819174	3.73752	1.75594e-07	1.71439	0.026007	up
XP_022344392.1	XM_022488684.1	uncharacterized protein LOC111137283				2.49963	0.00971488	2.65185	0.00480812	2.42	0.0133429	up
XP_022340358.1	XM_022484650.1	probable serine/threonine-protein kinase pats1 isoform X1				2.49401	0.0034327	2.53854	0.00225374	2.8982	0.000620374	up
XP_022313252.1	XM_022457544.1	cell wall protein DAN4				2.49333	0.0446279	2.37375	0.0444742	2.49992	0.0470323	up
XP_022320018.1	XM_022464310.1	outer dense fiber protein 3-like				2.41265	0.03864	2.34162	0.0368655	2.93064	0.0174923	up
XP_022322863.1	XM_022467155.1	receptor-type tyrosine-protein phosphatase eta-like isoform X1	GO:0004725;GO:0005515;GO:0006470	protein tyrosine phosphatase activity;protein binding;protein dephosphorylation	Molecular Function;Molecular Function;Biological Process	2.40506	0.0320787	2.58665	0.0188296	2.62919	0.0225993	up
XP_022300047.1	XM_022444339.1	tenascin-like isoform X1				2.34819	0.0034327	2.4465	0.00175801	2.25697	0.0054147	up
XP_022341182.1	XM_022485474.1	uncharacterized protein LOC111135422				2.34255	1.29444e-06	1.45392	0.00435272	2.68715	1.39158e-08	up
XP_022289627.1	XM_022433919.1	uncharacterized protein LOC111101432				2.33491	0.0104577	2.51935	0.00451729	2.21444	0.0166906	up
XP_022295147.1	XM_022439439.1	ficolin-1-like isoform X2	GO:0016020	membrane	Cellular Component	2.31559	0.0269714	3.01305	0.00354902	2.43855	0.0224287	up
XP_022301415.1	XM_022445707.1	cysteine and tyrosine-rich protein 1-like				2.28465	0.0318402	1.98171	0.0466748	2.58137	0.0186998	up
XP_022315364.1	XM_022459656.1	Neural cell adhesion molecule L1-like protein				2.23957	0.000117393	2.83835	4.68201e-07	1.95662	0.00101346	up
XP_022329713.1	XM_022474005.1	protein toll-like	GO:0002376;GO:0005515;GO:0016020;GO:0050794;GO:0050896	immune system process;protein binding;membrane;regulation of cellular process;response to stimulus	Biological Process;Molecular Function;Cellular Component;Biological Process;Biological Process	2.19308	0.00138459	2.04008	0.00255952	2.21381	0.00135626	up
XP_022294076.1	XM_022438368.1	multiple epidermal growth factor-like domains protein 10				2.18758	3.87376e-05	1.64426	0.00251199	1.62697	0.00350833	up
XP_022313838.1	XM_022458130.1	glycine N-acyltransferase-like protein 3	GO:0000287;GO:0004427;GO:0005739;GO:0006796;GO:0008080;GO:0047961	magnesium ion binding;inorganic diphosphatase activity;mitochondrion;phosphate-containing compound metabolic process;N-acetyltransferase activity;glycine N-acyltransferase activity	Molecular Function;Molecular Function;Cellular Component;Biological Process;Molecular Function;Molecular Function	2.16194	0.0341848	2.49777	0.0134774	3.30051	0.0016918	up
XP_022301198.1	XM_022445490.1	probable serine/threonine-protein kinase roco6				2.15263	0.00042704	2.40482	5.10884e-05	1.67873	0.00786698	up
XP_022289003.1	XM_022433295.1	tripartite motif-containing protein 2				2.12513	0.00246141	1.51817	0.0277903	1.65383	0.0211483	up
XP_022287015.1	XM_022431307.1	uncharacterized protein LOC111099842				2.1122	0.00521955	2.1769	0.00311162	1.99927	0.00925701	up
XP_022297541.1	XM_022441833.1	probable E3 ubiquitin-protein ligase MID2	GO:0005515;GO:0005622;GO:0008270	protein binding;intracellular;zinc ion binding	Molecular Function;Cellular Component;Molecular Function	2.087	0.0148361	2.36427	0.00451729	1.8079	0.034512	up
XP_022313091.1	XM_022457383.1	tctex1 domain-containing protein 2-like				2.05878	0.0063326	2.29552	0.00171954	2.05581	0.00702929	up
XP_022287538.1	XM_022431830.1	tripartite motif-containing protein 2-like	GO:0005622;GO:0008270	intracellular;zinc ion binding	Cellular Component;Molecular Function	2.04654	0.00178208	2.24088	0.0004388	2.08035	0.00153341	up
XP_022328782.1	XM_022473074.1	dual specificity protein phosphatase 12-like	GO:0004725;GO:0008138;GO:0035335	protein tyrosine phosphatase activity;protein tyrosine/serine/threonine phosphatase activity;peptidyl-tyrosine dephosphorylation	Molecular Function;Molecular Function;Biological Process	2.04431	0.000661456	1.36808	0.0249253	1.86042	0.00237688	up
XP_022336834.1	XM_022481126.1	splicing regulatory glutamine/lysine-rich protein 1-like				2.03972	0.000904833	1.98313	0.00106808	1.60698	0.0115791	up
XP_022325109.1	XM_022469401.1	NADH dehydrogenase [ubiquinone] iron-sulfur protein 2, mitochondrial				1.99275	0.00201159	2.00847	0.00152975	1.6119	0.0152538	up
XP_022314247.1	XM_022458539.1	tripartite motif-containing protein 2-like				1.93729	0.0231026	2.78919	0.00073286	2.17902	0.0115344	up
XP_022338462.1	XM_022482754.1	uncharacterized protein LOC111133999				1.79311	0.0179037	2.46505	0.000706216	1.75672	0.0214861	up
XP_022319487.1	XM_022463779.1	Caspase-3	GO:0004197;GO:0006915	cysteine-type endopeptidase activity;apoptotic process	Molecular Function;Biological Process	1.72992	1.62704e-05	2.65098	3.25499e-12	1.44167	0.00047807	up
XP_022301609.1	XM_022445901.1	tripartite motif-containing protein 2-like	GO:0005515	protein binding	Molecular Function	1.72667	0.0395586	2.57339	0.00170891	-3.55818	0.00951039	changed
XP_022289850.1	XM_022434142.1	putative aminopeptidase W07G4.4	GO:0004177;GO:0005737;GO:0006508;GO:0008235;GO:0030145	aminopeptidase activity;cytoplasm;proteolysis;metalloexopeptidase activity;manganese ion binding	Molecular Function;Cellular Component;Biological Process;Molecular Function;Molecular Function	1.69076	4.85115e-07	1.70035	3.58694e-07	1.64779	1.00451e-06	up
XP_022344819.1	XM_022489111.1	UPF0598 protein CG30010-like				1.67575	0.011458	1.58466	0.0145443	1.95457	0.00289271	up
XP_022312179.1	XM_022456471.1	tripartite motif-containing protein 3-like	GO:0005622;GO:0008270	intracellular;zinc ion binding	Cellular Component;Molecular Function	1.6719	0.0114219	1.40981	0.0294665	1.53799	0.0212604	up
XP_022343539.1	XM_022487831.1	skeletal aspartic acid-rich protein 2-like	GO:0005840;GO:0016020	ribosome;membrane	Cellular Component;Cellular Component	1.64415	0.0148895	2.90251	4.68058e-06	2.14598	0.00127495	up
XP_022339650.1	XM_022483942.1	Ankyrin repeat domain-containing protein 55				1.61909	0.0201257	1.54254	0.0230666	1.39248	0.0455391	up
XP_022302682.1	XM_022446974.1	cysteine and tyrosine-rich protein 1-like				1.60331	0.0340389	2.04124	0.00551182	1.60986	0.0327438	up
XP_022343894.1	XM_022488186.1	mucin-5AC-like isoform X3				1.60237	0.00570121	1.92911	0.00055468	1.47771	0.0117434	up
XP_022302092.1	XM_022446384.1	uncharacterized protein LOC111110051				1.59072	0.0385262	2.11247	0.00518097	2.99446	6.95987e-05	up
XP_022342773.1	XM_022487065.1	uncharacterized protein LOC111136307				1.58998	0.0116118	2.00122	0.000936592	1.45858	0.0218223	up
XP_022297043.1	XM_022441335.1	uncharacterized protein LOC111106606 isoform X1				1.52592	8.44079e-05	1.05438	0.00964081	1.36464	0.000581095	up
XP_022339241.1	XM_022483533.1	multidrug resistance protein 1-like	GO:0004012;GO:0005524;GO:0005887;GO:0034204;GO:0042626;GO:0044070;GO:0055085	ATPase-coupled intramembrane lipid transporter activity;ATP binding;integral component of plasma membrane;lipid translocation;ATPase-coupled transmembrane transporter activity;regulation of anion transport;transmembrane transport	Molecular Function;Molecular Function;Cellular Component;Biological Process;Molecular Function;Biological Process;Biological Process	1.46419	0.0049047	2.46419	3.46537e-07	1.28595	0.0157821	up
XP_022313997.1	XM_022458289.1	netrin-1-like isoform X1	GO:0001569;GO:0001947;GO:0003146;GO:0005515;GO:0005576;GO:0016358;GO:0016525;GO:0021960;GO:0030516;GO:0030878;GO:0033564;GO:0035908;GO:0048665;GO:0048846;GO:0061626;GO:0071678	branching involved in blood vessel morphogenesis;heart looping;heart jogging;protein binding;extracellular region;dendrite development;negative regulation of angiogenesis;anterior commissure morphogenesis;regulation of axon extension;thyroid gland development;anterior/posterior axon guidance;ventral aorta development;neuron fate specification;axon extension involved in axon guidance;pharyngeal ar…	Biological Process;Biological Process;Biological Process;Molecular Function;Cellular Component;Biological Process;Biological Process;Biological Process;Biological Process;Biological Process;Biological Process;Biological Process;Biological Process;Biological Process;Biological Process;Biological Process	1.39107	0.00911783	1.19918	0.0233175	1.18557	0.0286631	up
XP_022287287.1	XM_022431579.1	ankyrin-1-like isoform X1				1.36956	0.0238778	1.36231	0.0208166	2.32449	4.88773e-05	up
XP_022343462.1	XM_022487754.1	caspase-8 isoform X1	GO:0001525;GO:0001841;GO:0005829;GO:0006919;GO:0007507;GO:0008625;GO:0010033;GO:0030225;GO:0030690;GO:0031264;GO:0032813;GO:0043122;GO:0046982;GO:0060546;GO:0070243;GO:0097153;GO:0097284;GO:2001238	angiogenesis;neural tube formation;cytosol;activation of cysteine-type endopeptidase activity involved in apoptotic process;heart development;extrinsic apoptotic signaling pathway via death domain receptors;response to organic substance;macrophage differentiation;Noc1p-Noc2p complex;death-inducing signaling complex;tumor necrosis factor receptor superfamily binding;regulation of I-kappaB kinase/N…	Biological Process;Biological Process;Cellular Component;Biological Process;Biological Process;Biological Process;Biological Process;Biological Process;Cellular Component;Cellular Component;Molecular Function;Biological Process;Molecular Function;Biological Process;Biological Process;Molecular Function;Biological Process;Biological Process	1.321	0.0104396	1.24699	0.0139295	1.36748	0.00839082	up
XP_022288810.1	XM_022433102.1	tripartite motif-containing protein 2-like isoform X3	GO:0005515;GO:0005622;GO:0008270	protein binding;intracellular;zinc ion binding	Molecular Function;Cellular Component;Molecular Function	1.31589	0.0048422	2.27781	1.07101e-07	1.10473	0.0215018	up
XP_022299394.1	XM_022443686.1	tripartite motif-containing protein 2-like	GO:0005622;GO:0008270	intracellular;zinc ion binding	Cellular Component;Molecular Function	1.31356	0.00409927	1.66595	0.000127736	2.50577	1.7301e-09	up
XP_022296348.1	XM_022440640.1	death domain-containing protein CRADD-like	GO:0005515;GO:0007165;GO:0042981	protein binding;signal transduction;regulation of apoptotic process	Molecular Function;Biological Process;Biological Process	1.25024	2.32795e-05	1.28675	1.04387e-05	0.972049	0.00181479	up
XP_022303831.1	XM_022448123.1	uncharacterized protein LOC111111258	GO:0016020	membrane	Cellular Component	1.23764	0.043481	1.24435	0.0385446	1.3062	0.0337937	up
XP_022288855.1	XM_022433147.1	low-density lipoprotein receptor-related protein 4-like	GO:0016020	membrane	Cellular Component	1.18045	0.0489491	1.29258	0.0274447	1.42425	0.0182384	up
XP_022289815.1	XM_022434107.1	uncharacterized protein LOC111101577				1.10189	0.0141681	0.986091	0.0278615	1.24648	0.00470475	up
XP_022297649.1	XM_022441941.1	serine/threonine-protein phosphatase 6 regulatory ankyrin repeat subunit B-like	GO:0005515	protein binding	Molecular Function	1.08271	0.00188308	1.5174	3.53978e-06	0.931571	0.00995233	up
XP_022286834.1	XM_022431126.1	CAAX prenyl protease 1 homolog	GO:0004222;GO:0030176;GO:0071586	metalloendopeptidase activity;integral component of endoplasmic reticulum membrane;CAAX-box protein processing	Molecular Function;Cellular Component;Biological Process	1.02661	0.0183223	2.07249	8.62301e-08	1.22801	0.00357646	up
XP_022296950.1	XM_022441242.1	probable ATP-dependent RNA helicase DDX20	GO:0003676;GO:0004386;GO:0005524	nucleic acid binding;helicase activity;ATP binding	Molecular Function;Molecular Function;Molecular Function	0.74445	0.035371	1.02842	0.00140236	0.743914	0.0339077	up
XP_022304679.1	XM_022448971.1	uncharacterized protein LOC111111817				0.566502	0.0196037	5.95256	0.000209367	0.324346	0.0154024	up
XP_022322333.1	XM_022466625.1	tetratricopeptide repeat protein 25-like isoform X12				0.529263	0.00328525	5.27337	0.00165584	0.306672	0.00200629	up
XP_022298242.1	XM_022442534.1	MAM and LDL-receptor class A domain-containing protein 1-like				0.497966	0.0171713	4.54253	0.00385123	0.282923	0.0330494	up
XP_022297588.1	XM_022441880.1	uncharacterized protein LOC111106976 isoform X2				0.489521	0.00141232	0.513944	0.0441564	9.23865	5.02033e-05	up
XP_022295099.1	XM_022439391.1	complement C1q tumor necrosis factor-related protein 3-like				0.488132	0.0237423	9.28739	2.73236e-07	0.356713	0.00319281	up
XP_022302561.1	XM_022446853.1	Seizure 6-like protein 2	GO:0016020	membrane	Cellular Component	0.487514	0.0266414	4.16458	0.0150925	6.304	0.000572178	up
XP_022310135.1	XM_022454427.1	complement C1q tumor necrosis factor-related protein 2-like				0.483187	0.00103606	6.41191	0.000128404	7.35735	1.49019e-05	up
XP_022335201.1	XM_022479493.1	uncharacterized protein LOC111131789 isoform X1				0.455278	0.00243203	5.76124	0.00255952	0.270057	0.00578593	up
XP_022288225.1	XM_022432517.1	transmembrane GTPase Marf-like				0.453424	0.0171689	6.0848	0.00723981	0.255784	0.0475584	up
XP_022296256.1	XM_022440548.1	asteroid-like protein 1	GO:0090304	nucleic acid metabolic process	Biological Process	0.43435	0.000290612	7.5597	0.000118914	0.266019	0.000562461	up
XP_022315907.1	XM_022460199.1	uncharacterized protein LOC111119741 isoform X1	GO:0016020	membrane	Cellular Component	0.418508	0.00144637	6.53181	0.000101873	6.89124	5.60176e-05	up
XP_022317300.1	XM_022461592.1	Neuronal acetylcholine receptor subunit alpha-6	GO:0004888;GO:0005230;GO:0016021;GO:0034220	transmembrane signaling receptor activity;extracellular ligand-gated ion channel activity;integral component of membrane;ion transmembrane transport	Molecular Function;Molecular Function;Cellular Component;Biological Process	0.417737	0.0139266	4.4951	0.00485326	0.265817	0.0145102	up
XP_022292161.1	XM_022436453.1	uncharacterized protein LOC111103274 isoform X5				0.411657	0.00391563	7.00326	0.00260424	0.258841	0.00520944	up
XP_022303092.1	XM_022447384.1	uncharacterized protein LOC111110772				0.402851	0.0179956	3.93086	0.0125916	4.58769	0.00632271	up
XP_022346101.1	XM_022490393.1	leucine-rich repeat-containing protein 74B-like isoform X4	GO:0005509	calcium ion binding	Molecular Function	0.377181	0.0119679	7.41637	0.00146587	0.263353	0.00230662	up
XP_022299008.1	XM_022443300.1	complement C1q tumor necrosis factor-related protein 3-like	GO:0005515	protein binding	Molecular Function	0.351015	0.0143291	0.507123	0.0246614	5.22904	0.00261775	up
XP_022308710.1	XM_022453002.1	sterol O-acyltransferase 1-like isoform X2	GO:0005789;GO:0008374;GO:0016021	endoplasmic reticulum membrane;O-acyltransferase activity;integral component of membrane	Cellular Component;Molecular Function;Cellular Component	0.347361	0.0115863	8.77154	0.000174846	0.23181	0.0109643	up
XP_022345010.1	XM_022489302.1	coagulation factor XII-like isoform X1				0.340253	0.000219493	0.522479	0.000495829	0.213992	0.00498351	up
XP_022299666.1	XM_022443958.1	spermine synthase-like	GO:0006597;GO:0016768	spermine biosynthetic process;spermine synthase activity	Biological Process;Molecular Function	0.330715	0.000223395	0.472028	0.00265485	0.216944	0.000626945	up
XP_022325380.1	XM_022469672.1	cathepsin L1-like	GO:0006508;GO:0008234;GO:0016020	proteolysis;cysteine-type peptidase activity;membrane	Biological Process;Molecular Function;Cellular Component	0.325745	5.00181e-05	10.1631	1.85841e-05	0.213802	0.000212066	up
XP_022339490.1	XM_022483782.1	dynactin subunit 1-like isoform X2				0.325622	0.00151364	0.485494	0.0023413	0.21773	0.00149972	up
XP_022324778.1	XM_022469070.1	thyroid receptor-interacting protein 11-like isoform X14				0.32098	0.0348554	0.487217	0.024884	0.215561	0.0412809	up
XP_022301118.1	XM_022445410.1	G2/M phase-specific E3 ubiquitin-protein ligase-like	GO:0016740	transferase activity	Molecular Function	0.319672	5.86541e-05	10.3679	1.23057e-05	0.212854	0.000200936	up
XP_022290671.1	XM_022434963.1	uncharacterized protein LOC111102284				0.314987	0.036666	0.488576	0.0211771	0.231302	0.0102607	up
XP_022295639.1	XM_022439931.1	putative GPI-anchored protein pfl2				0.313009	2.85314e-05	10.8078	5.03266e-06	0.210027	2.8022e-05	up
XP_022336591.1	XM_022480883.1	probable E3 ubiquitin-protein ligase TRIM8				0.31297	0.00763864	0.449777	0.0129455	0.208995	0.011408	up
XP_022300340.1	XM_022444632.1	protein arginine N-methyltransferase 6	GO:0005634;GO:0005829;GO:0006974;GO:0019919;GO:0034970;GO:0035241;GO:0035242;GO:0042393;GO:0044020;GO:0045892;GO:0070611;GO:0070612	nucleus;cytosol;cellular response to DNA damage stimulus;peptidyl-arginine methylation, to asymmetrical-dimethyl arginine;histone H3-R2 methylation;protein-arginine omega-N monomethyltransferase activity;protein-arginine omega-N asymmetric methyltransferase activity;histone binding;histone methyltransferase activity (H4-R3 specific);negative regulation of transcription, DNA-templated;histone meth…	Cellular Component;Cellular Component;Biological Process;Biological Process;Biological Process;Molecular Function;Molecular Function;Molecular Function;Molecular Function;Biological Process;Molecular Function;Molecular Function	0.310925	0.008007	8.88474	0.000226894	0.199868	0.0271537	up
XP_022296010.1	XM_022440302.1	uncharacterized protein LOC111105852 isoform X2				0.310417	3.25597e-05	0.463718	5.1702e-05	0.206428	0.000133997	up
XP_022291074.1	XM_022435366.1	fibrillin-3-like isoform X3				0.309668	0.0363467	11.2215	9.19812e-07	0.230195	0.0070332	up
XP_022328500.1	XM_022472792.1	hemicentin-1-like isoform X2	GO:0016021	integral component of membrane	Cellular Component	0.307744	1.45363e-29	0.461252	4.87837e-29	0.207316	3.47317e-30	up
XP_022292572.1	XM_022436864.1	uncharacterized protein LOC111103527	GO:0003676;GO:0015074	nucleic acid binding;DNA integration	Molecular Function;Biological Process	0.305975	0.0368672	5.53585	0.00299422	0.221231	0.00926205	up
XP_022288731.1	XM_022433023.1	heat shock 70 kDa protein 12A	GO:0004197;GO:0006508;GO:0042981	cysteine-type endopeptidase activity;proteolysis;regulation of apoptotic process	Molecular Function;Biological Process;Biological Process	0.296242	0.00093896	0.446052	0.000286959	0.2027	0.000424889	up
XP_022324227.1	XM_022468519.1	protocadherin Fat 4-like	GO:0016020	membrane	Cellular Component	0.284673	0.00120886	0.426284	0.000296115	0.197392	0.00022558	up
XP_022326177.1	XM_022470469.1	uncharacterized protein LOC111126075 isoform X1				0.279243	0.027578	0.42183	0.00958697	0.186117	0.0470323	up
XP_022307327.1	XM_022451619.1	uncharacterized protein LOC111113381 isoform X1				0.260035	2.35445e-05	0.370072	3.32024e-05	0.179934	6.31605e-06	up
XP_022287549.1	XM_022431841.1	cell death abnormality protein 1-like isoform X2				0.256196	0.0190035	0.354691	0.0237558	0.177379	0.0182384	up
XP_022288165.1	XM_022432457.1	uncharacterized protein LOC111100506				0.255025	0.0137534	0.390439	0.000653931	0.180995	0.00468677	up
XP_022304678.1	XM_022448970.1	uncharacterized protein LOC111111816 isoform X2				0.24629	0.0002375	11.6137	3.31476e-06	0.170592	0.000332227	up
XP_022288411.1	XM_022432703.1	von Willebrand factor D and EGF domain-containing protein				0.241051	0.00266496	0.331976	0.00575172	0.167999	0.00213746	up
XP_022297802.1	XM_022442094.1	uncharacterized protein LOC111107104 isoform X12				0.240651	0.0428103	0.330539	0.0458578	0.178073	0.00824641	up
XP_022326959.1	XM_022471251.1	tetraspanin-18-like isoform X1				0.217029	0.0231026	0.304296	0.0127813	0.153451	0.00765624	up
XP_022288294.1	XM_022432586.1	zinc finger protein 37 homolog isoform X1	GO:0003676	nucleic acid binding	Molecular Function	0.214174	0.00659403	0.303054	0.00210931	0.146439	0.0180576	up
XP_022312661.1	XM_022456953.1	uncharacterized protein LOC111117742	GO:0005622;GO:0008270	intracellular;zinc ion binding	Cellular Component;Molecular Function	0.212359	0.0426414	0.300697	0.0233198	0.154039	0.02105	up
XP_022289777.1	XM_022434069.1	integumentary mucin C.1-like				0.20269	0.0185258	0.281538	0.0138266	0.144198	0.0116232	up
XP_022330748.1	XM_022475040.1	small conductance calcium-activated potassium channel protein 2-like isoform X1	GO:0006813;GO:0016021;GO:0016286	potassium ion transport;integral component of membrane;small conductance calcium-activated potassium channel activity	Biological Process;Cellular Component;Molecular Function	0.197673	0.010374	0.272253	0.00989667	0.140513	0.00663376	up
XP_022337616.1	XM_022481908.1	uncharacterized RING finger protein ZK945.4-like	GO:0005622;GO:0008270	intracellular;zinc ion binding	Cellular Component;Molecular Function	0.188144	0.00077659	0.257996	0.000800996	0.132371	0.000581095	up
XP_022327284.1	XM_022471576.1	kelch-like protein 9				0.185164	0.000460245	0.248557	0.00332299	0.126912	0.00291578	up
XP_022343622.1	XM_022487914.1	Spermatogenesis-associated protein 18-like protein	GO:0005741;GO:0033554;GO:0035694	mitochondrial outer membrane;cellular response to stress;mitochondrial protein catabolic process	Cellular Component;Biological Process;Biological Process	0.184214	0.0330714	0.257642	0.0151026	0.131646	0.0233033	up
XP_022341459.1	XM_022485751.1	centrosomal protein of 104 kDa-like isoform X1				0.182553	0.00970839	0.257869	0.00119376	0.130204	0.00632271	up
XP_022303248.1	XM_022447540.1	uncharacterized protein LOC111110883 isoform X2				0.179385	0.0169107	0.251447	0.00543169	0.127269	0.0114956	up
XP_022320660.1	XM_022464952.1	Transcriptional regulator ERG-like	GO:0003677	DNA binding	Molecular Function	0.176874	0.0151706	0.25047	0.00157938	0.128065	0.00319281	up
XP_022336789.1	XM_022481081.1	carbonic anhydrase-related protein-like	GO:0004089;GO:0007275;GO:0007626;GO:0008270;GO:0016020	carbonate dehydratase activity;multicellular organism development;locomotory behavior;zinc ion binding;membrane	Molecular Function;Biological Process;Biological Process;Molecular Function;Cellular Component	0.17489	0.0435819	8.41773	0.000336188	0.131301	0.00455619	up
XP_022289759.1	XM_022434051.1	uncharacterized protein LOC111101525				0.174325	1.20896e-16	0.252807	3.16659e-21	0.130128	5.41823e-22	up
XP_022291126.1	XM_022435418.1	N-acetylglucosamine-1-phosphodiester alpha-N-acetylglucosaminidase-like				0.168269	0.016631	0.228168	0.0179732	0.120132	0.0100376	up
XP_022336080.1	XM_022480372.1	M-phase inducer phosphatase-like	GO:0004725;GO:0035335;GO:1902751	protein tyrosine phosphatase activity;peptidyl-tyrosine dephosphorylation;positive regulation of cell cycle G2/M phase transition	Molecular Function;Biological Process;Biological Process	0.165976	0.0166134	0.227597	0.0200328	0.120611	0.00364509	up
XP_022310048.1	XM_022454340.1	BRCA1-associated RING domain protein 1-like isoform X2	GO:0016567;GO:0031436;GO:0043065	protein ubiquitination;BRCA1-BARD1 complex;positive regulation of apoptotic process	Biological Process;Cellular Component;Biological Process	0.162621	0.00707999	0.225182	0.00220398	0.115711	0.00607572	up
XP_022288813.1	XM_022433105.1	tripartite motif-containing protein 2-like isoform X3	GO:0005622;GO:0008270	intracellular;zinc ion binding	Cellular Component;Molecular Function	0.161183	0.0221497	0.226018	0.00384544	0.115289	0.02029	up
XP_022290888.1	XM_022435180.1	uncharacterized protein LOC111102435 isoform X1				0.148783	0.0157576	0.208334	0.00165899	0.105175	0.0159266	up
XP_022339542.1	XM_022483834.1	hemicentin-1-like isoform X5				0.14815	2.46932e-14	0.2095	1.00345e-16	0.103444	1.08972e-13	up
XP_022320763.1	XM_022465055.1	uncharacterized protein LOC111122990				0.130626	0.00449523	0.172545	0.0200328	0.091454	0.0200581	up
XP_022341664.1	XM_022485956.1	importin subunit alpha-4	GO:0005634;GO:0005737;GO:0006606;GO:0008022;GO:0008565;GO:0061608	nucleus;cytoplasm;protein import into nucleus;protein C-terminus binding;obsolete protein transporter activity;nuclear import signal receptor activity	Cellular Component;Cellular Component;Biological Process;Molecular Function;Molecular Function;Molecular Function	0.128771	9.59728e-17	-0.010853	0.00900086	12.0191	2.85062e-19	changed
XP_022330880.1	XM_022475172.1	Kyphoscoliosis peptidase				0.126196	0.0256246	0.17302	0.00960414	0.0906302	0.0199564	up
XP_022311635.1	XM_022455927.1	transient receptor potential cation channel subfamily M member 2-like				0.125543	7.49715e-15	0.163981	1.72363e-13	0.0866506	6.59837e-14	up
XP_022333549.1	XM_022477841.1	Putative E3 ubiquitin-protein ligase HERC2	GO:0004842;GO:0016567;GO:0016874;GO:0046872	ubiquitin-protein transferase activity;protein ubiquitination;ligase activity;metal ion binding	Molecular Function;Biological Process;Molecular Function;Molecular Function	0.122376	3.24222e-14	0.170387	1.43236e-15	0.0887906	6.60107e-14	up
XP_022339927.1	XM_022484219.1	WASH complex subunit FAM21	GO:0071203	WASH complex	Cellular Component	0.12081	0.0183223	0.161609	0.0200619	0.0865037	0.0212604	up
XP_022341822.1	XM_022486114.1	mitotic checkpoint protein BUB3-like	GO:0000776;GO:0007094;GO:0033597;GO:0043130;GO:1990298	kinetochore;mitotic spindle assembly checkpoint;mitotic checkpoint complex;ubiquitin binding;bub1-bub3 complex	Cellular Component;Biological Process;Cellular Component;Molecular Function;Cellular Component	0.116228	0.00364331	0.153142	0.00705973	0.0836919	0.0034494	up
XP_022317894.1	XM_022462186.1	SH2 domain-containing protein 4B-like isoform X1				0.11075	4.15042e-14	0.142722	8.85709e-12	0.0815039	1.85087e-16	up
XP_022312100.1	XM_022456392.1	receptor-type tyrosine-protein phosphatase alpha-like isoform X3				0.110156	0.0477843	0.148946	0.030952	0.0796	0.0317181	up
XP_022290887.1	XM_022435179.1	uncharacterized protein LOC111102435 isoform X1				0.109885	6.85465e-12	0.153603	9.40426e-14	0.0824743	1.06057e-14	up
XP_022312094.1	XM_022456386.1	von Willebrand factor D and EGF domain-containing protein-like				0.109838	4.80254e-11	0.153978	1.26533e-12	0.078365	5.93911e-11	up
XP_022303198.1	XM_022447490.1	dnaJ homolog subfamily C member 28-like	GO:0016043;GO:0048193	cellular component organization;Golgi vesicle transport	Biological Process;Biological Process	0.109485	0.0426284	0.151663	0.0100186	0.0778105	0.0254019	up
XP_022293324.1	XM_022437616.1	uncharacterized protein LOC111103959				0.108827	3.01412e-13	0.148952	3.43769e-14	0.0785213	3.07713e-14	up
XP_022341304.1	XM_022485596.1	zinc finger protein 585B-like	GO:0003676	nucleic acid binding	Molecular Function	0.108614	1.75079e-12	0.15095	3.09851e-14	0.0779893	1.26458e-12	up
XP_022337472.1	XM_022481764.1	beta-hexosaminidase subunit beta-like	GO:0004563;GO:0005975;GO:0016021	beta-N-acetylhexosaminidase activity;carbohydrate metabolic process;integral component of membrane	Molecular Function;Biological Process;Cellular Component	0.104716	7.52691e-15	0.140759	9.38769e-12	0.0713376	3.63132e-10	up
XP_022319846.1	XM_022464138.1	minor histocompatibility protein HA-1 isoform X11	GO:0005096;GO:0007165;GO:0043547	GTPase activator activity;signal transduction;positive regulation of GTPase activity	Molecular Function;Biological Process;Biological Process	0.103237	9.38659e-12	0.138512	8.23538e-12	0.0740477	4.47498e-12	up
XP_022297272.1	XM_022441564.1	serine/threonine-protein kinase PAK 1-like isoform X3	GO:0004674;GO:0005524;GO:0006468	protein serine/threonine kinase activity;ATP binding;protein phosphorylation	Molecular Function;Molecular Function;Biological Process	0.100612	5.15169e-11	0.138546	4.85834e-12	0.0718732	6.37022e-11	up
XP_022311515.1	XM_022455807.1	uncharacterized protein LOC111116794 isoform X1				0.097902	2.16914e-11	0.124911	1.39883e-09	0.0689672	2.48281e-10	up
XP_022289652.1	XM_022433944.1	perlucin-like protein	GO:0030246	carbohydrate binding	Molecular Function	0.0977187	1.10287e-11	0.0946752	3.59344e-06	0.0599079	2.03208e-07	up
XP_022290925.1	XM_022435217.1	hercynylcysteine sulfoxide lyase-like	GO:0005216;GO:0006811;GO:0016020	ion channel activity;ion transport;membrane	Molecular Function;Biological Process;Cellular Component	0.0961257	4.00495e-10	0.129121	1.959e-10	0.0714067	8.4427e-13	up
XP_022287747.1	XM_022432039.1	multiple epidermal growth factor-like domains protein 10 isoform X2				0.0940477	1.59574e-10	0.12561	1.51285e-11	0.0703065	3.6726e-14	up
XP_022289855.1	XM_022434147.1	uncharacterized protein LOC111101607				0.092045	6.13192e-12	0.113763	5.3973e-09	0.0661646	4.70604e-12	up
XP_022332957.1	XM_022477249.1	Lung adenoma susceptibility protein 2-like				0.0879342	2.59367e-09	0.119422	1.07885e-09	0.0640752	4.34397e-10	up
XP_022344101.1	XM_022488393.1	sperm flagellar protein 1-like isoform X4	GO:0031514	motile cilium	Cellular Component	0.0868605	2.26067e-09	0.116695	1.07885e-09	0.0623147	1.67588e-09	up
XP_022307066.1	XM_022451358.1	E3 ubiquitin-protein ligase TRIM71-like	GO:0005622;GO:0008270	intracellular;zinc ion binding	Cellular Component;Molecular Function	0.0848885	5.73404e-09	0.119573	1.30809e-10	0.0629197	1.99095e-10	up
XP_022329135.1	XM_022473427.1	cytochrome P450 2B4-like	GO:0005506;GO:0016020;GO:0016705;GO:0020037;GO:0055114	iron ion binding;membrane;oxidoreductase activity, acting on paired donors, with incorporation or reduction of molecular oxygen;heme binding;oxidation-reduction process	Molecular Function;Cellular Component;Molecular Function;Molecular Function;Biological Process	0.0841879	1.70029e-08	0.128388	2.37586e-10	0.0692727	4.78003e-12	up
XP_022287430.1	XM_022431722.1	ankyrin-3-like isoform X1	GO:0005515	protein binding	Molecular Function	0.0841825	5.86638e-09	0.110434	1.50363e-08	0.0614298	1.6396e-09	up
XP_022290672.1	XM_022434964.1	serine/threonine-protein phosphatase 6 regulatory ankyrin repeat subunit C-like				0.0841094	0.0300143	0.112574	0.0268423	0.0603893	0.0332114	up
XP_022315866.1	XM_022460158.1	multiple epidermal growth factor-like domains protein 6 isoform X1	GO:0004721;GO:0006470	phosphoprotein phosphatase activity;protein dephosphorylation	Molecular Function;Biological Process	0.0840257	5.1981e-08	0.119249	3.46574e-09	0.0650227	2.57582e-10	up
XP_022344103.1	XM_022488395.1	sperm flagellar protein 1-like isoform X1	GO:0031514	motile cilium	Cellular Component	0.0839749	1.28284e-08	0.112722	6.34665e-09	0.0595518	2.1474e-08	up
XP_022344096.1	XM_022488388.1	sperm flagellar protein 1-like isoform X1	GO:0031514	motile cilium	Cellular Component	0.0837852	3.02374e-09	0.112249	3.43735e-09	0.0591418	2.75975e-09	up
XP_022344109.1	XM_022488401.1	sperm flagellar protein 1-like isoform X5	GO:0031514	motile cilium	Cellular Component	0.0831602	2.60368e-10	0.108368	1.36197e-09	0.0600885	8.54927e-11	up
XP_022343928.1	XM_022488220.1	uncharacterized protein LOC111137000 isoform X1	GO:0005576;GO:0006030;GO:0008061;GO:0016020	extracellular region;chitin metabolic process;chitin binding;membrane	Cellular Component;Biological Process;Molecular Function;Cellular Component	0.082053	1.438e-10	0.110075	8.90267e-11	-0.00625384	0.0470323	changed
XP_022344342.1	XM_022488634.1	asparagine-rich protein-like isoform X2				0.0799378	1.08229e-08	0.113516	1.01473e-10	0.0566734	2.41821e-08	up
XP_022325434.1	XM_022469726.1	receptor-type tyrosine-protein phosphatase F-like isoform X1	GO:0004721;GO:0006470;GO:0016020	phosphoprotein phosphatase activity;protein dephosphorylation;membrane	Molecular Function;Biological Process;Cellular Component	0.0795623	1.97962e-08	0.105754	1.46598e-09	0.0582513	1.29993e-10	up
XP_022337955.1	XM_022482247.1	uncharacterized protein LOC111133666 isoform X21				0.0786244	2.70523e-09	0.107665	4.87746e-10	0.0589356	5.93911e-11	up
XP_022293336.1	XM_022437628.1	diacylglycerol O-acyltransferase	GO:0016020;GO:0016746	membrane;transferase activity, transferring acyl groups	Cellular Component;Molecular Function	0.0707534	5.86638e-09	0.0878885	3.5072e-07	0.0477444	2.5169e-07	up
XP_022287014.1	XM_022431306.1	Kazal-type serine protease inhibitor domain-containing protein				0.0697345	1.72609e-07	0.0686243	0.000124356	0.0508942	7.13524e-08	up
XP_022288842.1	XM_022433134.1	speriolin-like protein				0.0679147	3.03653e-08	0.0938567	2.76879e-09	0.0242912	0.00267616	up
XP_022289917.1	XM_022434209.1	myeloperoxidase-like isoform X1	GO:0016020;GO:0050896	membrane;response to stimulus	Cellular Component;Biological Process	0.0672024	1.52398e-07	0.0980625	3.78328e-10	0.0417682	2.24162e-05	up
XP_022311685.1	XM_022455977.1	tripartite motif-containing protein 3-like	GO:0005622;GO:0008270	intracellular;zinc ion binding	Cellular Component;Molecular Function	0.0661627	4.5728e-07	0.0846616	4.03276e-07	0.0438904	2.09611e-06	up
XP_022289109.1	XM_022433401.1	actin-interacting protein 1 isoform X2	GO:0005515;GO:0015629;GO:0030036;GO:0044430;GO:0097435	protein binding;actin cytoskeleton;actin cytoskeleton organization;obsolete cytoskeletal part;supramolecular fiber organization	Molecular Function;Cellular Component;Biological Process;Cellular Component;Biological Process	0.0661222	5.35654e-08	0.0788744	3.39458e-07	0.0468643	1.62168e-09	up
XP_022342493.1	XM_022486785.1	LIM domain-binding protein 2-like isoform X1	GO:0003700;GO:0005634;GO:0006355;GO:0008270;GO:0043565	DNA-binding transcription factor activity;nucleus;regulation of transcription, DNA-templated;zinc ion binding;sequence-specific DNA binding	Molecular Function;Cellular Component;Biological Process;Molecular Function;Molecular Function	0.0660894	3.66767e-08	0.0859315	1.32265e-07	0.0444009	1.06619e-06	up
XP_022334486.1	XM_022478778.1	solute carrier family 28 member 3-like	GO:0005337;GO:0016021;GO:1901642	nucleoside transmembrane transporter activity;integral component of membrane;nucleoside transmembrane transport	Molecular Function;Cellular Component;Biological Process	0.0660544	2.28149e-07	0.0591413	0.000420944	0.0488057	4.82441e-08	up
XP_022340884.1	XM_022485176.1	uncharacterized protein LOC111135261	GO:0005515	protein binding	Molecular Function	0.066033	2.2574e-07	0.088663	8.77233e-08	0.0460464	6.85999e-07	up
XP_022329425.1	XM_022473717.1	TELO2-interacting protein 2	GO:0005488	binding	Molecular Function	0.0636378	4.68776e-07	0.0887819	7.35217e-08	0.0474373	7.0334e-08	up
XP_022343128.1	XM_022487420.1	WD repeat-containing protein 60-like isoform X1				0.0631626	3.72729e-07	0.0907655	5.9342e-09	0.0457465	2.73793e-07	up
XP_022292403.1	XM_022436695.1	complement C1q-like protein 4				0.0627717	2.88701e-07	0.0774068	5.93317e-06	0.0432188	2.3031e-06	up
XP_022288832.1	XM_022433124.1	speriolin-like protein				0.0625736	1.2898e-07	0.0856421	3.24221e-08	-0.00603291	0.00694444	changed
XP_022296583.1	XM_022440875.1	interferon-induced protein 44-like				0.061979	1.00499e-06	0.0867708	1.56508e-07	0.0479667	3.57494e-08	up
XP_022316340.1	XM_022460632.1	serine/threonine-protein kinase NIM1	GO:0004674;GO:0005524;GO:0005634;GO:0005737;GO:0006468;GO:0016021;GO:0031588;GO:0032007;GO:0042149	protein serine/threonine kinase activity;ATP binding;nucleus;cytoplasm;protein phosphorylation;integral component of membrane;nucleotide-activated protein kinase complex;negative regulation of TOR signaling;cellular response to glucose starvation	Molecular Function;Molecular Function;Cellular Component;Cellular Component;Biological Process;Cellular Component;Cellular Component;Biological Process;Biological Process	0.0615951	8.9907e-07	0.0800159	2.14598e-06	0.0409896	1.25045e-06	up
XP_022340904.1	XM_022485196.1	angiomotin-like isoform X2				0.06156	5.38027e-07	0.0846404	1.02844e-07	0.046465	2.23645e-08	up
XP_022311893.1	XM_022456185.1	receptor-type tyrosine-protein phosphatase epsilon-like isoform X1				0.0604973	2.37608e-06	0.0819435	1.20098e-06	0.0454279	3.99866e-07	up
XP_022315180.1	XM_022459472.1	extracellular signal-regulated kinase 2-like	GO:0000165;GO:0004707;GO:0005524	MAPK cascade;MAP kinase activity;ATP binding	Biological Process;Molecular Function;Molecular Function	0.0580555	2.47634e-05	0.0892783	2.76052e-07	0.0474211	4.69904e-07	up
XP_022289409.1	XM_022433701.1	ankyrin-3-like isoform X1	GO:0005515	protein binding	Molecular Function	0.057701	5.19849e-07	0.0781759	2.53158e-07	0.0426726	1.41077e-07	up
XP_022300208.1	XM_022444500.1	protein DENND6A-like isoform X2	GO:0017112	Rab guanyl-nucleotide exchange factor activity	Molecular Function	0.0550815	1.3875e-06	0.0754848	3.98203e-07	0.0392999	2.11133e-06	up
XP_022293214.1	XM_022437506.1	girdin isoform X1				0.0521535	1.77287e-05	0.0693462	1.62188e-05	0.0394575	3.59129e-06	up
XP_022288750.1	XM_022433042.1	putative inhibitor of apoptosis				0.0480728	3.25397e-05	0.0608759	4.84716e-05	0.0354292	9.45105e-07	up
XP_022325854.1	XM_022470146.1	heat shock 70 kDa protein 12B				0.0468009	3.05854e-05	0.0708468	3.50563e-07	0.0336204	3.69343e-05	up
XP_022316988.1	XM_022461280.1	serrate RNA effector molecule homolog isoform X1	GO:0003676;GO:0006397	nucleic acid binding;mRNA processing	Molecular Function;Biological Process	0.0461199	1.93801e-05	0.0575795	0.000111118	0.0328269	5.46529e-05	up
XP_022294011.1	XM_022438303.1	uncharacterized protein LOC111104387				0.0456823	3.28599e-05	0.0553547	0.000157832	0.0331358	1.96359e-05	up
XP_022345475.1	XM_022489767.1	ataxin-1-like isoform X2	GO:0003723;GO:0005515	RNA binding;protein binding	Molecular Function;Molecular Function	0.0454539	1.59121e-05	0.0596213	3.07647e-05	0.0312306	6.65918e-05	up
XP_022311896.1	XM_022456188.1	receptor-type tyrosine-protein phosphatase epsilon-like isoform X1				0.045421	2.68917e-05	0.0587741	4.84716e-05	0.0294962	0.000343021	up
XP_022323049.1	XM_022467341.1	probable serine/threonine-protein kinase nek3 isoform X3	GO:0003723;GO:0046872	RNA binding;metal ion binding	Molecular Function;Molecular Function	0.0454096	4.18076e-05	0.0606828	2.34684e-05	0.0319007	7.49772e-05	up
XP_022304814.1	XM_022449106.1	E3 ubiquitin-protein ligase TRIM71-like	GO:0005515;GO:0005622;GO:0008270	protein binding;intracellular;zinc ion binding	Molecular Function;Cellular Component;Molecular Function	0.0438667	1.76723e-05	0.0662175	1.10196e-06	0.0310719	9.60991e-05	up
XP_022318213.1	XM_022462505.1	ecdysone-induced protein 78C isoform X6	GO:0003700;GO:0003707;GO:0005634;GO:0006355;GO:0008270;GO:0043401;GO:0043565	DNA-binding transcription factor activity;steroid hormone receptor activity;nucleus;regulation of transcription, DNA-templated;zinc ion binding;steroid hormone mediated signaling pathway;sequence-specific DNA binding	Molecular Function;Molecular Function;Cellular Component;Biological Process;Molecular Function;Biological Process;Molecular Function	0.0436092	2.24975e-05	0.0604324	5.58438e-06	0.0316955	1.94163e-05	up
XP_022306133.1	XM_022450425.1	ubiquitin carboxyl-terminal hydrolase 8-like	GO:0006511;GO:0016579;GO:0036459	ubiquitin-dependent protein catabolic process;protein deubiquitination;thiol-dependent ubiquitinyl hydrolase activity	Biological Process;Biological Process;Molecular Function	0.0433761	9.51516e-05	0.0642124	5.75757e-06	0.0317611	6.74144e-05	up
XP_022302587.1	XM_022446879.1	uncharacterized protein LOC111110394 isoform X2				0.043011	3.87376e-05	0.0593575	1.63925e-05	0.0309277	4.22129e-05	up
XP_022294832.1	XM_022439124.1	centaurin-gamma-1A-like isoform X20				0.0429452	0.000210341	0.0632873	6.91726e-06	0.0340942	2.64881e-05	up
XP_022333661.1	XM_022477953.1	patched domain-containing protein 3-like	GO:0016021;GO:0022857;GO:0055085	integral component of membrane;transmembrane transporter activity;transmembrane transport	Cellular Component;Molecular Function;Biological Process	0.0426279	0.000107724	0.0645222	4.96926e-06	0.0340328	7.61601e-06	up
XP_022342593.1	XM_022486885.1	probable ATP-dependent helicase PF08_0048 isoform X1				0.0412167	3.87376e-05	0.0364097	0.00850808	0.0272188	0.000305287	up
XP_022293759.1	XM_022438051.1	high affinity copper uptake protein 1-like	GO:0005375;GO:0016021;GO:0035434	copper ion transmembrane transporter activity;integral component of membrane;copper ion transmembrane transport	Molecular Function;Cellular Component;Biological Process	0.0411666	5.00181e-05	0.058849	6.56611e-06	0.0331924	2.11133e-06	up
XP_022342283.1	XM_022486575.1	tyrosine-protein kinase PR2-like isoform X1	GO:0004713;GO:0005515;GO:0005524;GO:0018108	protein tyrosine kinase activity;protein binding;ATP binding;peptidyl-tyrosine phosphorylation	Molecular Function;Molecular Function;Molecular Function;Biological Process	0.0411609	2.92991e-06	0.0548333	3.12451e-06	0.0227898	0.00110374	up
XP_022308754.1	XM_022453046.1	serine/threonine-protein phosphatase 6 regulatory ankyrin repeat subunit C-like	GO:0005515	protein binding	Molecular Function	0.0410552	0.000273171	0.0536212	0.000233202	0.0310006	7.46257e-05	up
XP_022309040.1	XM_022453332.1	tropomodulin-like isoform X2	GO:0005523;GO:0030016;GO:0030239;GO:0051694	tropomyosin binding;myofibril;myofibril assembly;pointed-end actin filament capping	Molecular Function;Cellular Component;Biological Process;Biological Process	0.0404558	0.000288928	0.0607786	1.43187e-05	0.0302679	0.000155074	up
XP_022312299.1	XM_022456591.1	endothelin-converting enzyme 1-like isoform X2	GO:0004222;GO:0006508;GO:0016021	metalloendopeptidase activity;proteolysis;integral component of membrane	Molecular Function;Biological Process;Cellular Component	0.0399869	0.000370312	0.0580606	3.75737e-05	0.0312436	5.40516e-05	up
XP_022320552.1	XM_022464844.1	AT-hook-containing transcription factor				0.0398187	0.000960978	0.0614744	4.87979e-05	0.0275604	0.00180419	up
XP_022337020.1	XM_022481312.1	caspase-9-like isoform X2	GO:0008234	cysteine-type peptidase activity	Molecular Function	0.0397781	0.000151067	0.047634	0.000816076	0.0223946	0.00580664	up
XP_022313180.1	XM_022457472.1	ATP-binding cassette sub-family A member 5 isoform X2	GO:0005524;GO:0016021;GO:0042626;GO:0055085	ATP binding;integral component of membrane;ATPase-coupled transmembrane transporter activity;transmembrane transport	Molecular Function;Cellular Component;Molecular Function;Biological Process	0.0390174	5.54245e-05	0.0479521	0.00029097	0.0257513	0.000222674	up
XP_022335353.1	XM_022479645.1	serine/threonine-protein kinase 38-like isoform X2	GO:0004674;GO:0005524;GO:0018105;GO:0035556	protein serine/threonine kinase activity;ATP binding;peptidyl-serine phosphorylation;intracellular signal transduction	Molecular Function;Molecular Function;Biological Process;Biological Process	0.0390026	0.000598095	0.0575901	6.21336e-05	0.0282625	0.000620374	up
XP_022296261.1	XM_022440553.1	uncharacterized protein LOC111106038				0.0385927	6.52195e-05	0.0542862	1.26294e-05	0.023195	0.00181388	up
XP_022330666.1	XM_022474958.1	coiled-coil domain-containing protein 9-like isoform X3	GO:0016021	integral component of membrane	Cellular Component	0.0385371	0.000186502	0.0478844	0.000308515	0.0261424	0.000444177	up
XP_022342823.1	XM_022487115.1	protein piccolo-like isoform X7				0.0382541	0.00048677	0.0501901	0.000413562	0.0255739	0.000956554	up
XP_022300474.1	XM_022444766.1	histone deacetylase 11-like isoform X1	GO:0005634;GO:0032041;GO:0070932	nucleus;NAD-dependent histone deacetylase activity (H3-K14 specific);histone H3 deacetylation	Cellular Component;Molecular Function;Biological Process	0.0374393	0.0019968	0.0676855	2.14251e-06	0.0231979	0.00738774	up
XP_022314537.1	XM_022458829.1	guanine nucleotide exchange C9orf72-like	GO:0005085	guanyl-nucleotide exchange factor activity	Molecular Function	0.0374265	0.000223338	0.0506494	0.00011199	0.0246875	0.00120357	up
XP_022315952.1	XM_022460244.1	EF-hand calcium-binding domain-containing protein 6-like	GO:0005509	calcium ion binding	Molecular Function	0.0373114	0.000191529	0.0495192	0.000174846	0.0261468	0.000375076	up
XP_022317176.1	XM_022461468.1	zinc finger CCCH domain-containing protein 51-like				0.0369923	0.000366838	0.0514486	0.000109088	0.0247899	0.00116871	up
XP_022286906.1	XM_022431198.1	uncharacterized protein LOC111099765				0.0364245	0.000295663	0.0509007	9.73061e-05	0.026347	0.000319764	up
XP_022324790.1	XM_022469082.1	nocturnin	GO:0004527;GO:0007623;GO:0016070;GO:0090305	exonuclease activity;circadian rhythm;RNA metabolic process;nucleic acid phosphodiester bond hydrolysis	Molecular Function;Biological Process;Biological Process;Biological Process	0.0363993	0.000528564	0.0460655	0.00108184	0.0274517	0.000253155	up
XP_022324190.1	XM_022468482.1	protocadherin-9-like isoform X1	GO:0005509;GO:0005886;GO:0007156;GO:0016021	calcium ion binding;plasma membrane;homophilic cell adhesion via plasma membrane adhesion molecules;integral component of membrane	Molecular Function;Cellular Component;Biological Process;Cellular Component	0.035959	0.000450765	0.0516012	7.01337e-05	0.0263897	0.00030242	up
XP_022337638.1	XM_022481930.1	TPA_inf: Pax-beta paired domain protein	GO:0003677;GO:0005634;GO:0006355;GO:0007275	DNA binding;nucleus;regulation of transcription, DNA-templated;multicellular organism development	Molecular Function;Cellular Component;Biological Process;Biological Process	0.0346304	0.000530542	0.0508634	6.04899e-05	0.0283885	4.00574e-05	up
XP_022324806.1	XM_022469098.1	centrosomal protein of 135 kDa-like isoform X1	GO:0007099;GO:0010457	centriole replication;centriole-centriole cohesion	Biological Process;Biological Process	0.0344144	0.000887156	0.0497959	0.00020321	0.027318	0.000221352	up
XP_022294918.1	XM_022439210.1	serine/threonine-protein phosphatase 6 regulatory ankyrin repeat subunit B isoform X1	GO:0005515	protein binding	Molecular Function	0.0336032	0.00249861	0.0493644	0.000302631	0.0253773	0.00157618	up
XP_022334167.1	XM_022478459.1	protein unc-13 homolog A-like isoform X12				0.0327535	0.0034858	0.0515387	0.000242387	0.0251984	0.00182597	up
XP_022321518.1	XM_022465810.1	Rho GTPase-activating protein 32				0.0298782	0.00733738	0.072306	2.50479e-06	0.0372939	1.56559e-05	up
XP_022299435.1	XM_022443727.1	IQ motif and SEC7 domain-containing protein 2-like isoform X13				-0.00665372	0.0131452	0.055227	0.000409629	0.0302812	0.000444558	changed
XP_022288238.1	XM_022432530.1	uncharacterized protein LOC111100548 isoform X1	GO:0005622;GO:0008270	intracellular;zinc ion binding	Cellular Component;Molecular Function	-0.00696724	0.0278551	0.0541608	0.000196584	0.031468	7.05939e-05	changed
XP_022312155.1	XM_022456447.1	solute carrier organic anion transporter family member 4A1-like	GO:0005215;GO:0005886;GO:0006811;GO:0016021;GO:0055085	transporter activity;plasma membrane;ion transport;integral component of membrane;transmembrane transport	Molecular Function;Cellular Component;Biological Process;Cellular Component;Biological Process	-0.00703161	0.0483082	0.0568881	0.000100132	0.0306472	0.000138521	changed
XP_022301412.1	XM_022445704.1	serine/threonine-protein phosphatase 6 regulatory ankyrin repeat subunit B-like isoform X1				-0.0362295	5.64081e-06	-0.0485472	5.75151e-06	-0.0261793	4.72422e-06	down
XP_022300084.1	XM_022444376.1	uncharacterized protein LOC111108469				-0.104787	0.0311829	-0.141327	0.0185914	-0.0755244	0.00288422	down
XP_022288663.1	XM_022432955.1	Tripartite motif-containing protein 2	GO:0005515;GO:0005622;GO:0008270	protein binding;intracellular;zinc ion binding	Molecular Function;Cellular Component;Molecular Function	-0.109185	0.0434267	-0.147134	0.0426149	-0.078188	0.0406791	down
XP_022290015.1	XM_022434307.1	S-phase kinase-associated protein 2				-0.116582	0.0305507	-0.157357	0.0296609	-0.0833852	0.0280656	down
XP_022332028.1	XM_022476320.1	myb-like protein X isoform X2				-0.13435	0.0115897	-0.183087	0.0114859	-0.0953082	0.0358496	down
XP_022289892.1	XM_022434184.1	uncharacterized protein LOC111101621				-0.156716	0.00849821	-0.209998	0.0263372	-0.109582	0.0371435	down
XP_022342771.1	XM_022487063.1	uncharacterized protein LOC111136307				-0.159801	0.00516869	-0.218712	0.00528091	-0.113356	0.00441946	down
XP_022344300.1	XM_022488592.1	uncharacterized protein LOC111137227 isoform X2				-0.199802	0.00913852	-0.274165	0.0127861	-0.141306	0.00334923	down
XP_022295657.1	XM_022439949.1	28S ribosomal protein S29, mitochondrial				-0.243859	0.0398174	-0.353808	0.0177406	-0.17587	0.0102811	down
XP_022321129.1	XM_022465421.1	spindle pole body component 110-like isoform X1				-0.478941	0.0377329	-3.31987	0.0240649	-0.309279	0.0216629	down
XP_022330162.1	XM_022474454.1	TAF6-like RNA polymerase II p300/CBP-associated factor-associated factor 65 kDa subunit 6L	GO:0006352;GO:0070461	DNA-templated transcription, initiation;SAGA-type complex	Biological Process;Cellular Component	-0.783977	0.0281184	-0.936937	0.00541149	-0.986835	0.00350464	down
XP_022294312.1	XM_022438604.1	transcription initiation factor TFIID subunit 13-like	GO:0003743;GO:0006366;GO:0006413;GO:0006457;GO:0046982;GO:0051082	translation initiation factor activity;transcription by RNA polymerase II;translational initiation;protein folding;protein heterodimerization activity;unfolded protein binding	Molecular Function;Biological Process;Biological Process;Biological Process;Molecular Function;Molecular Function	-0.847033	0.017953	-1.16999	0.00038544	-0.842562	0.0186793	down
XP_022324032.1	XM_022468324.1	cullin-1	GO:0006511;GO:0016567;GO:0019005;GO:0031625;GO:0061630	ubiquitin-dependent protein catabolic process;protein ubiquitination;SCF ubiquitin ligase complex;ubiquitin protein ligase binding;ubiquitin protein ligase activity	Biological Process;Biological Process;Cellular Component;Molecular Function;Molecular Function	-0.893387	0.00106289	-0.714865	0.0123275	-0.790894	0.00500105	down
XP_022340800.1	XM_022485092.1	OTU domain-containing protein 6B	GO:0016579;GO:0036459	protein deubiquitination;thiol-dependent ubiquitinyl hydrolase activity	Biological Process;Molecular Function	-1.15821	0.019641	-1.78015	0.000123563	-1.085	0.030005	down
XP_022290195.1	XM_022434487.1	GATA zinc finger domain-containing protein 1	GO:0006355;GO:0008270;GO:0043229;GO:0043565	regulation of transcription, DNA-templated;zinc ion binding;intracellular organelle;sequence-specific DNA binding	Biological Process;Molecular Function;Cellular Component;Molecular Function	-1.21549	0.00670483	-1.32897	0.00221686	-1.19967	0.00755426	down
XP_022323687.1	XM_022467979.1	protein mesh-like	GO:0007160;GO:0016021	cell-matrix adhesion;integral component of membrane	Biological Process;Cellular Component	-1.23446	0.0382504	-1.14894	0.0489989	-1.18194	0.0469721	down
XP_022291307.1	XM_022435599.1	Protein jagged-2				-1.26785	0.0147243	-2.49997	1.664e-07	-2.0839	2.14862e-05	down
XP_022346222.1	XM_022490514.1	bromodomain-containing protein 7-like isoform X1				-1.37346	0.0063384	-1.15127	0.0220755	-1.09993	0.0320324	down
XP_022346192.1	XM_022490484.1	elongator complex protein 5	GO:0002098;GO:0033588	tRNA wobble uridine modification;Elongator holoenzyme complex	Biological Process;Cellular Component	-1.4043	0.00020589	-1.17628	0.00220916	-1.58463	2.21514e-05	down
XP_022322415.1	XM_022466707.1	supervillin-like				-1.42756	0.000904833	-1.13803	0.00908563	-0.88934	0.0475584	down
XP_022325148.1	XM_022469440.1	glutamate receptor 2-like	GO:0004970;GO:0016021;GO:0030054;GO:0034220;GO:0035235;GO:0045211	ionotropic glutamate receptor activity;integral component of membrane;cell junction;ion transmembrane transport;ionotropic glutamate receptor signaling pathway;postsynaptic membrane	Molecular Function;Cellular Component;Cellular Component;Biological Process;Biological Process;Cellular Component	-1.56705	0.0286038	-2.37895	0.000618771	-1.94187	0.00728792	down
XP_022307902.1	XM_022452194.1	uncharacterized protein LOC111113903				-1.6615	0.0260658	-2.79541	0.000330887	-3.61204	9.19843e-06	down
XP_022287941.1	XM_022432233.1	uncharacterized protein LOC111100403 isoform X5	GO:0005622;GO:0008270	intracellular;zinc ion binding	Cellular Component;Molecular Function	-1.73099	6.24032e-07	-1.20965	0.000796612	-0.849072	0.0278985	down
XP_022286409.1	XM_022430701.1	Golgi-associated PDZ and coiled-coil motif-containing protein-like	GO:0005794;GO:0043004	Golgi apparatus;cytoplasmic sequestering of CFTR protein	Cellular Component;Biological Process	-1.73848	0.0026294	-1.79552	0.00151871	-1.31267	0.0268674	down
XP_022294651.1	XM_022438943.1	polyphosphoinositide phosphatase	GO:0042578	phosphoric ester hydrolase activity	Molecular Function	-1.75016	1.44877e-05	-1.36663	0.00079496	-1.28956	0.00177821	down
XP_022322178.1	XM_022466470.1	CDGSH iron-sulfur domain-containing protein 3, mitochondrial-like	GO:0043231;GO:0051537	intracellular membrane-bounded organelle;2 iron, 2 sulfur cluster binding	Cellular Component;Molecular Function	-1.7985	0.0313482	-1.80356	0.0266587	-1.96963	0.020835	down
XP_022327931.1	XM_022472223.1	TPR and ankyrin repeat-containing protein 1-like	GO:0005524	ATP binding	Molecular Function	-1.95316	1.88925e-06	-1.38222	0.000956699	-1.39997	0.000933779	down
XP_022287773.1	XM_022432065.1	3-hydroxybutyrate dehydrogenase	GO:0016491;GO:0055114	oxidoreductase activity;oxidation-reduction process	Molecular Function;Biological Process	-2.06053	0.00633685	-2.44481	0.00085522	-3.65479	5.73552e-07	down
XP_022289372.1	XM_022433664.1	putative 2'-deoxynucleoside 5'-phosphate N-hydrolase 1	GO:0004252;GO:0005634;GO:0005737;GO:0006508;GO:0009116;GO:0009117;GO:0009159;GO:0016021;GO:0070694	serine-type endopeptidase activity;nucleus;cytoplasm;proteolysis;nucleoside metabolic process;nucleotide metabolic process;deoxyribonucleoside monophosphate catabolic process;integral component of membrane;deoxyribonucleoside 5'-monophosphate N-glycosidase activity	Molecular Function;Cellular Component;Cellular Component;Biological Process;Biological Process;Biological Process;Biological Process;Cellular Component;Molecular Function	-2.15761	9.87612e-06	-3.16613	1.587e-11	-3.38409	4.61609e-13	down
XP_022286848.1	XM_022431140.1	proteasomal ATPase-associated factor 1	GO:0030684;GO:0044424	preribosome;obsolete intracellular part	Cellular Component;Cellular Component	-2.2435	4.06488e-05	-1.33328	0.0173235	-1.22577	0.0328995	down
XP_022302283.1	XM_022446575.1	centromere protein P	GO:0043232;GO:0044446	intracellular non-membrane-bounded organelle;obsolete intracellular organelle part	Cellular Component;Cellular Component	-2.30129	0.000663921	-3.05085	4.74109e-06	-1.6947	0.014342	down
XP_022321638.1	XM_022465930.1	serum amyloid A-5 protein-like	GO:0005615;GO:0042056;GO:0050918;GO:0060326	extracellular space;chemoattractant activity;positive chemotaxis;cell chemotaxis	Cellular Component;Molecular Function;Biological Process;Biological Process	-2.32429	0.0107506	-2.33895	0.00831097	-2.81188	0.00213764	down
XP_022321233.1	XM_022465525.1	uncharacterized protein LOC111123283	GO:0016020	membrane	Cellular Component	-2.48984	0.000189752	-1.46053	0.0290862	-2.75447	3.31379e-05	down
XP_022288563.1	XM_022432855.1	ankyrin-3-like isoform X1				-2.53771	0.00465658	-2.6776	0.00224919	-3.36223	0.000156931	down
XP_022322935.1	XM_022467227.1	collagen alpha-1(XII) chain-like	GO:0005581;GO:0016020	collagen trimer;membrane	Cellular Component;Cellular Component	-2.60617	0.0229499	-2.08692	0.0460275	-5.25601	4.5652e-05	down
XP_022301759.1	XM_022446051.1	cytochrome P450 1A1-like	GO:0004497;GO:0005506;GO:0016021;GO:0016705;GO:0020037;GO:0055114	monooxygenase activity;iron ion binding;integral component of membrane;oxidoreductase activity, acting on paired donors, with incorporation or reduction of molecular oxygen;heme binding;oxidation-reduction process	Molecular Function;Molecular Function;Cellular Component;Molecular Function;Molecular Function;Biological Process	-2.62589	0.0147243	-3.28036	0.00189372	-3.4055	0.00180419	down
XP_022311485.1	XM_022455777.1	Putative transcription factor PML				-2.88234	0.0016183	-3.21833	0.000379978	-2.09562	0.0212604	down
XP_022313168.1	XM_022457460.1	H/ACA ribonucleoprotein complex non-core subunit NAF1	GO:0000493;GO:0001522;GO:0003723;GO:0005732;GO:0042254	box H/ACA snoRNP assembly;pseudouridine synthesis;RNA binding;small nucleolar ribonucleoprotein complex;ribosome biogenesis	Biological Process;Biological Process;Molecular Function;Cellular Component;Biological Process	-2.95604	6.02859e-05	-2.40211	0.00108655	-2.84855	0.000122862	down
XP_022324117.1	XM_022468409.1	intraflagellar transport protein 74 homolog	GO:0005515	protein binding	Molecular Function	-3.01337	0.000536427	-4.02236	2.15197e-06	-4.39196	2.42263e-07	down
XP_022300014.1	XM_022444306.1	VWFA and cache domain-containing protein 1-like	GO:0016020	membrane	Cellular Component	-3.0653	0.0156451	-4.31477	0.00325063	-3.44806	0.00979118	down
XP_022287772.1	XM_022432064.1	3-hydroxybutyrate dehydrogenase	GO:0016491;GO:0055114	oxidoreductase activity;oxidation-reduction process	Molecular Function;Biological Process	-3.18173	0.000337386	-2.28585	0.00890728	-2.04618	0.0230763	down
XP_022302174.1	XM_022446466.1	L-amino-acid oxidase-like	GO:0016491;GO:0098542	oxidoreductase activity;defense response to other organism	Molecular Function;Biological Process	-3.50939	0.00313083	-6.70375	2.47919e-08	-2.62492	0.0258659	down
XP_022299987.1	XM_022444279.1	cingulin-like protein 1				-3.79469	0.00710109	-3.16649	0.0151541	-3.21911	0.0165772	down
XP_022338238.1	XM_022482530.1	glycine-rich cell wall structural protein 1-like isoform X1				-4.05291	6.50708e-05	-4.74252	1.74056e-06	-3.82122	0.000195563	down
XP_022342811.1	XM_022487103.1	uncharacterized protein LOC111136332				-4.08621	1.52063e-05	-3.38588	0.000259106	-2.69541	0.00469817	down
XP_022298245.1	XM_022442537.1	MAM and LDL-receptor class A domain-containing protein 1-like	GO:0008270;GO:0016020	zinc ion binding;membrane	Molecular Function;Cellular Component	-4.27062	0.000434142	-5.37711	1.11314e-05	-3.93559	0.00122928	down
XP_022296033.1	XM_022440325.1	uncharacterized protein LOC111105870				-4.48389	1.09029e-09	-3.56777	9.45866e-07	-1.53838	0.0402438	down
XP_022289699.1	XM_022433991.1	heavy metal-binding protein HIP-like				-4.66106	2.21437e-05	-3.82936	0.00034443	-4.5065	3.83433e-05	down
XP_022293958.1	XM_022438250.1	THAP domain-containing protein 11-like				-4.90841	0.0022019	-4.79436	0.0027473	-3.63519	0.0128389	down
XP_022310214.1	XM_022454506.1	P2X purinoceptor 7-like	GO:0001614;GO:0004931;GO:0005887;GO:0033198;GO:0098655	purinergic nucleotide receptor activity;extracellularly ATP-gated cation channel activity;integral component of plasma membrane;response to ATP;cation transmembrane transport	Molecular Function;Molecular Function;Cellular Component;Biological Process;Biological Process	-5.06812	0.0166134	2.49422	0.0274301	-3.31013	0.0443686	changed
XP_022300086.1	XM_022444378.1	uncharacterized protein LOC111108469				-5.18979	5.70313e-07	-6.99056	3.58897e-11	-5.54483	8.67748e-08	down
XP_022346156.1	XM_022490448.1	poly [ADP-ribose] polymerase 14-like isoform X1	GO:0003676	nucleic acid binding	Molecular Function	-5.4696	4.91696e-07	-5.82367	2.02684e-07	-4.39676	3.15499e-05	down
XP_022327167.1	XM_022471459.1	uncharacterized protein LOC111126660 isoform X2	GO:0005576;GO:0006030;GO:0008061	extracellular region;chitin metabolic process;chitin binding	Cellular Component;Biological Process;Molecular Function	-5.68918	0.000315447	-3.60185	0.014934	-0.29043	0.00301397	down
XP_022287096.1	XM_022431388.1	heat shock 70 kDa protein 12A-like	GO:0016020	membrane	Cellular Component	-6.31041	8.59471e-06	-9.27804	2.72528e-07	-3.65724	0.000852326	down
XP_022294791.1	XM_022439083.1	caspase-8 isoform X2	GO:0004197;GO:0005515;GO:0006508;GO:0032991;GO:0044424;GO:0048522;GO:0097190	cysteine-type endopeptidase activity;protein binding;proteolysis;protein-containing complex;obsolete intracellular part;positive regulation of cellular process;apoptotic signaling pathway	Molecular Function;Molecular Function;Biological Process;Cellular Component;Cellular Component;Biological Process;Biological Process	-8.22093	7.95181e-15	-12.1424	2.43426e-15	-7.57779	4.69876e-17	down
XP_022289453.1	XM_022433745.1	uncharacterized protein LOC111101301				-10.1925	1.28002e-12	-7.00718	2.52352e-12	-6.30448	6.95121e-12	down
XP_022289455.1	XM_022433747.1	uncharacterized protein LOC111101301				-10.6596	7.66434e-20	-13.8073	3.16659e-21	-14.3557	6.55587e-23	down
XP_022290811.1	XM_022435103.1	kinesin-like protein KIF15 isoform X7				-11.578	5.38693e-10	-11.2712	1.0463e-09	-11.8296	1.94342e-10	down

## Sheet: shared by 84 & 89
XP	XM	Blast2Go_description	Annotation.GO.ID	Annotation.GO.Term	Annotation.GO.Category	Fam_84_vs_90_L2FC	Fam_84_vs_90_AdjP	Fam_89_vs_90_L2FC	Fam_89_vs_90_AdjP	direction
XP_022295033.1	XM_022439325.1	cysteine-rich, acidic integral membrane protein-like				10.9694	0.000245452	0.216294	0.0015947	up
XP_022297167.1	XM_022441459.1	uncharacterized transmembrane protein DDB_G0289901-like				10.6495	1.97962e-08	12.1473	6.43441e-11	up
XP_022337681.1	XM_022481973.1	uncharacterized protein LOC111133512 isoform X1				10.3961	1.19401e-05	10.6626	4.87581e-06	up
XP_022296419.1	XM_022440711.1	vezatin isoform X2	GO:0016020;GO:0098609	membrane;cell-cell adhesion	Cellular Component;Biological Process	10.1821	0.000253885	9.82649	0.00034443	up
XP_022326706.1	XM_022470998.1	uncharacterized protein LOC111126399 isoform X1				10.0352	0.00233423	0.19381	0.0267866	up
XP_022342592.1	XM_022486884.1	probable ATP-dependent helicase PF08_0048 isoform X1				9.86072	3.6496e-05	12.7196	2.5984e-08	up
XP_022299250.1	XM_022443542.1	uncharacterized protein LOC111108048 isoform X2				9.1139	0.000789414	7.55747	0.00498302	up
XP_022300701.1	XM_022444993.1	multiple epidermal growth factor-like domains protein 10				9.09106	0.000337386	9.00651	0.000300224	up
XP_022343501.1	XM_022487793.1	G-protein coupled receptor 157-like	GO:0004888;GO:0007166;GO:0016021	transmembrane signaling receptor activity;cell surface receptor signaling pathway;integral component of membrane	Molecular Function;Biological Process;Cellular Component	8.94009	3.72148e-08	9.54409	2.16059e-09	up
XP_022286510.1	XM_022430802.1	cell death abnormality protein 1-like				8.93967	8.36364e-08	8.05574	1.65475e-06	up
XP_022300357.1	XM_022444649.1	proprotein convertase subtilisin/kexin type 5-like	GO:0004888;GO:0007165	transmembrane signaling receptor activity;signal transduction	Molecular Function;Biological Process	8.83192	9.47059e-08	8.2085	7.35975e-07	up
XP_022306025.1	XM_022450317.1	uncharacterized protein LOC111112653 isoform X4	GO:0003676	nucleic acid binding	Molecular Function	8.81999	0.000468186	0.412491	0.00823466	up
XP_022295818.1	XM_022440110.1	uncharacterized protein LOC111105739	GO:0006915	apoptotic process	Biological Process	8.76885	1.13386e-05	8.40836	2.04167e-05	up
XP_022292527.1	XM_022436819.1	ABC transporter F family member 4-like				8.53123	8.47744e-06	9.80424	1.64962e-07	up
XP_022292287.1	XM_022436579.1	toll-like receptor 4	GO:0005515;GO:0007165	protein binding;signal transduction	Molecular Function;Biological Process	8.4592	9.56134e-06	8.94693	2.06652e-06	up
XP_022290078.1	XM_022434370.1	uncharacterized protein LOC111101767 isoform X1				8.43393	0.000185623	8.09759	0.000274667	up
XP_022297883.1	XM_022442175.1	von Willebrand factor D and EGF domain-containing protein-like				8.04787	0.000356226	7.29886	0.00108771	up
XP_022309880.1	XM_022454172.1	E3 ubiquitin-protein ligase TRIM71-like	GO:0005622;GO:0008270	intracellular;zinc ion binding	Cellular Component;Molecular Function	8.0093	0.003343	0.222692	0.0327637	up
XP_022297343.1	XM_022441635.1	Protein FAM13B				7.83371	0.000685153	8.06117	0.000349956	up
XP_022289618.1	XM_022433910.1	uncharacterized protein LOC111101422				7.80946	1.71456e-07	6.93233	3.35662e-06	up
XP_022296709.1	XM_022441001.1	E3 ubiquitin-protein ligase TRIM9-like	GO:0005622;GO:0008270	intracellular;zinc ion binding	Cellular Component;Molecular Function	7.7468	0.00219892	8.83692	0.000287887	up
XP_022317342.1	XM_022461634.1	prokineticin-like protein				7.72771	3.36613e-05	0.638883	0.00434118	up
XP_022289161.1	XM_022433453.1	uncharacterized protein LOC111101133				7.4113	3.26885e-06	7.42416	2.48426e-06	up
XP_022287895.1	XM_022432187.1	uncharacterized protein LOC111100389				7.39457	9.87612e-06	7.03413	2.17243e-05	up
XP_022289730.1	XM_022434022.1	uncharacterized protein LOC111101503 isoform X1				7.37371	7.60408e-05	7.75789	2.25173e-05	up
XP_022291775.1	XM_022436067.1	AChain A, Crystal structure of a DM9 domain containing protein from Crassostrea gigas				7.2729	0.000127845	5.85168	0.0017854	up
XP_022295777.1	XM_022440069.1	general transcription factor 3C polypeptide 6-like isoform X2				7.072	0.00265369	6.31808	0.00599069	up
XP_022324975.1	XM_022469267.1	chitin synthase 1-like isoform X2	GO:0016020	membrane	Cellular Component	6.89221	0.000107115	7.32102	2.87212e-05	up
XP_022335784.1	XM_022480076.1	polyamine-modulated factor 1-binding protein 1-like				6.84522	0.000356226	6.75109	0.000338147	up
XP_022300689.1	XM_022444981.1	putative leucine-rich repeat-containing protein DDB_G0290503 isoform X1	GO:0005515;GO:0016740	protein binding;transferase activity	Molecular Function;Molecular Function	6.71187	0.000512225	6.24873	0.00106715	up
XP_022342728.1	XM_022487020.1	ATP-dependent DNA helicase Q-like SIM isoform X1				6.7003	0.00129916	8.35683	2.90125e-05	up
XP_022295767.1	XM_022440059.1	uncharacterized protein LOC111105699	GO:0004803;GO:0006313	transposase activity;transposition, DNA-mediated	Molecular Function;Biological Process	6.63561	0.00671274	6.98868	0.00319597	up
XP_022339355.1	XM_022483647.1	meprin A subunit beta-like	GO:0008237;GO:0046872	metallopeptidase activity;metal ion binding	Molecular Function;Molecular Function	6.21402	7.29863e-05	5.08569	0.00105611	up
XP_022323219.1	XM_022467511.1	von Willebrand factor D and EGF domain-containing protein-like				6.13918	3.90232e-05	4.87128	0.0010355	up
XP_022324393.1	XM_022468685.1	low-density lipoprotein receptor-related protein 4-like isoform X1	GO:0016020	membrane	Cellular Component	6.09551	0.000291468	3.61571	0.0240466	up
XP_022336142.1	XM_022480434.1	enolase-phosphatase E1-like				6.0846	0.00200964	8.08045	1.58446e-05	up
XP_022301707.1	XM_022445999.1	ras-related protein rab7	GO:0003924;GO:0005525;GO:0005764;GO:0005770;GO:0005774;GO:0006886;GO:0008333;GO:0016021;GO:0032482;GO:0045335;GO:0090385	GTPase activity;GTP binding;lysosome;late endosome;vacuolar membrane;intracellular protein transport;endosome to lysosome transport;integral component of membrane;Rab protein signal transduction;phagocytic vesicle;phagosome-lysosome fusion	Molecular Function;Molecular Function;Cellular Component;Cellular Component;Cellular Component;Biological Process;Biological Process;Cellular Component;Biological Process;Cellular Component;Biological Process	5.99713	1.24089e-05	6.37822	2.31376e-06	up
XP_022297919.1	XM_022442211.1	uncharacterized protein LOC111107170 isoform X2				5.7628	0.00108722	0.464839	0.0279087	up
XP_022305035.1	XM_022449327.1	zinc finger BED domain-containing protein 1-like	GO:0003677	DNA binding	Molecular Function	5.72909	8.21158e-05	4.18582	0.00422246	up
XP_022290498.1	XM_022434790.1	nacrein-like protein	GO:0005737;GO:0005886;GO:0006814;GO:0006950;GO:0009628;GO:0009725;GO:0016829;GO:0044070;GO:0046872;GO:0048522;GO:0048856;GO:0051453;GO:0070887;GO:0071702	cytoplasm;plasma membrane;sodium ion transport;response to stress;response to abiotic stimulus;response to hormone;lyase activity;regulation of anion transport;metal ion binding;positive regulation of cellular process;anatomical structure development;regulation of intracellular pH;cellular response to chemical stimulus;organic substance transport	Cellular Component;Cellular Component;Biological Process;Biological Process;Biological Process;Biological Process;Molecular Function;Biological Process;Molecular Function;Biological Process;Biological Process;Biological Process;Biological Process;Biological Process	5.69654	0.000835396	5.21453	0.00178871	up
XP_022301969.1	XM_022446261.1	isocitrate dehydrogenase [NAD] subunit gamma, mitochondrial-like isoform X1	GO:0000287;GO:0004449;GO:0005739;GO:0006099;GO:0051287	magnesium ion binding;isocitrate dehydrogenase (NAD+) activity;mitochondrion;tricarboxylic acid cycle;NAD binding	Molecular Function;Molecular Function;Cellular Component;Biological Process;Molecular Function	5.60261	0.00123888	4.45086	0.00776487	up
XP_022336698.1	XM_022480990.1	uncharacterized protein LOC111132988 isoform X1	GO:0016020	membrane	Cellular Component	5.58057	1.7218e-05	5.09355	7.52725e-05	up
XP_022292885.1	XM_022437177.1	complement C1q-like protein 4				5.5783	0.00108534	4.46093	0.00697506	up
XP_022298487.1	XM_022442779.1	Protein jagged-2	GO:0016020	membrane	Cellular Component	5.50769	0.00472507	5.70344	0.00262095	up
XP_022287324.1	XM_022431616.1	Scavenger receptor class F member 2				5.38655	1.97124e-06	4.49668	7.01337e-05	up
XP_022331777.1	XM_022476069.1	uncharacterized protein LOC111129613				5.2639	0.0157576	6.57634	0.00180464	up
XP_022289911.1	XM_022434203.1	THAP domain-containing protein 11-like	GO:0003676	nucleic acid binding	Molecular Function	5.24875	0.00454521	4.92245	0.00599318	up
XP_022297488.1	XM_022441780.1	NAD(+)--arginine ADP-ribosyltransferase Mav	GO:0016757	transferase activity, transferring glycosyl groups	Molecular Function	5.2008	0.00500436	5.28222	0.00334884	up
XP_022312973.1	XM_022457265.1	WSC domain-containing protein 2-like	GO:0008236;GO:0044238;GO:0046872;GO:0071704	serine-type peptidase activity;primary metabolic process;metal ion binding;organic substance metabolic process	Molecular Function;Biological Process;Molecular Function;Biological Process	5.19642	0.002261	5.65195	0.000675135	up
XP_022288825.1	XM_022433117.1	THAP domain-containing protein 1-like				5.16314	0.0034898	5.67187	0.000984961	up
XP_022287771.1	XM_022432063.1	3-hydroxybutyrate dehydrogenase	GO:0016491;GO:0055114	oxidoreductase activity;oxidation-reduction process	Molecular Function;Biological Process	5.16098	0.0107859	5.06301	0.00964624	up
XP_022344158.1	XM_022488450.1	uncharacterized protein LOC111137137				5.05232	0.000209522	5.4802	4.02243e-05	up
XP_022287008.1	XM_022431300.1	uncharacterized protein LOC111099834				5.03997	0.000283886	6.02589	7.54279e-06	up
XP_022300362.1	XM_022444654.1	Mediator of RNA polymerase II transcription subunit 19	GO:0005634;GO:0016020	nucleus;membrane	Cellular Component;Cellular Component	5.02755	0.00813452	5.52598	0.0028347	up
XP_022336050.1	XM_022480342.1	uncharacterized protein LOC111132520				4.98898	0.00296525	4.57847	0.00491202	up
XP_022289441.1	XM_022433733.1	peptidoglycan-recognition protein SC2-like	GO:0008270;GO:0008745;GO:0009253;GO:0042834;GO:0045087	zinc ion binding;N-acetylmuramoyl-L-alanine amidase activity;peptidoglycan catabolic process;peptidoglycan binding;innate immune response	Molecular Function;Molecular Function;Biological Process;Molecular Function;Biological Process	4.95988	1.10493e-06	2.99823	0.00356095	up
XP_022334829.1	XM_022479121.1	uncharacterized protein LOC111131532				4.80107	0.000941554	4.88515	0.00059007	up
XP_022310965.1	XM_022455257.1	multiple epidermal growth factor-like domains protein 10	GO:0016020	membrane	Cellular Component	4.77225	0.000521804	3.77879	0.00554968	up
XP_022302712.1	XM_022447004.1	complement C1q-like protein 3	GO:0016021	integral component of membrane	Cellular Component	4.68925	0.00166565	4.37019	0.00266628	up
XP_022341339.1	XM_022485631.1	tripartite motif-containing protein 5-like	GO:0005622;GO:0008270	intracellular;zinc ion binding	Cellular Component;Molecular Function	4.51089	4.99442e-10	5.60394	2.47162e-15	up
XP_022311999.1	XM_022456291.1	Tripartite motif-containing protein 3				4.51071	0.000502972	4.85004	0.000129337	up
XP_022286375.1	XM_022430667.1	uncharacterized protein LOC111099227				4.50896	0.00613578	4.77517	0.0028233	up
XP_022316733.1	XM_022461025.1	uncharacterized protein LOC111120298	GO:0003676	nucleic acid binding	Molecular Function	4.50218	5.47041e-05	3.88255	0.000478022	up
XP_022287002.1	XM_022431294.1	uncharacterized protein LOC111099830 isoform X1				4.49549	0.000197547	4.80435	4.87958e-05	up
XP_022299693.1	XM_022443985.1	immune-associated nucleotide-binding protein 8-like isoform X2				4.40682	0.0251074	4.73308	0.0144397	up
XP_022323848.1	XM_022468140.1	hemicentin-2 isoform X2	GO:0008152;GO:0016020;GO:0016491;GO:0046872	metabolic process;membrane;oxidoreductase activity;metal ion binding	Biological Process;Cellular Component;Molecular Function;Molecular Function	4.38827	0.00301161	3.95785	0.00573708	up
XP_022306695.1	XM_022450987.1	probable E3 ubiquitin-protein ligase MID2	GO:0005515	protein binding	Molecular Function	4.35112	0.00644345	5.60291	0.000298411	up
XP_022311458.1	XM_022455750.1	protein FAM98B-like				4.33208	0.00520315	4.49867	0.0028233	up
XP_022290111.1	XM_022434403.1	tripartite motif-containing protein 2-like isoform X1	GO:0005622;GO:0008270	intracellular;zinc ion binding	Cellular Component;Molecular Function	4.32416	0.000893146	3.62768	0.00456083	up
XP_022343081.1	XM_022487373.1	cell wall protein DAN4-like isoform X2				4.28105	0.0110508	4.51969	0.00589377	up
XP_022316885.1	XM_022461177.1	E3 ubiquitin-protein ligase TRIM71-like				4.26029	0.0341555	5.02873	0.0112789	up
XP_022302870.1	XM_022447162.1	uncharacterized protein LOC111110598				4.20425	0.000530542	5.478	2.77819e-06	up
XP_022300608.1	XM_022444900.1	tripartite motif-containing protein 2-like				4.16459	0.000197547	4.70196	1.75619e-05	up
XP_022288130.1	XM_022432422.1	uncharacterized protein LOC111100483 isoform X1				4.1515	0.000870016	3.03146	0.01225	up
XP_022343780.1	XM_022488072.1	G-protein coupled receptor 157-like	GO:0004888;GO:0007166;GO:0016021	transmembrane signaling receptor activity;cell surface receptor signaling pathway;integral component of membrane	Molecular Function;Biological Process;Cellular Component	4.12463	0.00182028	4.37363	0.000724224	up
XP_022338724.1	XM_022483016.1	tripartite motif-containing protein 3-like				4.12006	3.37299e-06	3.71393	2.46614e-05	up
XP_022318017.1	XM_022462309.1	uncharacterized protein LOC111121160				4.0837	0.0166134	5.37308	0.00149056	up
XP_022286555.1	XM_022430847.1	uncharacterized protein LOC111099535				3.98654	6.46562e-07	4.04997	3.4886e-07	up
XP_022302420.1	XM_022446712.1	multiple epidermal growth factor-like domains protein 10				3.98305	2.28149e-07	3.55013	4.15963e-06	up
XP_022287393.1	XM_022431685.1	hemicentin-1-like isoform X1				3.97234	0.0259681	3.19195	0.0492967	up
XP_022340181.1	XM_022484473.1	microfibril-associated glycoprotein 4-like				3.897	0.00645805	4.30672	0.00197231	up
XP_022287796.1	XM_022432088.1	von Willebrand factor D and EGF domain-containing protein-like				3.86331	0.0232654	3.21507	0.039535	up
XP_022289520.1	XM_022433812.1	uncharacterized protein LOC111101355				3.85231	0.0188391	3.73352	0.0177077	up
XP_022320092.1	XM_022464384.1	ATP synthase subunits region ORF 7	GO:0009209;GO:0009220	pyrimidine ribonucleoside triphosphate biosynthetic process;pyrimidine ribonucleotide biosynthetic process	Biological Process;Biological Process	3.85163	0.000273171	2.77636	0.0079224	up
XP_022289379.1	XM_022433671.1	uncharacterized protein LOC111137859				3.8223	0.00648793	5.1536	0.000118914	up
XP_022301342.1	XM_022445634.1	uncharacterized protein LOC111109495 isoform X3				3.8204	0.0062419	3.83099	0.00476771	up
XP_022339244.1	XM_022483536.1	macrophage mannose receptor 1-like				3.81403	0.0155275	3.09255	0.0318435	up
XP_022296258.1	XM_022440550.1	asteroid-like protein 1	GO:0090304	nucleic acid metabolic process	Biological Process	3.75287	0.000659974	3.88569	0.000313837	up
XP_022342898.1	XM_022487190.1	uncharacterized protein LOC111136382 isoform X4	GO:0005102	signaling receptor binding	Molecular Function	3.63247	0.00435865	2.67368	0.0259496	up
XP_022340184.1	XM_022484476.1	Fibrinogen-like protein A				3.62625	0.0137722	4.01284	0.00541026	up
XP_022286862.1	XM_022431154.1	striated muscle-specific serine/threonine-protein kinase-like				3.62581	0.00366392	3.05008	0.0114441	up
XP_022343210.1	XM_022487502.1	von Willebrand factor A domain-containing protein 2-like	GO:0005509	calcium ion binding	Molecular Function	3.62095	0.00131735	2.89555	0.00852491	up
XP_022292728.1	XM_022437020.1	uncharacterized protein LOC111103626				3.61723	4.88923e-05	2.78576	0.00177645	up
XP_022312076.1	XM_022456368.1	P2X purinoceptor 7-like	GO:0001614;GO:0004931;GO:0005887;GO:0033198;GO:0098655	purinergic nucleotide receptor activity;extracellularly ATP-gated cation channel activity;integral component of plasma membrane;response to ATP;cation transmembrane transport	Molecular Function;Molecular Function;Cellular Component;Biological Process;Biological Process	3.55771	0.0193645	5.33694	0.000394771	up
XP_022308922.1	XM_022453214.1	Tripartite motif-containing protein 3				3.53431	0.0366246	3.40472	0.0348873	up
XP_022298635.1	XM_022442927.1	uncharacterized protein LOC111107643				3.48885	0.00435865	2.33583	0.0444742	up
XP_022344483.1	XM_022488775.1	S-layer homology domain-containing protein				3.47982	0.0246205	3.3038	0.0257491	up
XP_022298810.1	XM_022443102.1	Protein jagged-2	GO:0016020	membrane	Cellular Component	3.47916	0.00141232	4.66161	9.14175e-06	up
XP_022337790.1	XM_022482082.1	uncharacterized protein LOC111133580 isoform X1				3.44836	0.0273084	4.49652	0.00409503	up
XP_022321941.1	XM_022466233.1	neurogenic locus notch homolog protein 1-like	GO:0016020	membrane	Cellular Component	3.4141	0.0198589	3.33376	0.018096	up
XP_022311471.1	XM_022455763.1	uncharacterized protein LOC111116766	GO:0003676	nucleic acid binding	Molecular Function	3.39609	0.00268766	5.29253	7.33349e-07	up
XP_022308770.1	XM_022453062.1	caveolin-1-like	GO:0000139;GO:0005901;GO:0016021;GO:0070836	Golgi membrane;caveola;integral component of membrane;caveola assembly	Cellular Component;Cellular Component;Cellular Component;Biological Process	3.38509	0.0260563	3.01603	0.0329038	up
XP_022297907.1	XM_022442199.1	Tripartite motif-containing protein 3	GO:0005515;GO:0005622;GO:0008270	protein binding;intracellular;zinc ion binding	Molecular Function;Cellular Component;Molecular Function	3.35659	0.0318402	2.92487	0.0451776	up
XP_022290340.1	XM_022434632.1	spindle and kinetochore-associated protein 3-like				3.35276	0.00714455	2.94724	0.013755	up
XP_022303146.1	XM_022447438.1	paired box protein Pax-6-like isoform X1	GO:0005634;GO:0006355;GO:0007275;GO:0043565	nucleus;regulation of transcription, DNA-templated;multicellular organism development;sequence-specific DNA binding	Cellular Component;Biological Process;Biological Process;Molecular Function	3.34724	0.0260206	3.16189	0.0271601	up
XP_022320756.1	XM_022465048.1	uncharacterized protein LOC111122989				3.33165	0.0174805	3.24231	0.0160348	up
XP_022286557.1	XM_022430849.1	uncharacterized protein LOC111099536				3.32684	0.000728774	2.93333	0.00252303	up
XP_022303813.1	XM_022448105.1	neuronal acetylcholine receptor subunit alpha-3-like	GO:0004888;GO:0005230;GO:0005634;GO:0006355;GO:0016021;GO:0034220;GO:0043565	transmembrane signaling receptor activity;extracellular ligand-gated ion channel activity;nucleus;regulation of transcription, DNA-templated;integral component of membrane;ion transmembrane transport;sequence-specific DNA binding	Molecular Function;Molecular Function;Cellular Component;Biological Process;Cellular Component;Biological Process;Molecular Function	3.30218	0.015661	3.07325	0.0184814	up
XP_022308809.1	XM_022453101.1	caveolin-1-like	GO:0000139;GO:0005506;GO:0005901;GO:0016021;GO:0016705;GO:0020037;GO:0055114;GO:0070836	Golgi membrane;iron ion binding;caveola;integral component of membrane;oxidoreductase activity, acting on paired donors, with incorporation or reduction of molecular oxygen;heme binding;oxidation-reduction process;caveola assembly	Cellular Component;Molecular Function;Cellular Component;Cellular Component;Molecular Function;Molecular Function;Biological Process;Biological Process	3.28989	0.0211759	3.38515	0.0147308	up
XP_022298821.1	XM_022443113.1	uncharacterized protein LOC111107766	GO:0000166;GO:0003677;GO:0003887;GO:0006260	nucleotide binding;DNA binding;DNA-directed DNA polymerase activity;DNA replication	Molecular Function;Molecular Function;Molecular Function;Biological Process	3.28767	0.0478463	4.77903	0.00558639	up
XP_022290743.1	XM_022435035.1	multiple epidermal growth factor-like domains protein 10				3.27498	0.00150551	4.52115	5.36468e-06	up
XP_022345559.1	XM_022489851.1	N-acetylglucosamine-1-phosphodiester alpha-N-acetylglucosaminidase-like				3.27317	0.00030789	3.76609	2.04167e-05	up
XP_022299304.1	XM_022443596.1	multiple epidermal growth factor-like domains protein 10				3.26851	0.00431715	2.23324	0.0399609	up
XP_022340272.1	XM_022484564.1	mucolipin-3-like isoform X3	GO:0016020;GO:0034220	membrane;ion transmembrane transport	Cellular Component;Biological Process	3.21687	2.21156e-05	2.58518	0.000676344	up
XP_022330114.1	XM_022474406.1	neurogenic locus notch homolog protein 1-like isoform X1				3.2139	0.000147429	5.54141	3.25426e-12	up
XP_022302832.1	XM_022447124.1	uncharacterized protein LOC111110570	GO:0005515;GO:0016020	protein binding;membrane	Molecular Function;Cellular Component	3.1966	0.00339324	3.42408	0.0012543	up
XP_022334978.1	XM_022479270.1	cell wall protein DAN4-like isoform X1				3.17232	0.020771	3.01329	0.0215494	up
XP_022330115.1	XM_022474407.1	neurogenic locus notch homolog protein 1-like isoform X1				3.15477	0.000193906	5.41707	9.81036e-12	up
XP_022301610.1	XM_022445902.1	Tripartite motif-containing protein 2	GO:0005622;GO:0008270	intracellular;zinc ion binding	Cellular Component;Molecular Function	3.13668	0.0103208	2.74753	0.0185914	up
XP_022286536.1	XM_022430828.1	von Willebrand factor D and EGF domain-containing protein-like				3.12199	0.0152853	3.97199	0.00148816	up
XP_022310496.1	XM_022454788.1	Tripartite motif-containing protein 2	GO:0005622;GO:0008270	intracellular;zinc ion binding	Cellular Component;Molecular Function	3.11023	0.000187196	2.53688	0.00220005	up
XP_022339978.1	XM_022484270.1	von Willebrand factor D and EGF domain-containing protein-like				3.09412	0.00449635	3.39092	0.00140933	up
XP_022290109.1	XM_022434401.1	uncharacterized protein LOC111101796				3.08762	0.00914442	3.79044	0.000936973	up
XP_022331958.1	XM_022476250.1	trihelix transcription factor GTL1-like				3.06374	0.0255092	3.74664	0.00568702	up
XP_022286546.1	XM_022430838.1	Sushi domain-containing protein 2	GO:0016020;GO:0043167	membrane;ion binding	Cellular Component;Molecular Function	3.05833	0.0115897	3.7099	0.00161487	up
XP_022333082.1	XM_022477374.1	testis-expressed sequence 43 protein-like				3.05317	0.0139266	2.5659	0.0286182	up
XP_022334647.1	XM_022478939.1	Cyclic GMP-AMP synthase				3.04086	0.0265831	3.48597	0.00891877	up
XP_022308002.1	XM_022452294.1	receptor-interacting serine/threonine-protein kinase 4-like isoform X1				3.03762	0.00408629	3.09859	0.00262095	up
XP_022293073.1	XM_022437365.1	uncharacterized protein LOC111103829 isoform X1	GO:0003677;GO:0006310;GO:0015074	DNA binding;DNA recombination;DNA integration	Molecular Function;Biological Process;Biological Process	2.97258	0.0116422	3.75835	0.00108003	up
XP_022346008.1	XM_022490300.1	myosin-VIIa-like isoform X2	GO:0003774;GO:0005524;GO:0016020;GO:0016459;GO:0051015	motor activity;ATP binding;membrane;myosin complex;actin filament binding	Molecular Function;Molecular Function;Cellular Component;Cellular Component;Molecular Function	2.93027	0.00190408	2.47218	0.00756893	up
XP_022291548.1	XM_022435840.1	stimulated by retinoic acid gene 6 protein-like isoform X1				2.8925	0.00583457	4.06203	5.76446e-05	up
XP_022336263.1	XM_022480555.1	tripartite motif-containing protein 2-like				2.84527	0.00549981	4.21856	1.14025e-05	up
XP_022330782.1	XM_022475074.1	calmodulin-like isoform X1	GO:0005509;GO:0005737;GO:0005929;GO:0008092;GO:0019900;GO:0022402;GO:0031323;GO:0043231;GO:0044421;GO:0048518;GO:0048519;GO:0051345	calcium ion binding;cytoplasm;cilium;cytoskeletal protein binding;kinase binding;cell cycle process;regulation of cellular metabolic process;intracellular membrane-bounded organelle;obsolete extracellular region part;positive regulation of biological process;negative regulation of biological process;positive regulation of hydrolase activity	Molecular Function;Cellular Component;Cellular Component;Molecular Function;Molecular Function;Biological Process;Biological Process;Cellular Component;Cellular Component;Biological Process;Biological Process;Biological Process	2.82676	0.00671274	1.8693	0.0498559	up
XP_022288447.1	XM_022432739.1	V-type proton ATPase subunit E-like	GO:0015991;GO:0033178;GO:0046961	proton transmembrane transport;proton-transporting two-sector ATPase complex, catalytic domain;proton-transporting ATPase activity, rotational mechanism	Biological Process;Cellular Component;Molecular Function	2.80517	0.00667403	4.17613	2.34083e-05	up
XP_022333799.1	XM_022478091.1	sodium- and chloride-dependent glycine transporter 2	GO:0005328;GO:0006836;GO:0016021;GO:0055085	neurotransmitter:sodium symporter activity;neurotransmitter transport;integral component of membrane;transmembrane transport	Molecular Function;Biological Process;Cellular Component;Biological Process	2.76773	0.0238577	2.98451	0.0126871	up
XP_022302537.1	XM_022446829.1	neuronal acetylcholine receptor subunit alpha-3	GO:0004888;GO:0005230;GO:0005886;GO:0007154;GO:0016021;GO:0023052;GO:0034220;GO:0042391	transmembrane signaling receptor activity;extracellular ligand-gated ion channel activity;plasma membrane;cell communication;integral component of membrane;signaling;ion transmembrane transport;regulation of membrane potential	Molecular Function;Molecular Function;Cellular Component;Biological Process;Cellular Component;Biological Process;Biological Process;Biological Process	2.75533	0.0466274	2.77138	0.0398062	up
XP_022304735.1	XM_022449027.1	uncharacterized protein LOC111111860 isoform X2				2.73402	0.0117417	2.35908	0.0228775	up
XP_022335304.1	XM_022479596.1	uncharacterized protein LOC111131855 isoform X1				2.73286	0.0368575	2.46494	0.0437648	up
XP_022311192.1	XM_022455484.1	kielin/chordin-like protein	GO:0010466;GO:0030414	negative regulation of peptidase activity;peptidase inhibitor activity	Biological Process;Molecular Function	2.67728	0.0402602	3.44943	0.00964081	up
XP_022296342.1	XM_022440634.1	von Willebrand factor D and EGF domain-containing protein-like				2.65231	0.0154725	3.37745	0.00164345	up
XP_022288701.1	XM_022432993.1	sushi, von Willebrand factor type A, EGF and pentraxin domain-containing protein 1-like isoform X1				2.55114	0.0317127	2.64019	0.0223308	up
XP_022297631.1	XM_022441923.1	tripartite motif-containing protein 2-like isoform X3				2.54994	0.0206255	2.48746	0.0195104	up
XP_022317672.1	XM_022461964.1	von Willebrand factor D and EGF domain-containing protein-like				2.5422	0.0386375	2.37208	0.0418264	up
XP_022303218.1	XM_022447510.1	collagen alpha-1(VIII) chain-like	GO:0005515	protein binding	Molecular Function	2.49627	0.0106097	3.61666	0.000123563	up
XP_022293354.1	XM_022437646.1	oncoprotein-induced transcript 3 protein-like	GO:0016020	membrane	Cellular Component	2.49397	0.00175634	1.55026	0.044303	up
XP_022323850.1	XM_022468142.1	hemicentin-2 isoform X2	GO:0008152;GO:0016020;GO:0016491;GO:0046872	metabolic process;membrane;oxidoreductase activity;metal ion binding	Biological Process;Cellular Component;Molecular Function;Molecular Function	2.47699	0.00173743	2.10002	0.00728432	up
XP_022296433.1	XM_022440725.1	Dual specificity protein kinase shkA	GO:0004672;GO:0005524;GO:0006468;GO:0016020	protein kinase activity;ATP binding;protein phosphorylation;membrane	Molecular Function;Molecular Function;Biological Process;Cellular Component	2.47245	0.0191179	2.36891	0.0199605	up
XP_022345265.1	XM_022489557.1	lectin BRA-3-like isoform X1				2.42822	0.0446324	3.25272	0.00899372	up
XP_022346128.1	XM_022490420.1	multiple epidermal growth factor-like domains protein 10 isoform X2				2.41566	0.0312937	2.72213	0.0136768	up
XP_022345794.1	XM_022490086.1	tumor necrosis factor ligand superfamily member 11-like	GO:0005164;GO:0006955;GO:0016020	tumor necrosis factor receptor binding;immune response;membrane	Molecular Function;Biological Process;Cellular Component	2.39568	0.000241926	1.848	0.00472031	up
XP_022288467.1	XM_022432759.1	uncharacterized protein LOC111100671 isoform X2	GO:0005515;GO:0005622;GO:0008270	protein binding;intracellular;zinc ion binding	Molecular Function;Cellular Component;Molecular Function	2.38616	0.000135227	3.00888	6.61447e-07	up
XP_022317354.1	XM_022461646.1	glycosyltransferase PglE	GO:0005488	binding	Molecular Function	2.3773	0.031323	2.49412	0.0208518	up
XP_022342750.1	XM_022487042.1	poly [ADP-ribose] polymerase 12-like isoform X1	GO:0016020;GO:0016757	membrane;transferase activity, transferring glycosyl groups	Cellular Component;Molecular Function	2.37082	6.71722e-05	2.4447	3.14025e-05	up
XP_022336141.1	XM_022480433.1	Fibrinogen-like protein A				2.36057	0.0482334	2.28309	0.04624	up
XP_022301591.1	XM_022445883.1	uncharacterized protein LOC111109669				2.35944	0.00409927	2.33334	0.00359341	up
XP_022341535.1	XM_022485827.1	Menaquinone biosynthesis methyltransferase ubiE	GO:0008168;GO:0032259	methyltransferase activity;methylation	Molecular Function;Biological Process	2.3518	9.31788e-06	1.11403	0.0469013	up
XP_022303716.1	XM_022448008.1	protein white-like	GO:0000166;GO:0016020	nucleotide binding;membrane	Molecular Function;Cellular Component	2.34846	0.0183528	2.68507	0.00570527	up
XP_022287601.1	XM_022431893.1	3-demethylubiquinone-9 3-methyltransferase	GO:0016740	transferase activity	Molecular Function	2.34819	0.000872708	1.71529	0.0141533	up
XP_022289673.1	XM_022433965.1	uncharacterized protein LOC111101464 isoform X2				2.3373	0.0042532	1.63774	0.0376029	up
XP_022297159.1	XM_022441451.1	tripartite motif-containing protein 2-like	GO:0005515;GO:0005622;GO:0008270	protein binding;intracellular;zinc ion binding	Molecular Function;Cellular Component;Molecular Function	2.30353	0.00911783	3.21301	0.000145673	up
XP_022343381.1	XM_022487673.1	INO80 complex subunit B-like	GO:0006338;GO:0031011	chromatin remodeling;Ino80 complex	Biological Process;Cellular Component	2.30328	1.48771e-05	2.39167	4.96926e-06	up
XP_022289374.1	XM_022433666.1	tripartite motif-containing protein 2-like isoform X3	GO:0005622;GO:0008270	intracellular;zinc ion binding	Cellular Component;Molecular Function	2.30055	2.51679e-05	1.93714	0.000382098	up
XP_022300817.1	XM_022445109.1	uncharacterized protein LOC111109020				2.28956	0.0460457	2.64939	0.0198757	up
XP_022341926.1	XM_022486218.1	cAMP-dependent protein kinase regulatory subunit	GO:0016301;GO:0016310	kinase activity;phosphorylation	Molecular Function;Biological Process	2.26561	0.0422309	2.41437	0.0279084	up
XP_022342979.1	XM_022487271.1	OLD family endonuclease				2.26494	0.00950166	2.20232	0.00958697	up
XP_022308033.1	XM_022452325.1	uncharacterized protein LOC111114036				2.25878	0.0273507	2.00034	0.040581	up
XP_022311525.1	XM_022455817.1	multiple epidermal growth factor-like domains protein 6 isoform X1				2.25744	0.0327031	3.03288	0.00377639	up
XP_022338305.1	XM_022482597.1	Multiple epidermal growth factor-like domains 6				2.20047	0.0023604	1.42958	0.0429235	up
XP_022302983.1	XM_022447275.1	uncharacterized protein LOC111110674 isoform X1				2.19343	0.00112828	1.67591	0.012439	up
XP_022318068.1	XM_022462360.1	Tripartite motif-containing protein 2	GO:0008270;GO:0016020;GO:0016757;GO:0042981	zinc ion binding;membrane;transferase activity, transferring glycosyl groups;regulation of apoptotic process	Molecular Function;Cellular Component;Molecular Function;Biological Process	2.18926	0.0166134	2.58061	0.00367979	up
XP_022318709.1	XM_022463001.1	ankyrin repeat domain-containing protein 29-like	GO:0052689	carboxylic ester hydrolase activity	Molecular Function	2.18737	0.0135298	2.13104	0.0131942	up
XP_022310916.1	XM_022455208.1	Tripartite motif-containing protein 2				2.15675	0.041334	2.61731	0.0131615	up
XP_022320682.1	XM_022464974.1	lysosomal thioesterase PPT2	GO:0016790	thiolester hydrolase activity	Molecular Function	2.15492	0.00233958	1.77161	0.0112789	up
XP_022326016.1	XM_022470308.1	uncharacterized protein LOC111125984				2.13173	0.0437108	1.96329	0.0499931	up
XP_022338916.1	XM_022483208.1	sulfotransferase family cytosolic 1B member 1-like	GO:0007155;GO:0007229;GO:0008146;GO:0008305	cell adhesion;integrin-mediated signaling pathway;sulfotransferase activity;integrin complex	Biological Process;Biological Process;Molecular Function;Cellular Component	2.1209	0.0115897	1.65658	0.0390383	up
XP_022341629.1	XM_022485921.1	MMS19 nucleotide excision repair protein homolog	GO:0005737;GO:0006259;GO:0006974;GO:0043229	cytoplasm;DNA metabolic process;cellular response to DNA damage stimulus;intracellular organelle	Cellular Component;Biological Process;Biological Process;Cellular Component	2.11829	0.00136701	1.37062	0.0387049	up
XP_022313128.1	XM_022457420.1	dual adapter for phosphotyrosine and 3-phosphotyrosine and 3-phosphoinositide-like				2.10942	0.000375486	1.60166	0.00743664	up
XP_022316685.1	XM_022460977.1	complement C1q-like protein 4	GO:0030246	carbohydrate binding	Molecular Function	2.06945	0.0422521	2.99591	0.00351653	up
XP_022336902.1	XM_022481194.1	multiple epidermal growth factor-like domains protein 6				2.06758	0.0215016	1.70537	0.0451751	up
XP_022337710.1	XM_022482002.1	carbonyl reductase [NADPH] 1-like	GO:0016491;GO:0055114	oxidoreductase activity;oxidation-reduction process	Molecular Function;Biological Process	2.05217	0.00522091	1.44571	0.0426506	up
XP_022343874.1	XM_022488166.1	deoxynucleoside triphosphate triphosphohydrolase SAMHD1-like				2.04318	7.95663e-05	2.12308	3.23968e-05	up
XP_022326912.1	XM_022471204.1	tripartite motif-containing protein 3-like	GO:0008270	zinc ion binding	Molecular Function	2.00633	0.0195902	1.71211	0.0378774	up
XP_022330638.1	XM_022474930.1	LOW QUALITY PROTEIN: uncharacterized protein LOC111128956, partial				1.97672	0.0182108	1.81292	0.02562	up
XP_022287335.1	XM_022431627.1	Metal transporter CNNM2	GO:0016020	membrane	Cellular Component	1.95827	0.0259704	1.81838	0.0305658	up
XP_022322959.1	XM_022467251.1	hemicentin-2 isoform X2	GO:0008152;GO:0016020;GO:0016491;GO:0046872	metabolic process;membrane;oxidoreductase activity;metal ion binding	Biological Process;Cellular Component;Molecular Function;Molecular Function	1.94935	0.00750649	1.51496	0.0329038	up
XP_022344492.1	XM_022488784.1	serine racemase	GO:0006520;GO:0016853;GO:0030170	cellular amino acid metabolic process;isomerase activity;pyridoxal phosphate binding	Biological Process;Molecular Function;Molecular Function	1.89547	0.0167542	2.38266	0.00193253	up
XP_022312889.1	XM_022457181.1	Fibroblast growth factor receptor 2	GO:0004672;GO:0005524;GO:0006468;GO:0016021	protein kinase activity;ATP binding;protein phosphorylation;integral component of membrane	Molecular Function;Molecular Function;Biological Process;Cellular Component	1.89146	0.0444263	3.63693	0.000104972	up
XP_022343979.1	XM_022488271.1	toll-like receptor 3	GO:0001819;GO:0002224;GO:0005515;GO:0009617;GO:0010033;GO:0016021;GO:0038023;GO:0098542	positive regulation of cytokine production;toll-like receptor signaling pathway;protein binding;response to bacterium;response to organic substance;integral component of membrane;signaling receptor activity;defense response to other organism	Biological Process;Biological Process;Molecular Function;Biological Process;Biological Process;Cellular Component;Molecular Function;Biological Process	1.88153	0.00827945	1.61753	0.0205648	up
XP_022286938.1	XM_022431230.1	tektin-2-like	GO:0030317;GO:0036126;GO:0060271;GO:0060294	flagellated sperm motility;sperm flagellum;cilium assembly;cilium movement involved in cell motility	Biological Process;Cellular Component;Biological Process;Biological Process	1.86327	0.0178717	1.55525	0.0399385	up
XP_022300315.1	XM_022444607.1	deoxyuridine 5'-triphosphate nucleotidohydrolase-like	GO:0004170;GO:0046080	dUTP diphosphatase activity;dUTP metabolic process	Molecular Function;Biological Process	1.86191	0.0163851	2.1069	0.00513497	up
XP_022342306.1	XM_022486598.1	Poly [ADP-ribose] polymerase 14				1.8517	0.0225688	1.54216	0.0468468	up
XP_022288909.1	XM_022433201.1	uncharacterized protein LOC111100995	GO:0016020	membrane	Cellular Component	1.83139	0.00579123	2.00075	0.00189372	up
XP_022287203.1	XM_022431495.1	scavenger receptor class F member 1-like				1.82949	0.0215342	-2.30717	0.00485475	changed
XP_022338353.1	XM_022482645.1	bactericidal permeability increasing protein	GO:0001530;GO:0005615;GO:0006955;GO:0050829	lipopolysaccharide binding;extracellular space;immune response;defense response to Gram-negative bacterium	Molecular Function;Cellular Component;Biological Process;Biological Process	1.8285	0.00214228	1.56048	0.00833751	up
XP_022335581.1	XM_022479873.1	uncharacterized protein LOC111132142	GO:0016021	integral component of membrane	Cellular Component	1.7639	0.0305614	3.36006	1.66048e-05	up
XP_022299761.1	XM_022444053.1	betaine--homocysteine S-methyltransferase 1-like	GO:0005737;GO:0008270;GO:0009086;GO:0032259;GO:0047150	cytoplasm;zinc ion binding;methionine biosynthetic process;methylation;betaine-homocysteine S-methyltransferase activity	Cellular Component;Molecular Function;Biological Process;Biological Process;Molecular Function	1.76084	0.0160814	2.28056	0.00128611	up
XP_022344575.1	XM_022488867.1	uncharacterized protein LOC111137416				1.76064	0.00270127	1.74751	0.00240809	up
XP_022331241.1	XM_022475533.1	Amiloride-sensitive sodium channel subunit alpha	GO:0005272;GO:0016021;GO:0035725	sodium channel activity;integral component of membrane;sodium ion transmembrane transport	Molecular Function;Cellular Component;Biological Process	1.75221	0.0196676	1.97849	0.00677818	up
XP_022307753.1	XM_022452045.1	multiple epidermal growth factor-like domains protein 11				1.68704	0.00243733	-1.4199	0.0115241	changed
XP_022330420.1	XM_022474712.1	calmodulin-like protein 3	GO:0005737;GO:0005819;GO:0008016;GO:0008047;GO:0019899;GO:0019904;GO:0032991;GO:0035307;GO:0051345;GO:0051592;GO:0060314;GO:0099512;GO:1902533	cytoplasm;spindle;regulation of heart contraction;enzyme activator activity;enzyme binding;protein domain specific binding;protein-containing complex;positive regulation of protein dephosphorylation;positive regulation of hydrolase activity;response to calcium ion;regulation of ryanodine-sensitive calcium-release channel activity;supramolecular fiber;positive regulation of intracellular signal tr…	Cellular Component;Cellular Component;Biological Process;Molecular Function;Molecular Function;Molecular Function;Cellular Component;Biological Process;Biological Process;Biological Process;Biological Process;Cellular Component;Biological Process	1.66352	0.0382703	1.56665	0.0436531	up
XP_022343370.1	XM_022487662.1	endochitinase A	GO:0016020	membrane	Cellular Component	1.65742	0.0119284	1.46272	0.0233035	up
XP_022296959.1	XM_022441251.1	uncharacterized protein LOC111106531				1.6359	0.0383537	2.91282	0.000141235	up
XP_022345272.1	XM_022489564.1	uncharacterized protein LOC111137870				1.61154	0.0232641	1.4519	0.0351856	up
XP_022286996.1	XM_022431288.1	uncharacterized protein LOC111099823				1.59634	0.00811921	1.50599	0.0109835	up
XP_022330203.1	XM_022474495.1	LOW QUALITY PROTEIN: tubulin--tyrosine ligase-like [Crassostrea virginica]				1.58448	0.00655757	2.26239	3.70751e-05	up
XP_022303740.1	XM_022448032.1	latrophilin receptor-like protein A	GO:0004930;GO:0007166;GO:0007186;GO:0016021	G protein-coupled receptor activity;cell surface receptor signaling pathway;G protein-coupled receptor signaling pathway;integral component of membrane	Molecular Function;Biological Process;Biological Process;Cellular Component	1.58186	0.0260723	2.44923	0.000299808	up
XP_022338768.1	XM_022483060.1	glutathione S-transferase-like	GO:0005515;GO:0016740	protein binding;transferase activity	Molecular Function;Molecular Function	1.5789	0.00697481	1.32065	0.0226764	up
XP_022322805.1	XM_022467097.1	CD63 antigen	GO:0016021	integral component of membrane	Cellular Component	1.5728	0.0155275	1.78351	0.00463049	up
XP_022296567.1	XM_022440859.1	General transcription factor 3C polypeptide 6				1.50036	0.00847608	2.48878	2.14251e-06	up
XP_022288540.1	XM_022432832.1	multiple epidermal growth factor-like domains protein 6				1.4954	0.0423013	1.88759	0.00915012	up
XP_022296719.1	XM_022441011.1	tyramine beta-hydroxylase-like	GO:0016020;GO:0016715;GO:0055114	membrane;oxidoreductase activity, acting on paired donors, with incorporation or reduction of molecular oxygen, reduced ascorbate as one donor, and incorporation of one atom of oxygen;oxidation-reduction process	Cellular Component;Molecular Function;Biological Process	1.48084	0.0044678	1.23437	0.0178921	up
XP_022309756.1	XM_022454048.1	lysophospholipase-like protein 1	GO:0002084;GO:0005737;GO:0008474;GO:0052689	protein depalmitoylation;cytoplasm;palmitoyl-(protein) hydrolase activity;carboxylic ester hydrolase activity	Biological Process;Cellular Component;Molecular Function;Molecular Function	1.47244	0.0309923	1.72425	0.00910282	up
XP_022342419.1	XM_022486711.1	acetylcholinesterase isoform X2	GO:0007416;GO:0016021;GO:0044464;GO:0045202;GO:0052689;GO:0071709	synapse assembly;integral component of membrane;obsolete cell part;synapse;carboxylic ester hydrolase activity;membrane assembly	Biological Process;Cellular Component;Cellular Component;Cellular Component;Molecular Function;Biological Process	1.45837	0.0229932	1.23549	0.0499167	up
XP_022340890.1	XM_022485182.1	uncharacterized protein LOC111135265				1.45681	0.0324577	1.50862	0.0231301	up
XP_022301265.1	XM_022445557.1	DNA repair protein RAD5B-like				1.45341	0.00438715	1.34289	0.00777835	up
XP_022345466.1	XM_022489758.1	XK-related protein 6-like	GO:0016021	integral component of membrane	Cellular Component	1.40557	0.0200563	1.2458	0.0362513	up
XP_022296644.1	XM_022440936.1	probable E3 ubiquitin-protein ligase MID2	GO:0005622;GO:0008270	intracellular;zinc ion binding	Cellular Component;Molecular Function	1.40284	3.72729e-07	1.30427	2.50479e-06	up
XP_022287704.1	XM_022431996.1	transmembrane GTPase Marf-like				1.38133	0.00684548	1.29802	0.00992919	up
XP_022290086.1	XM_022434378.1	peptidoglycan-recognition protein SC2-like	GO:0005488	binding	Molecular Function	1.34337	0.0265624	1.22525	0.0390136	up
XP_022297556.1	XM_022441848.1	mesoderm-specific transcript protein-like isoform X1	GO:0003824;GO:0016020	catalytic activity;membrane	Molecular Function;Cellular Component	1.27882	0.0187318	1.68013	0.00107271	up
XP_022287590.1	XM_022431882.1	Peptidyl-prolyl cis-trans isomerase-like 6	GO:0000413;GO:0003755;GO:0005739;GO:0005794;GO:0046872;GO:0051082	protein peptidyl-prolyl isomerization;peptidyl-prolyl cis-trans isomerase activity;mitochondrion;Golgi apparatus;metal ion binding;unfolded protein binding	Biological Process;Molecular Function;Cellular Component;Cellular Component;Molecular Function;Molecular Function	1.23992	0.0260206	1.14958	0.0353602	up
XP_022297651.1	XM_022441943.1	serine/threonine-protein phosphatase 6 regulatory ankyrin repeat subunit B-like	GO:0005515	protein binding	Molecular Function	1.22828	0.00210946	1.4664	0.000128404	up
XP_022344302.1	XM_022488594.1	TPR repeat-containing protein DDB_G0287407-like				1.22689	0.0330372	1.58846	0.00386055	up
XP_022313095.1	XM_022457387.1	NKAP family protein CG6066-like	GO:0016020	membrane	Cellular Component	1.17935	0.025524	1.14771	0.0268423	up
XP_022344153.1	XM_022488445.1	scavenger receptor class F member 1-like	GO:0016020	membrane	Cellular Component	1.15377	0.0494346	1.68351	0.00269688	up
XP_022344823.1	XM_022489115.1	aspartate aminotransferase, mitochondrial-like	GO:0004069;GO:0006520;GO:0009058;GO:0030170	L-aspartate:2-oxoglutarate aminotransferase activity;cellular amino acid metabolic process;biosynthetic process;pyridoxal phosphate binding	Molecular Function;Biological Process;Biological Process;Molecular Function	1.14158	1.12185e-05	0.69397	0.0158693	up
XP_022337997.1	XM_022482289.1	protein-tyrosine kinase 6				1.0986	0.0402187	1.14635	0.0283029	up
XP_022312968.1	XM_022457260.1	DNA-directed RNA polymerase III subunit RPC8	GO:0001056;GO:0003677;GO:0005666;GO:0006384	RNA polymerase III activity;DNA binding;RNA polymerase III complex;transcription initiation from RNA polymerase III promoter	Molecular Function;Molecular Function;Cellular Component;Biological Process	1.0633	0.0155275	0.989799	0.0232892	up
XP_022302273.1	XM_022446565.1	probable transcription-associated protein 1				1.04534	0.0273084	1.63265	0.000182236	up
XP_022301147.1	XM_022445439.1	serine/threonine-protein phosphatase 6 regulatory ankyrin repeat subunit A-like isoform X1	GO:0005515	protein binding	Molecular Function	1.0135	0.0467717	1.13599	0.0222298	up
XP_022301382.1	XM_022445674.1	pre-mRNA-splicing factor 18-like	GO:0000350;GO:0000386;GO:0005682;GO:0016020;GO:0046540;GO:0071021;GO:0071048	generation of catalytic spliceosome for second transesterification step;second spliceosomal transesterification activity;U5 snRNP;membrane;U4/U6 x U5 tri-snRNP complex;U2-type post-spliceosomal complex;nuclear retention of unspliced pre-mRNA at the site of transcription	Biological Process;Molecular Function;Cellular Component;Cellular Component;Cellular Component;Cellular Component;Biological Process	0.926187	0.0023604	1.22414	1.81534e-05	up
XP_022309907.1	XM_022454199.1	Calmodulin-like protein 12				0.78422	0.0179659	0.868157	0.0062054	up
XP_022298983.1	XM_022443275.1	tripartite motif-containing protein 2-like	GO:0005622;GO:0008270	intracellular;zinc ion binding	Cellular Component;Molecular Function	0.752944	0.0409848	0.755113	0.0373135	up
XP_022291240.1	XM_022435532.1	dynein light chain Tctex-type 1				0.695563	0.021583	0.712926	0.0156406	up
XP_022311492.1	XM_022455784.1	uncharacterized protein LOC111116782				0.68124	0.047833	0.776535	0.0177408	up
XP_022289788.1	XM_022434080.1	transcription initiation factor TFIID subunit 8	GO:0003743;GO:0005669;GO:0006413;GO:0032502;GO:0046982	translation initiation factor activity;transcription factor TFIID complex;translational initiation;developmental process;protein heterodimerization activity	Molecular Function;Cellular Component;Biological Process;Biological Process;Molecular Function	0.584038	0.0342345	0.645176	0.0140011	up
XP_022295849.1	XM_022440141.1	protein rolling stone-like	GO:0016020	membrane	Cellular Component	0.499509	0.0391325	5.89498	0.00139559	up
XP_022325097.1	XM_022469389.1	DNA damage-regulated autophagy modulator protein 2	GO:0010506;GO:0016021	regulation of autophagy;integral component of membrane	Biological Process;Cellular Component	0.383993	0.00689997	0.493805	0.0333336	up
XP_022336258.1	XM_022480550.1	probable E3 ubiquitin-protein ligase MID2	GO:0005515	protein binding	Molecular Function	0.383943	0.00911783	0.613883	0.0112416	up
XP_022298725.1	XM_022443017.1	Beta-1,4-N-acetylgalactosaminyltransferase bre-4	GO:0016020;GO:0016740	membrane;transferase activity	Cellular Component;Molecular Function	0.38193	0.0128775	0.515604	0.0406914	up
XP_022345263.1	XM_022489555.1	uncharacterized protein LOC111137859				0.373992	0.0357117	6.13957	0.00793012	up
XP_022290662.1	XM_022434954.1	serine/threonine-protein phosphatase 6 regulatory ankyrin repeat subunit C-like				0.371907	0.0193659	6.03435	0.00225026	up
XP_022299004.1	XM_022443296.1	complement C1q tumor necrosis factor-related protein 3-like	GO:0005515	protein binding	Molecular Function	0.339273	0.0216589	4.0369	0.0136768	up
XP_022287031.1	XM_022431323.1	uncharacterized protein LOC111099852 isoform X2				0.338919	0.0101929	0.500136	0.0131615	up
XP_022318257.1	XM_022462549.1	Spectrin beta chain, erythrocyte				0.336829	0.0285152	4.7752	0.00548844	up
XP_022290146.1	XM_022434438.1	beta-1,4-N-acetylgalactosaminyltransferase bre-4	GO:0005975;GO:0016021;GO:0016757	carbohydrate metabolic process;integral component of membrane;transferase activity, transferring glycosyl groups	Biological Process;Cellular Component;Molecular Function	0.314101	0.0427034	0.467807	0.0328378	up
XP_022290188.1	XM_022434480.1	tripartite motif-containing protein 2-like isoform X3	GO:0005622;GO:0008270	intracellular;zinc ion binding	Cellular Component;Molecular Function	0.286777	0.00434041	7.75677	0.0020662	up
XP_022287263.1	XM_022431555.1	acetyl-CoA carboxylase-like isoform X1	GO:0003989;GO:0005524;GO:0006633;GO:0046872	acetyl-CoA carboxylase activity;ATP binding;fatty acid biosynthetic process;metal ion binding	Molecular Function;Molecular Function;Biological Process;Molecular Function	0.280785	0.0386934	8.57819	0.000454008	up
XP_022336289.1	XM_022480581.1	uncharacterized protein LOC111132763				0.222793	0.034775	5.82421	0.00251718	up
XP_022301316.1	XM_022445608.1	transmembrane GTPase Marf-like	GO:0009405;GO:0090729	pathogenesis;toxin activity	Biological Process;Molecular Function	0.218969	0.0334325	0.304831	0.0273116	up
XP_022287840.1	XM_022432132.1	Putative 1-aminocyclopropane-1-carboxylate deaminase	GO:0003677;GO:0046872	DNA binding;metal ion binding	Molecular Function;Molecular Function	0.217367	0.0311664	0.310531	0.0151791	up
XP_022344830.1	XM_022489122.1	tyrosinase-like protein 1	GO:0008152;GO:0016491	metabolic process;oxidoreductase activity	Biological Process;Molecular Function	0.21376	0.0309597	0.303152	0.0139852	up
XP_022319986.1	XM_022464278.1	anaphase-promoting complex subunit 13-like	GO:0003712;GO:0005680;GO:0006357;GO:0016592	transcription coregulator activity;anaphase-promoting complex;regulation of transcription by RNA polymerase II;mediator complex	Molecular Function;Cellular Component;Biological Process;Cellular Component	0.212212	0.0206887	0.292096	0.0216949	up
XP_022295061.1	XM_022439353.1	uncharacterized protein LOC111105184				0.210328	0.0132515	0.294178	0.00802939	up
XP_022310183.1	XM_022454475.1	collagen alpha-1(VIII) chain-like				0.202722	0.0162355	0.281242	0.0119086	up
XP_022344498.1	XM_022488790.1	E3 ubiquitin-protein ligase NEURL1				0.202701	0.024639	9.1554	0.000798254	up
XP_022337225.1	XM_022481517.1	uncharacterized protein LOC111133281 isoform X1	GO:0005622;GO:0008270	intracellular;zinc ion binding	Cellular Component;Molecular Function	0.198964	0.0201257	0.273771	0.0174549	up
XP_022338830.1	XM_022483122.1	uncharacterized protein LOC111134241 isoform X2				0.195027	0.00398714	0.271486	0.00186558	up
XP_022327722.1	XM_022472014.1	multivesicular body subunit 12B-like isoform X1	GO:0000813	ESCRT I complex	Cellular Component	0.194539	0.0392054	0.268309	0.0317921	up
XP_022343204.1	XM_022487496.1	b(0,+)-type amino acid transporter 1-like isoform X1	GO:0016020;GO:0022857;GO:0055085	membrane;transmembrane transporter activity;transmembrane transport	Cellular Component;Molecular Function;Biological Process	0.194046	0.0293517	0.268569	0.0207948	up
XP_022329474.1	XM_022473766.1	aspartate, glycine, lysine and serine-rich protein-like isoform X2				0.19385	0.0461357	6.6058	0.0047535	up
XP_022302222.1	XM_022446514.1	complement C1q-like protein 4	GO:0005515	protein binding	Molecular Function	0.187607	0.0069923	7.25506	0.000970277	up
XP_022342724.1	XM_022487016.1	tripartite motif-containing protein 45-like	GO:0005622;GO:0008270	intracellular;zinc ion binding	Cellular Component;Molecular Function	0.182551	0.00966331	11.0499	6.56762e-05	up
XP_022295460.1	XM_022439752.1	uncharacterized protein LOC111105452	GO:0016020	membrane	Cellular Component	0.180258	0.0309007	0.248795	0.0215865	up
XP_022316181.1	XM_022460473.1	glyoxalase 3-like				0.177805	0.00991206	11.6557	3.0024e-05	up
XP_022340268.1	XM_022484560.1	dentin sialophosphoprotein-like				0.166866	0.0428367	0.231245	0.0223539	up
XP_022341298.1	XM_022485590.1	zinc finger protein 585B-like	GO:0003676	nucleic acid binding	Molecular Function	0.163089	0.00789956	0.215122	0.0315036	up
XP_022289069.1	XM_022433361.1	uncharacterized protein LOC111101078 isoform X1				0.163084	0.000979349	0.222364	0.00079872	up
XP_022332639.1	XM_022476931.1	uncharacterized protein LOC111130174				0.160104	0.0363607	9.32807	0.00183496	up
XP_022344032.1	XM_022488324.1	uncharacterized protein LOC111137074 isoform X2	GO:0016021;GO:0016757	integral component of membrane;transferase activity, transferring glycosyl groups	Cellular Component;Molecular Function	0.15874	0.0231026	0.221761	0.00567604	up
XP_022289913.1	XM_022434205.1	uncharacterized protein LOC111101637 isoform X1	GO:0003677;GO:0004518	DNA binding;nuclease activity	Molecular Function;Molecular Function	0.153477	0.00773504	0.206733	0.0115251	up
XP_022308871.1	XM_022453163.1	receptor-type tyrosine-protein phosphatase alpha-like isoform X2				0.149182	0.0484343	10.1872	0.00118031	up
XP_022292767.1	XM_022437059.1	uncharacterized protein LOC111103649 isoform X2				0.149009	0.0264132	0.203319	0.0180906	up
XP_022343362.1	XM_022487654.1	tripartite motif-containing protein 5-like	GO:0005622;GO:0008270	intracellular;zinc ion binding	Cellular Component;Molecular Function	0.148257	0.0166712	0.195452	0.0426506	up
XP_022287897.1	XM_022432189.1	uncharacterized protein LOC111100389				0.146591	0.0116164	0.192346	0.0435596	up
XP_022335924.1	XM_022480216.1	ribosomal RNA processing protein 36 homolog isoform X1				0.144962	0.0148895	0.192566	0.0299387	up
XP_022291960.1	XM_022436252.1	uncharacterized protein LOC111103182 isoform X2				0.144761	0.0278551	0.195059	0.0270676	up
XP_022308901.1	XM_022453193.1	sulfotransferase 1A1	GO:0008146	sulfotransferase activity	Molecular Function	0.141736	0.045724	0.192313	0.0387049	up
XP_022332638.1	XM_022476930.1	uncharacterized protein LOC111130173				0.141465	0.020867	9.45608	0.00280289	up
XP_022337649.1	XM_022481941.1	RING-box protein 2-like	GO:0008270;GO:0016567;GO:0016874;GO:0019788;GO:0031146;GO:0031462;GO:0031463;GO:0031466;GO:0031467;GO:0043224;GO:0045116;GO:0061630;GO:0080008;GO:0097602	zinc ion binding;protein ubiquitination;ligase activity;NEDD8 transferase activity;SCF-dependent proteasomal ubiquitin-dependent protein catabolic process;Cul2-RING ubiquitin ligase complex;Cul3-RING ubiquitin ligase complex;Cul5-RING ubiquitin ligase complex;Cul7-RING ubiquitin ligase complex;nuclear SCF ubiquitin ligase complex;protein neddylation;ubiquitin protein ligase activity;Cul4-RING E3 …	Molecular Function;Biological Process;Molecular Function;Molecular Function;Biological Process;Cellular Component;Cellular Component;Cellular Component;Cellular Component;Cellular Component;Biological Process;Molecular Function;Cellular Component;Molecular Function	0.137554	0.0169822	8.54369	0.00142114	up
XP_022324775.1	XM_022469067.1	myosin-6-like isoform X11				0.132983	0.024505	0.187111	0.00213579	up
XP_022292597.1	XM_022436889.1	short-chain collagen C4-like				0.130688	0.0143662	0.179124	0.00504161	up
XP_022304135.1	XM_022448427.1	nuclear apoptosis-inducing factor 1-like				0.12262	0.0117711	0.165087	0.01013	up
XP_022303506.1	XM_022447798.1	uncharacterized protein LOC111111056 isoform X1				0.121516	0.0207354	0.162637	0.0211771	up
XP_022317315.1	XM_022461607.1	uncharacterized protein LOC111120689				0.121403	0.0312851	0.163302	0.032154	up
XP_022294234.1	XM_022438526.1	uncharacterized protein LOC111104525				0.11196	0.037123	0.149417	0.0445548	up
XP_022290802.1	XM_022435094.1	complement C1q-like protein 3	GO:0005515	protein binding	Molecular Function	0.099012	0.0148361	0.129493	0.0361917	up
XP_022343925.1	XM_022488217.1	uncharacterized protein LOC111137000 isoform X1	GO:0005576;GO:0006030;GO:0008061;GO:0016020	extracellular region;chitin metabolic process;chitin binding;membrane	Cellular Component;Biological Process;Molecular Function;Cellular Component	0.0798482	0.0441554	0.110311	0.0342123	up
XP_022344346.1	XM_022488638.1	asparagine-rich protein-like isoform X2				0.0747619	1.19976e-07	0.105068	4.04758e-09	up
XP_022299700.1	XM_022443992.1	nischarin-like isoform X1				0.0646693	4.63358e-08	0.0604749	0.000569787	up
XP_022320983.1	XM_022465275.1	neurogenic locus notch homolog protein 1-like				0.04891	2.24975e-05	0.063794	3.55731e-05	up
XP_022323184.1	XM_022467476.1	UDP-glucose 6-dehydrogenase-like isoform X4	GO:0003979;GO:0051287;GO:0055114	UDP-glucose 6-dehydrogenase activity;NAD binding;oxidation-reduction process	Molecular Function;Molecular Function;Biological Process	0.0435105	7.94025e-05	0.0557034	0.000175177	up
XP_022327432.1	XM_022471724.1	hemicentin-1-like isoform X1				0.0421626	0.000180864	0.0583914	4.44649e-05	up
XP_022310159.1	XM_022454451.1	uncharacterized protein LOC111115634				0.0421054	0.000137926	0.0630781	4.69617e-06	up
XP_022305692.1	XM_022449984.1	MAM and LDL-receptor class A domain-containing protein 2-like	GO:0009897	external side of plasma membrane	Cellular Component	0.0418048	0.000206278	0.0567938	0.000108152	up
XP_022338327.1	XM_022482619.1	cholecystokinin receptor type A-like	GO:0004930;GO:0007186;GO:0016021	G protein-coupled receptor activity;G protein-coupled receptor signaling pathway;integral component of membrane	Molecular Function;Biological Process;Cellular Component	0.0406758	0.000493348	0.0566642	0.000152439	up
XP_022299239.1	XM_022443531.1	regulator of nonsense transcripts 2-like	GO:0000184;GO:0003723	nuclear-transcribed mRNA catabolic process, nonsense-mediated decay;RNA binding	Biological Process;Molecular Function	-0.0357625	2.43813e-05	-0.0485609	2.89495e-05	down
XP_022299540.1	XM_022443832.1	plexin-A2-like isoform X1	GO:0004672;GO:0005524;GO:0006468;GO:0016021;GO:0017154;GO:0071526	protein kinase activity;ATP binding;protein phosphorylation;integral component of membrane;semaphorin receptor activity;semaphorin-plexin signaling pathway	Molecular Function;Molecular Function;Biological Process;Cellular Component;Molecular Function;Biological Process	-0.0359601	3.85683e-05	-0.048307	3.82318e-05	down
XP_022299329.1	XM_022443621.1	plasma membrane calcium-transporting ATPase 2-like isoform X1	GO:0005388;GO:0005524;GO:0016021;GO:0070588;GO:0099132	calcium transmembrane transporter activity, phosphorylative mechanism;ATP binding;integral component of membrane;calcium ion transmembrane transport;cation transmembrane transport	Molecular Function;Molecular Function;Cellular Component;Biological Process;Biological Process	-0.0360572	4.84483e-05	-0.0482214	5.12315e-05	down
XP_022341951.1	XM_022486243.1	L-fucose kinase-like isoform X2	GO:0005524;GO:0016021;GO:0016301;GO:0016310	ATP binding;integral component of membrane;kinase activity;phosphorylation	Molecular Function;Cellular Component;Molecular Function;Biological Process	-0.0361161	4.82461e-05	-0.0482455	4.83627e-05	down
XP_022292069.1	XM_022436361.1	phosphatidylinositol-binding clathrin assembly protein LAP-like isoform X25				-0.0361196	3.94538e-05	-0.0483264	4.44111e-05	down
XP_022303173.1	XM_022447465.1	ankyrin repeat protein	GO:0005515;GO:0016020	protein binding;membrane	Molecular Function;Cellular Component	-0.0361198	3.97132e-05	-0.0482892	3.79631e-05	down
XP_022323768.1	XM_022468060.1	protein C-ets-1-like isoform X1	GO:0003677	DNA binding	Molecular Function	-0.0361695	5.19739e-05	-0.04828	5.70378e-05	down
XP_022300037.1	XM_022444329.1	plexin-A1-like isoform X1	GO:0005515;GO:0016021;GO:0017154;GO:0022604;GO:0048699;GO:0071526	protein binding;integral component of membrane;semaphorin receptor activity;regulation of cell morphogenesis;generation of neurons;semaphorin-plexin signaling pathway	Molecular Function;Cellular Component;Molecular Function;Biological Process;Biological Process;Biological Process	-0.0361776	3.15717e-05	-0.0483424	3.09109e-05	down
XP_022326666.1	XM_022470958.1	nephrin-like isoform X1	GO:0016021	integral component of membrane	Cellular Component	-0.0362094	2.64064e-05	-0.0483425	3.07968e-05	down
XP_022340871.1	XM_022485163.1	choline dehydrogenase, mitochondrial-like	GO:0008812;GO:0016787;GO:0019285;GO:0050660;GO:0055114	choline dehydrogenase activity;hydrolase activity;glycine betaine biosynthetic process from choline;flavin adenine dinucleotide binding;oxidation-reduction process	Molecular Function;Molecular Function;Biological Process;Molecular Function;Biological Process	-0.0362716	1.24089e-05	-0.0484765	1.48102e-05	down
XP_022288114.1	XM_022432406.1	diacylglycerol kinase theta-like isoform X1	GO:0003676;GO:0003951;GO:0004143;GO:0005524;GO:0007205;GO:0016310;GO:0035556;GO:0046872	nucleic acid binding;NAD+ kinase activity;diacylglycerol kinase activity;ATP binding;protein kinase C-activating G protein-coupled receptor signaling pathway;phosphorylation;intracellular signal transduction;metal ion binding	Molecular Function;Molecular Function;Molecular Function;Molecular Function;Biological Process;Biological Process;Biological Process;Molecular Function	-0.0362743	1.97085e-05	-0.0484484	2.01724e-05	down
XP_022335569.1	XM_022479861.1	uncharacterized protein C3orf38 homolog isoform X2				-0.0362873	6.50558e-06	-0.0485321	8.68129e-06	down
XP_022321226.1	XM_022465518.1	uncharacterized protein LOC111123273 isoform X1				-0.0363705	5.03972e-08	-0.0486303	6.28669e-08	down
XP_022293181.1	XM_022437473.1	MORC family CW-type zinc finger protein 3-like				-0.037715	3.60531e-07	-0.050558	4.81091e-07	down
XP_022312477.1	XM_022456769.1	uncharacterized protein LOC111117616	GO:0016020	membrane	Cellular Component	-0.040794	4.93915e-08	-0.0545938	9.38512e-08	down
XP_022307299.1	XM_022451591.1	sodium- and chloride-dependent GABA transporter 2-like isoform X1	GO:0005328;GO:0006836;GO:0016021;GO:0055085	neurotransmitter:sodium symporter activity;neurotransmitter transport;integral component of membrane;transmembrane transport	Molecular Function;Biological Process;Cellular Component;Biological Process	-0.0428994	2.68792e-06	-0.0572803	3.12121e-06	down
XP_022325360.1	XM_022469652.1	Maltase 1	GO:0003824;GO:0005975;GO:0016020	catalytic activity;carbohydrate metabolic process;membrane	Molecular Function;Biological Process;Cellular Component	-0.0722256	0.0177377	-0.0969154	0.0166193	down
XP_022287975.1	XM_022432267.1	Putative inhibitor of apoptosis				-0.0752762	0.0265505	-0.101259	0.0250151	down
XP_022326719.1	XM_022471011.1	ELMO domain-containing protein 2-like isoform X1				-0.0825284	1.63524e-11	-0.110509	3.63329e-11	down
XP_022288332.1	XM_022432624.1	lysine-specific demethylase 3B-like isoform X5	GO:0008168;GO:0032259	methyltransferase activity;methylation	Molecular Function;Biological Process	-0.0941206	0.0253472	-0.126177	0.0454276	down
XP_022336039.1	XM_022480331.1	general stress protein				-0.0984681	0.0323169	-0.132561	0.0311677	down
XP_022321217.1	XM_022465509.1	uncharacterized protein LOC111123269 isoform X2				-0.116468	0.0242933	-0.157321	0.0235086	down
XP_022328350.1	XM_022472642.1	synaptonemal complex protein ZIP1-like isoform X1	GO:0005741;GO:0035694	mitochondrial outer membrane;mitochondrial protein catabolic process	Cellular Component;Biological Process	-0.120007	0.0390474	-0.162135	0.0388176	down
XP_022323447.1	XM_022467739.1	protein piccolo				-0.128834	0.00895466	-0.174514	0.0088954	down
XP_022317801.1	XM_022462093.1	THO complex subunit 1-like	GO:0007165	signal transduction	Biological Process	-0.129911	0.0118014	-0.176184	0.0116928	down
XP_022296980.1	XM_022441272.1	Pleckstrin homology domain-containing family G member 7	GO:0005089;GO:0035023	Rho guanyl-nucleotide exchange factor activity;regulation of Rho protein signal transduction	Molecular Function;Biological Process	-0.135676	0.0494421	-0.184053	0.0491767	down
XP_022344362.1	XM_022488654.1	uncharacterized protein LOC111137262 isoform X2				-0.136037	5.42988e-21	-0.182945	0.0249253	down
XP_022301921.1	XM_022446213.1	Tripartite motif-containing protein 2	GO:0005622;GO:0008270	intracellular;zinc ion binding	Cellular Component;Molecular Function	-0.136556	0.019641	-0.184508	0.0195472	down
XP_022289225.1	XM_022433517.1	uncharacterized protein LOC111101163 isoform X2				-0.14771	0.000679778	-0.201043	0.000733571	down
XP_022287294.1	XM_022431586.1	GTPase IMAP family member 4-like				-0.148027	0.0123192	-0.20085	0.0124192	down
XP_022289119.1	XM_022433411.1	uncharacterized protein LOC111101102 isoform X3				-0.155857	0.000440527	-0.212555	0.000471151	down
XP_022328849.1	XM_022473141.1	glycine-rich protein 5-like isoform X3				-0.160033	0.0138405	-0.223639	2.7284e-06	down
XP_022297142.1	XM_022441434.1	tigger transposable element-derived protein 6-like	GO:0003677	DNA binding	Molecular Function	-0.171417	0.00324867	-0.227566	0.0371646	down
XP_022289893.1	XM_022434185.1	uncharacterized protein LOC111101621				-0.174455	0.000117393	-0.238902	6.1855e-05	down
XP_022321461.1	XM_022465753.1	uncharacterized protein LOC111123436	GO:0008270	zinc ion binding	Molecular Function	-0.198827	0.00249861	-0.275005	0.00263923	down
XP_022320938.1	XM_022465230.1	follistatin-related protein 1-like isoform X2				-0.22106	0.00075172	-0.309719	0.000853153	down
XP_022289450.1	XM_022433742.1	hemicentin-1-like isoform X1				-0.231436	0.0339352	-0.321302	0.0350599	down
XP_022346205.1	XM_022490497.1	interferon-induced transmembrane protein 1-like	GO:0016020	membrane	Cellular Component	-0.232113	0.0376884	-0.335502	0.0394307	down
XP_022329472.1	XM_022473764.1	aspartate, glycine, lysine and serine-rich protein-like isoform X3				-0.235644	0.0412295	-0.334954	0.0300782	down
XP_022331571.1	XM_022475863.1	membrane protein				-0.276633	0.000281075	-9.37015	0.000333467	down
XP_022289654.1	XM_022433946.1	multiple epidermal growth factor-like domains protein 11 isoform X2				-0.280664	0.0255204	-0.390564	0.0338251	down
XP_022308383.1	XM_022452675.1	uncharacterized protein LOC111114379				-0.302605	0.00452261	-7.23709	0.00496326	down
XP_022289965.1	XM_022434257.1	putative nuclease HARBI1				-0.304027	0.000713198	-0.461333	0.000143656	down
XP_022290106.1	XM_022434398.1	ankyrin-3-like isoform X1	GO:0005515	protein binding	Molecular Function	-0.304696	0.0280459	-9.8812	6.03343e-05	down
XP_022345742.1	XM_022490034.1	glycine-rich cell wall structural protein-like isoform X2	GO:0016020	membrane	Cellular Component	-0.307264	0.000613505	-0.398655	0.0349563	down
XP_022331186.1	XM_022475478.1	von Willebrand factor D and EGF domain-containing protein-like	GO:0016021	integral component of membrane	Cellular Component	-0.326837	0.0196037	-0.567103	0.00174594	down
XP_022291309.1	XM_022435601.1	uncharacterized protein LOC111102736	GO:0005622;GO:0008270	intracellular;zinc ion binding	Cellular Component;Molecular Function	-0.383605	0.000500652	-9.30189	0.000117109	down
XP_022321131.1	XM_022465423.1	spindle pole body component 110-like isoform X3				-0.384231	0.0269223	-4.95366	0.00845676	down
XP_022321630.1	XM_022465922.1	tigger transposable element-derived protein 6-like	GO:0003677	DNA binding	Molecular Function	-0.404402	0.00352591	-7.13713	0.00021873	down
XP_022337346.1	XM_022481638.1	DUF2452 domain containing protein				-0.468411	0.0262555	-0.52593	0.0080805	down
XP_022337065.1	XM_022481357.1	syndetin isoform X1	GO:0005829;GO:0032456;GO:0042147;GO:1990745	cytosol;endocytic recycling;retrograde transport, endosome to Golgi;EARP complex	Cellular Component;Biological Process;Biological Process;Cellular Component	-0.490476	0.0110776	-0.546892	0.00279072	down
XP_022289949.1	XM_022434241.1	multiple epidermal growth factor-like domains protein 11 isoform X2				-0.494984	0.0329891	-3.8166	0.0116065	down
XP_022327932.1	XM_022472224.1	Tripartite motif-containing protein 54	GO:0005622;GO:0008270	intracellular;zinc ion binding	Cellular Component;Molecular Function	-0.52828	0.0289651	-0.567188	0.0149178	down
XP_022331170.1	XM_022475462.1	gephyrin-like isoform X2	GO:0005737;GO:0006777;GO:0016740;GO:0032324	cytoplasm;Mo-molybdopterin cofactor biosynthetic process;transferase activity;molybdopterin cofactor biosynthetic process	Cellular Component;Biological Process;Molecular Function;Biological Process	-0.716961	0.0068458	-0.557725	0.0479779	down
XP_022341971.1	XM_022486263.1	ATP-dependent RNA helicase A isoform X1	GO:0003723;GO:0004386;GO:0005524	RNA binding;helicase activity;ATP binding	Molecular Function;Molecular Function;Molecular Function	-0.729962	0.000106446	-0.474434	0.0259949	down
XP_022338786.1	XM_022483078.1	tripartite motif-containing protein 45-like				-0.734631	0.0124055	-0.906756	0.00102646	down
XP_022343903.1	XM_022488195.1	DNA-directed RNA polymerase II subunit RPB2	GO:0000784;GO:0001055;GO:0003677;GO:0003682;GO:0005515;GO:0005665;GO:0006366;GO:0032549	nuclear chromosome, telomeric region;RNA polymerase II activity;DNA binding;chromatin binding;protein binding;RNA polymerase II, core complex;transcription by RNA polymerase II;ribonucleoside binding	Cellular Component;Molecular Function;Molecular Function;Molecular Function;Molecular Function;Cellular Component;Biological Process;Molecular Function	-0.764468	0.0271235	-0.997742	0.00181732	down
XP_022286849.1	XM_022431141.1	tRNA wybutosine-synthesizing protein 4-like	GO:0008168;GO:0032259	methyltransferase activity;methylation	Molecular Function;Biological Process	-0.81298	0.0110038	-0.875558	0.00472031	down
XP_022289407.1	XM_022433699.1	recQ-mediated genome instability protein 1-like	GO:0000712;GO:0000724;GO:0002021;GO:0005515;GO:0006260;GO:0016604;GO:0031422	resolution of meiotic recombination intermediates;double-strand break repair via homologous recombination;response to dietary excess;protein binding;DNA replication;nuclear body;RecQ family helicase-topoisomerase III complex	Biological Process;Biological Process;Biological Process;Molecular Function;Biological Process;Cellular Component;Cellular Component	-0.924116	0.0118014	-1.41598	2.87212e-05	down
XP_022288790.1	XM_022433082.1	gamma-tubulin complex component 2-like isoform X1	GO:0000922;GO:0005737;GO:0005815;GO:0005874;GO:0007020;GO:0043015	spindle pole;cytoplasm;microtubule organizing center;microtubule;microtubule nucleation;gamma-tubulin binding	Cellular Component;Cellular Component;Cellular Component;Cellular Component;Biological Process;Molecular Function	-0.93888	0.00950166	-0.750156	0.0445769	down
XP_022343603.1	XM_022487895.1	gamma-tubulin complex component 6-like isoform X2	GO:0000922;GO:0005815;GO:0007020;GO:0043015	spindle pole;microtubule organizing center;microtubule nucleation;gamma-tubulin binding	Cellular Component;Cellular Component;Biological Process;Molecular Function	-0.978394	0.00666639	-1.33751	7.01337e-05	down
XP_022306779.1	XM_022451071.1	WD repeat-containing protein mio				-0.989116	0.012582	-2.38335	3.98565e-11	down
XP_022322197.1	XM_022466489.1	DNA (cytosine-5)-methyltransferase 1-like	GO:0003677;GO:0003682;GO:0003886;GO:0005634;GO:0008270;GO:0010216;GO:0010424;GO:0090116	DNA binding;chromatin binding;DNA (cytosine-5-)-methyltransferase activity;nucleus;zinc ion binding;maintenance of DNA methylation;DNA methylation on cytosine within a CG sequence;C-5 methylation of cytosine	Molecular Function;Molecular Function;Molecular Function;Cellular Component;Molecular Function;Biological Process;Biological Process;Biological Process	-1.11937	0.00440035	-0.918077	0.0226481	down
XP_022302902.1	XM_022447194.1	Hermansky-Pudlak syndrome 5 protein				-1.20142	0.00250145	-1.27406	0.00104037	down
XP_022300553.1	XM_022444845.1	interferon-induced protein 44-like				-1.20967	0.0445755	-1.58144	0.00690563	down
XP_022313323.1	XM_022457615.1	myelin regulatory factor-like protein isoform X2				-1.26855	0.0335946	-1.48517	0.0111435	down
XP_022311568.1	XM_022455860.1	tripartite motif-containing protein 3-like	GO:0005622;GO:0008270	intracellular;zinc ion binding	Cellular Component;Molecular Function	-1.29417	0.0309007	-1.22555	0.0362513	down
XP_022343333.1	XM_022487625.1	exosome complex exonuclease RRP44	GO:0000175;GO:0000176;GO:0000177;GO:0003723;GO:0004519;GO:0006364;GO:0016075;GO:0090501	3'-5'-exoribonuclease activity;nuclear exosome (RNase complex);cytoplasmic exosome (RNase complex);RNA binding;endonuclease activity;rRNA processing;rRNA catabolic process;RNA phosphodiester bond hydrolysis	Molecular Function;Cellular Component;Cellular Component;Molecular Function;Molecular Function;Biological Process;Biological Process;Biological Process	-1.29542	0.0397536	-1.21493	0.0487513	down
XP_022323200.1	XM_022467492.1	syntaxin-binding protein 4 isoform X1	GO:0050794;GO:0051716	regulation of cellular process;cellular response to stimulus	Biological Process;Biological Process	-1.31711	1.74072e-07	-0.809377	0.00269688	down
XP_022288356.1	XM_022432648.1	sodium- and chloride-dependent GABA transporter ine-like	GO:0005328;GO:0006836;GO:0016021;GO:0055085	neurotransmitter:sodium symporter activity;neurotransmitter transport;integral component of membrane;transmembrane transport	Molecular Function;Biological Process;Cellular Component;Biological Process	-1.33717	0.00879594	-1.21195	0.016001	down
XP_022337454.1	XM_022481746.1	Kynurenine formamidase	GO:0004061;GO:0016020;GO:0019441	arylformamidase activity;membrane;tryptophan catabolic process to kynurenine	Molecular Function;Cellular Component;Biological Process	-1.39021	0.0175436	-1.75579	0.00188439	down
XP_022340663.1	XM_022484955.1	aldose 1-epimerase	GO:0016021;GO:0016853;GO:0019318;GO:0030246	integral component of membrane;isomerase activity;hexose metabolic process;carbohydrate binding	Cellular Component;Molecular Function;Biological Process;Molecular Function	-1.40327	0.0250585	-1.33716	0.0281284	down
XP_022324348.1	XM_022468640.1	mothers against decapentaplegic homolog 5-like	GO:0003677;GO:0003700;GO:0005515;GO:0005634;GO:0005667;GO:0005737;GO:0006355;GO:0007179	DNA binding;DNA-binding transcription factor activity;protein binding;nucleus;transcription regulator complex;cytoplasm;regulation of transcription, DNA-templated;transforming growth factor beta receptor signaling pathway	Molecular Function;Molecular Function;Molecular Function;Cellular Component;Cellular Component;Cellular Component;Biological Process;Biological Process	-1.41602	0.00623933	-1.83602	0.000206328	down
XP_022286370.1	XM_022430662.1	chitinase domain-containing protein 1 isoform X1	GO:0005488;GO:0005576;GO:0012505;GO:0043231;GO:0044444	binding;extracellular region;endomembrane system;intracellular membrane-bounded organelle;obsolete cytoplasmic part	Molecular Function;Cellular Component;Cellular Component;Cellular Component;Cellular Component	-1.43565	0.00960482	-1.84881	0.000456354	down
XP_022338236.1	XM_022482528.1	Glutamate receptor ionotropic, kainate 3	GO:0004970;GO:0005886;GO:0006811;GO:0016021;GO:0035235	ionotropic glutamate receptor activity;plasma membrane;ion transport;integral component of membrane;ionotropic glutamate receptor signaling pathway	Molecular Function;Cellular Component;Biological Process;Cellular Component;Biological Process	-1.44242	0.035371	-1.31629	0.0480079	down
XP_022294731.1	XM_022439023.1	AdoMet-MTases-like protein	GO:0016740	transferase activity	Molecular Function	-1.48096	0.00156643	-1.39464	0.00261826	down
XP_022323537.1	XM_022467829.1	carnitine O-acetyltransferase-like	GO:0004092;GO:0005777;GO:0019254	carnitine O-acetyltransferase activity;peroxisome;carnitine metabolic process, CoA-linked	Molecular Function;Cellular Component;Biological Process	-1.48302	0.000661499	-2.09669	4.75486e-07	down
XP_022312302.1	XM_022456594.1	uncharacterized protein LOC111117459				-1.53975	0.0104417	-1.62113	0.00561918	down
XP_022321615.1	XM_022465907.1	acyl-CoA synthetase family member 2, mitochondrial	GO:0003824;GO:0008152	catalytic activity;metabolic process	Molecular Function;Biological Process	-1.65822	0.00103993	-1.76764	0.000368266	down
XP_022286581.1	XM_022430873.1	tripartite motif-containing protein 2-like isoform X1	GO:0005622;GO:0008270	intracellular;zinc ion binding	Cellular Component;Molecular Function	-1.71087	0.036078	-1.70427	0.0318435	down
XP_022288542.1	XM_022432834.1	E3 ubiquitin-protein ligase TRIM39-like	GO:0005622;GO:0008270	intracellular;zinc ion binding	Cellular Component;Molecular Function	-1.74327	0.00763816	-2.42755	0.00013777	down
XP_022293997.1	XM_022438289.1	Nucleolar MIF4G domain-containing protein 1	GO:0003723	RNA binding	Molecular Function	-1.80839	0.0332585	-2.96272	0.000489875	down
XP_022329426.1	XM_022473718.1	coiled-coil domain-containing protein 73-like isoform X2				-1.86599	0.0199773	-1.91117	0.014842	down
XP_022324948.1	XM_022469240.1	uncharacterized protein LOC111123701				-1.88419	0.0114198	-8.31148	4.31706e-15	down
XP_022340473.1	XM_022484765.1	probable RNA-binding protein 19	GO:0003723	RNA binding	Molecular Function	-1.91384	0.00122072	-1.41345	0.0171261	down
XP_022341308.1	XM_022485600.1	uncharacterized protein LOC111135486 isoform X1	GO:0003677;GO:0004518	DNA binding;nuclease activity	Molecular Function;Molecular Function	-1.95272	0.0121706	-2.09654	0.00588327	down
XP_022324558.1	XM_022468850.1	zinc finger BED domain-containing protein 1-like	GO:0003677	DNA binding	Molecular Function	-1.96466	0.021583	-4.93784	1.2388e-05	down
XP_022341795.1	XM_022486087.1	group XV phospholipase A2-like	GO:0006629;GO:0008374	lipid metabolic process;O-acyltransferase activity	Biological Process;Molecular Function	-1.97479	0.00138254	-2.2936	0.000129074	down
XP_022287402.1	XM_022431694.1	uncharacterized protein LOC111100086				-2.06787	0.000138593	-1.35596	0.0137491	down
XP_022307963.1	XM_022452255.1	Tripartite motif-containing protein 2	GO:0005515	protein binding	Molecular Function	-2.09642	0.00105746	-1.98202	0.00172777	down
XP_022289482.1	XM_022433774.1	E3 ubiquitin-protein ligase TRIM9-like	GO:0005622;GO:0008270	intracellular;zinc ion binding	Cellular Component;Molecular Function	-2.14186	0.036078	-5.24585	6.96008e-05	down
XP_022287665.1	XM_022431957.1	V-type proton ATPase subunit E-like	GO:0015991;GO:0033178;GO:0046961	proton transmembrane transport;proton-transporting two-sector ATPase complex, catalytic domain;proton-transporting ATPase activity, rotational mechanism	Biological Process;Cellular Component;Molecular Function	-2.16266	0.00206455	-1.52925	0.0268055	down
XP_022316788.1	XM_022461080.1	transmembrane protein 26-like	GO:0008233;GO:0016021	peptidase activity;integral component of membrane	Molecular Function;Cellular Component	-2.20142	0.0320039	-2.51962	0.0131284	down
XP_022307899.1	XM_022452191.1	uncharacterized protein LOC111113900				-2.22274	0.00116728	-1.89106	0.00496237	down
XP_022303128.1	XM_022447420.1	apolipoprotein D-like				-2.25188	0.0441554	-5.14703	6.65765e-05	down
XP_022318111.1	XM_022462403.1	G2/M phase-specific E3 ubiquitin-protein ligase	GO:0004842;GO:0016567;GO:0016874	ubiquitin-protein transferase activity;protein ubiquitination;ligase activity	Molecular Function;Biological Process;Molecular Function	-2.26066	0.0479323	-2.64889	0.0223216	down
XP_022332502.1	XM_022476794.1	probable diaminopimelate decarboxylase, chloroplastic	GO:0008836;GO:0009089	diaminopimelate decarboxylase activity;lysine biosynthetic process via diaminopimelate	Molecular Function;Biological Process	-2.33874	0.0260206	-5.54509	2.91632e-06	down
XP_022344926.1	XM_022489218.1	myeloid differentiation primary response protein MyD88-like	GO:0007165;GO:0048584	signal transduction;positive regulation of response to stimulus	Biological Process;Biological Process	-2.36413	0.0425064	-2.65972	0.0222201	down
XP_022308862.1	XM_022453154.1	uncharacterized protein LOC111114717				-2.3945	0.0201799	-9.64729	1.37264e-10	down
XP_022290520.1	XM_022434812.1	serine/threonine-protein phosphatase 6 regulatory ankyrin repeat subunit B-like isoform X1				-2.40394	0.00364331	-2.798	0.000626742	down
XP_022298161.1	XM_022442453.1	zinc finger BED domain-containing protein 1-like	GO:0003677	DNA binding	Molecular Function	-2.45289	0.0260477	-2.00235	0.0469502	down
XP_022332168.1	XM_022476460.1	N(4)-(Beta-N-acetylglucosaminyl)-L-asparaginase-like isoform X1	GO:0016787;GO:0019538	hydrolase activity;protein metabolic process	Molecular Function;Biological Process	-2.48759	0.00913852	-2.96175	0.00182968	down
XP_022330428.1	XM_022474720.1	chitin binding protein	GO:0016020	membrane	Cellular Component	-2.48949	0.0332833	-2.71625	0.018447	down
XP_022336910.1	XM_022481202.1	uncharacterized protein LOC111133104				-2.55207	0.000424936	-1.87479	0.00813526	down
XP_022310940.1	XM_022455232.1	receptor-type tyrosine-protein phosphatase epsilon-like	GO:0016311;GO:0016791	dephosphorylation;phosphatase activity	Biological Process;Molecular Function	-2.57295	0.00595896	-3.44143	0.000157189	down
XP_022322908.1	XM_022467200.1	Heat shock 70 kDa protein 12B	GO:0000166	nucleotide binding	Molecular Function	-2.66993	3.00967e-05	-1.32746	0.040741	down
XP_022300548.1	XM_022444840.1	interferon-induced protein 44-like	GO:0005525	GTP binding	Molecular Function	-2.73494	3.62587e-05	-3.18237	1.09965e-06	down
XP_022316792.1	XM_022461084.1	calpain small subunit 1-like	GO:0008234;GO:0016020;GO:0046872	cysteine-type peptidase activity;membrane;metal ion binding	Molecular Function;Cellular Component;Molecular Function	-2.92233	0.0179956	-3.52336	0.00518097	down
XP_022288353.1	XM_022432645.1	probable G-protein coupled receptor 133	GO:0004888;GO:0007165;GO:0016020	transmembrane signaling receptor activity;signal transduction;membrane	Molecular Function;Biological Process;Cellular Component	-2.9825	0.0442967	-3.60715	0.0240649	down
XP_022294993.1	XM_022439285.1	AChain A, Crystal structure of a DM9 domain containing protein from Crassostrea gigas	GO:0016491	oxidoreductase activity	Molecular Function	-2.98358	0.0299309	-6.75273	1.34088e-06	down
XP_022310939.1	XM_022455231.1	receptor-type tyrosine-protein phosphatase epsilon-like				-2.99902	0.00252589	-2.96433	0.00227562	down
XP_022294307.1	XM_022438599.1	uncharacterized protein LOC111104573				-3.00684	0.0166803	-5.84012	5.94603e-06	down
XP_022287670.1	XM_022431962.1	lactation elevated protein 1	GO:0005524	ATP binding	Molecular Function	-3.10433	2.28149e-07	-1.64014	0.00498516	down
XP_022300716.1	XM_022445008.1	reelin isoform X5	GO:0003676;GO:0007399;GO:0015074	nucleic acid binding;nervous system development;DNA integration	Molecular Function;Biological Process;Biological Process	-3.26858	0.0056478	-4.99867	0.00079872	down
XP_022296034.1	XM_022440326.1	protein draper-like isoform X2				-3.34216	0.00950166	-3.10397	0.0131458	down
XP_022287940.1	XM_022432232.1	uncharacterized protein LOC111100403 isoform X4	GO:0005622;GO:0008270	intracellular;zinc ion binding	Cellular Component;Molecular Function	-3.36957	2.37608e-06	-1.97487	0.00570527	down
XP_022304402.1	XM_022448694.1	potassium voltage-gated channel subfamily H member 7-like isoform X3	GO:0005249;GO:0016021;GO:0071805	voltage-gated potassium channel activity;integral component of membrane;potassium ion transmembrane transport	Molecular Function;Cellular Component;Biological Process	-3.42565	0.0121306	-2.29902	0.0496157	down
XP_022311929.1	XM_022456221.1	multiple epidermal growth factor-like domains protein 10 isoform X2				-3.42627	0.0095126	-9.93446	7.52829e-07	down
XP_022286888.1	XM_022431180.1	multidrug resistance-associated protein 5 isoform X1	GO:0005524;GO:0008514;GO:0015711;GO:0016021;GO:0042626;GO:0055085	ATP binding;organic anion transmembrane transporter activity;organic anion transport;integral component of membrane;ATPase-coupled transmembrane transporter activity;transmembrane transport	Molecular Function;Molecular Function;Biological Process;Cellular Component;Molecular Function;Biological Process	-3.46436	0.000735652	-2.42639	0.00832972	down
XP_022312259.1	XM_022456551.1	eppin-like	GO:0004867;GO:0010951	serine-type endopeptidase inhibitor activity;negative regulation of endopeptidase activity	Molecular Function;Biological Process	-3.54668	0.00879594	-3.58185	0.00631158	down
XP_022292729.1	XM_022437021.1	probable serine/threonine-protein kinase roco6				-3.5549	1.3875e-06	-1.55358	0.0300757	down
XP_022297531.1	XM_022441823.1	L-amino-acid oxidase-like	GO:0016491;GO:0098542	oxidoreductase activity;defense response to other organism	Molecular Function;Biological Process	-3.56686	0.005192	-5.12157	5.70519e-05	down
XP_022310746.1	XM_022455038.1	receptor-type tyrosine-protein phosphatase epsilon-like isoform X1				-3.56692	0.000206278	-6.66397	2.70295e-06	down
XP_022346112.1	XM_022490404.1	microfibril-associated glycoprotein 4-like				-3.59583	0.00154078	-5.50944	2.10166e-06	down
XP_022308911.1	XM_022453203.1	tripartite motif-containing protein 2	GO:0005622;GO:0008270	intracellular;zinc ion binding	Cellular Component;Molecular Function	-3.83124	1.20324e-05	-2.6687	0.00164115	down
XP_022341417.1	XM_022485709.1	long-chain-fatty-acid--CoA ligase 4-like	GO:0016021;GO:0016874	integral component of membrane;ligase activity	Cellular Component;Molecular Function	-3.90725	7.56167e-05	-3.93478	5.67075e-05	down
XP_022307811.1	XM_022452103.1	multiple epidermal growth factor-like domains protein 11				-4.16049	0.00185518	-6.32674	0.000106849	down
XP_022317504.1	XM_022461796.1	Polycystic kidney disease protein 1-like 2	GO:0016020	membrane	Cellular Component	-4.2794	0.00192596	-4.74518	0.000800996	down
XP_022311787.1	XM_022456079.1	kielin/chordin-like protein				-4.35539	4.2062e-05	-2.8193	0.00685356	down
XP_022290560.1	XM_022434852.1	uncharacterized protein LOC111102201				-4.70002	2.56951e-14	-3.92889	5.5312e-11	down
XP_022310032.1	XM_022454324.1	multiple epidermal growth factor-like domains protein 10				-4.83922	0.000115747	2.4949	0.00476982	changed
XP_022298018.1	XM_022442310.1	trihelix transcription factor GT-3a-like				-4.86052	0.000738309	-8.86938	8.26061e-06	down
XP_022312104.1	XM_022456396.1	kielin/chordin-like protein	GO:0030414	peptidase inhibitor activity	Molecular Function	-5.10475	0.00123888	-4.91841	0.00165584	down
XP_022346206.1	XM_022490498.1	interferon-induced transmembrane protein 1-like	GO:0016020	membrane	Cellular Component	-5.2765	0.000363979	-2.27334	0.0479398	down
XP_022328266.1	XM_022472558.1	ankyrin repeat domain-containing protein 36B-like				-5.51644	0.000243797	-10.7913	3.67122e-07	down
XP_022340082.1	XM_022484374.1	uncharacterized protein LOC111134876 isoform X3				-5.82721	0.000187196	-3.88949	0.00972473	down
XP_022287261.1	XM_022431553.1	acetyl-CoA carboxylase-like isoform X1	GO:0003989;GO:0005524;GO:0006633;GO:0046872	acetyl-CoA carboxylase activity;ATP binding;fatty acid biosynthetic process;metal ion binding	Molecular Function;Molecular Function;Biological Process;Molecular Function	-7.36215	3.09604e-06	-6.22434	1.57505e-05	down
XP_022290225.1	XM_022434517.1	NEDD4-like E3 ubiquitin-protein ligase WWP1 isoform X1	GO:0004842;GO:0044267	ubiquitin-protein transferase activity;cellular protein metabolic process	Molecular Function;Biological Process	-7.73008	1.19401e-05	-7.39906	1.92081e-05	down
XP_022288239.1	XM_022432531.1	uncharacterized protein LOC111100548 isoform X1	GO:0005622;GO:0008270	intracellular;zinc ion binding	Cellular Component;Molecular Function	-7.8394	5.07007e-05	-0.375842	8.62301e-08	down
XP_022331570.1	XM_022475862.1	membrane protein				-8.3908	5.38027e-07	-8.52148	7.77626e-07	down
XP_022294287.1	XM_022438579.1	cell death abnormality protein 1-like				-8.53753	3.98168e-06	-2.00123	0.045962	down
XP_022325853.1	XM_022470145.1	probable RNA-binding protein 18	GO:0003723	RNA binding	Molecular Function	-9.30718	4.80981e-05	-8.98293	6.48009e-05	down
XP_022320093.1	XM_022464385.1	ATP synthase subunits region ORF 7	GO:0009209;GO:0009220	pyrimidine ribonucleoside triphosphate biosynthetic process;pyrimidine ribonucleotide biosynthetic process	Biological Process;Biological Process	-10.1779	5.55232e-07	-2.51767	0.0342806	down
XP_022311736.1	XM_022456028.1	Atrial natriuretic peptide receptor A	GO:0000166;GO:0009190;GO:0016020;GO:0016849;GO:1901564	nucleotide binding;cyclic nucleotide biosynthetic process;membrane;phosphorus-oxygen lyase activity;organonitrogen compound metabolic process	Molecular Function;Biological Process;Cellular Component;Molecular Function;Biological Process	-10.6063	1.61278e-06	-7.89308	2.00124e-05	down
XP_022308226.1	XM_022452518.1	uncharacterized protein LOC111114234				-11.4633	4.6396e-07	-6.28515	0.000141311	down

## Sheet: shared by 84 & 120
XP	XM	Blast2Go_description	Annotation.GO.ID	Annotation.GO.Term	Annotation.GO.Category	Fam_84_vs_90_L2FC	Fam_84_vs_90_AdjP	Fam_120_vs_90_L2FC	Fam_120_vs_90_AdjP	direction
XP_022289631.1	XM_022433923.1	Complement C1q-like protein 2	GO:0005515	protein binding	Molecular Function	11.0441	0.000186881	0.116306	0.0028601	up
XP_022287424.1	XM_022431716.1	putative GPI-anchored protein pfl2 isoform X1				10.2099	1.08223e-09	6.66715	0.000190792	up
XP_022298918.1	XM_022443210.1	uncharacterized protein LOC111107831				9.86489	7.82081e-08	4.97461	0.0137124	up
XP_022302982.1	XM_022447274.1	lectin BRA-3-like isoform X1				9.49622	0.000104455	9.53577	0.000104868	up
XP_022339385.1	XM_022483677.1	P2X purinoceptor 7-like	GO:0001614;GO:0004931;GO:0005887;GO:0033198;GO:0098655	purinergic nucleotide receptor activity;extracellularly ATP-gated cation channel activity;integral component of plasma membrane;response to ATP;cation transmembrane transport	Molecular Function;Molecular Function;Cellular Component;Biological Process;Biological Process	7.76935	0.00176832	0.218278	0.0102837	up
XP_022339179.1	XM_022483471.1	GMP synthase [glutamine-hydrolyzing]	GO:0000166;GO:0003824;GO:0006164	nucleotide binding;catalytic activity;purine nucleotide biosynthetic process	Molecular Function;Molecular Function;Biological Process	7.64855	5.30064e-06	6.53979	0.00012569	up
XP_022343632.1	XM_022487924.1	Phosphatidylethanolamine-binding-like protein	GO:0005515;GO:0016311;GO:0016791	protein binding;dephosphorylation;phosphatase activity	Molecular Function;Biological Process;Molecular Function	7.62114	0.00110162	0.259392	0.0289799	up
XP_022303687.1	XM_022447979.1	uncharacterized protein LOC111111163 isoform X1				7.18112	0.00108722	8.54502	7.05448e-05	up
XP_022327799.1	XM_022472091.1	multiple epidermal growth factor-like domains protein 10				6.54399	0.00226943	8.43684	5.07687e-05	up
XP_022311587.1	XM_022455879.1	uncharacterized protein LOC111116855				6.37743	0.000108006	0.258477	0.0143691	up
XP_022331195.1	XM_022475487.1	Solute carrier organic anion transporter family member 5A1	GO:0000166;GO:0004672;GO:0006468;GO:0009190;GO:0016020;GO:0016849	nucleotide binding;protein kinase activity;protein phosphorylation;cyclic nucleotide biosynthetic process;membrane;phosphorus-oxygen lyase activity	Molecular Function;Molecular Function;Biological Process;Biological Process;Cellular Component;Molecular Function	6.37005	0.000185623	7.3716	1.4294e-05	up
XP_022302049.1	XM_022446341.1	fucolectin-like				6.34333	0.00308204	0.168943	0.00740039	up
XP_022307177.1	XM_022451469.1	IgGFc-binding protein-like				6.21532	0.000231998	6.7952	5.47823e-05	up
XP_022313954.1	XM_022458246.1	WSC domain-containing protein 2-like	GO:0016740;GO:0016787;GO:0050896;GO:0071704	transferase activity;hydrolase activity;response to stimulus;organic substance metabolic process	Molecular Function;Molecular Function;Biological Process;Biological Process	6.06184	4.6264e-07	5.27121	1.6091e-05	up
XP_022326564.1	XM_022470856.1	uncharacterized protein LOC111126319	GO:0005509;GO:0016020	calcium ion binding;membrane	Molecular Function;Cellular Component	5.9644	0.000661499	4.32451	0.0145403	up
XP_022301838.1	XM_022446130.1	complement C1q tumor necrosis factor-related protein 3	GO:0005515	protein binding	Molecular Function	5.70974	0.00173743	0.341858	0.0203346	up
XP_022306667.1	XM_022450959.1	cathepsin L1-like	GO:0006508;GO:0008234	proteolysis;cysteine-type peptidase activity	Biological Process;Molecular Function	5.69327	0.00404689	5.15086	0.0100352	up
XP_022302981.1	XM_022447273.1	lectin BRA-3-like isoform X1				5.50566	0.000466321	5.75015	0.000276127	up
XP_022336078.1	XM_022480370.1	M-phase inducer phosphatase-like	GO:0004725;GO:0035335;GO:1902751	protein tyrosine phosphatase activity;peptidyl-tyrosine dephosphorylation;positive regulation of cell cycle G2/M phase transition	Molecular Function;Biological Process;Biological Process	5.44552	0.00815335	5.87772	0.00462526	up
XP_022305077.1	XM_022449369.1	perlucin-like protein				5.39025	0.000857372	4.27911	0.0095902	up
XP_022315756.1	XM_022460048.1	cysteine-rich motor neuron 1 protein-like				5.1318	0.00515357	0.19994	0.0152755	up
XP_022310057.1	XM_022454349.1	uncharacterized protein LOC111115564				4.8364	0.0165279	5.48746	0.00815721	up
XP_022299014.1	XM_022443306.1	complement C1q tumor necrosis factor-related protein 3-like				4.75936	0.014842	4.63968	0.0190907	up
XP_022296593.1	XM_022440885.1	uncharacterized protein LOC111106273 isoform X2				4.6147	0.000145718	3.43659	0.00611371	up
XP_022321237.1	XM_022465529.1	heat shock 70 kDa protein 12A-like	GO:0016020	membrane	Cellular Component	4.59262	0.0118247	4.45393	0.0160503	up
XP_022291042.1	XM_022435334.1	multiple epidermal growth factor-like domains protein 10				4.58289	7.1867e-05	3.85812	0.00121203	up
XP_022290820.1	XM_022435112.1	multiple epidermal growth factor-like domains protein 10				4.50174	0.01565	5.00008	0.00862651	up
XP_022298080.1	XM_022442372.1	heat shock 70 kDa protein 12A-like				4.40758	2.12778e-05	3.88148	0.000232814	up
XP_022294264.1	XM_022438556.1	protein draper-like				4.33482	0.0385262	5.42946	0.013523	up
XP_022294928.1	XM_022439220.1	short-chain collagen C4-like				4.25628	0.00288173	5.31149	0.000184555	up
XP_022286229.1	XM_022430521.1	inner centromere protein-like				4.22538	0.011458	4.74018	0.00525366	up
XP_022290085.1	XM_022434377.1	uncharacterized protein LOC111101774				4.21196	0.0130323	3.49242	0.0384625	up
XP_022294232.1	XM_022438524.1	heavy metal-binding protein HIP-like				4.15724	0.019156	0.272263	0.0356691	up
XP_022303030.1	XM_022447322.1	perlucin-like protein				4.06391	0.00958963	5.22836	0.000952901	up
XP_022329616.1	XM_022473908.1	uncharacterized protein LOC111128333				4.02459	0.0242933	0.355207	0.0397209	up
XP_022295127.1	XM_022439419.1	Serine/threonine-protein kinase	GO:0004674;GO:0005524;GO:0006468	protein serine/threonine kinase activity;ATP binding;protein phosphorylation	Molecular Function;Molecular Function;Biological Process	3.87936	0.0165584	4.85714	0.00346007	up
XP_022290833.1	XM_022435125.1	complement C1q tumor necrosis factor-related protein 3-like	GO:0005515	protein binding	Molecular Function	3.87825	0.00563028	4.64194	0.000980922	up
XP_022335740.1	XM_022480032.1	Protein hedgehog	GO:0007267	cell-cell signaling	Biological Process	3.71612	0.021583	3.29007	0.0382022	up
XP_022312569.1	XM_022456861.1	neuronal acetylcholine receptor subunit alpha-3	GO:0004888;GO:0005230;GO:0006812;GO:0015297;GO:0016021;GO:0034220	transmembrane signaling receptor activity;extracellular ligand-gated ion channel activity;cation transport;antiporter activity;integral component of membrane;ion transmembrane transport	Molecular Function;Molecular Function;Biological Process;Molecular Function;Cellular Component;Biological Process	3.68055	0.008007	3.20153	0.0214571	up
XP_022311726.1	XM_022456018.1	pyruvate kinase PKM-like isoform X5	GO:0000287;GO:0004743;GO:0006096;GO:0016301;GO:0030955	magnesium ion binding;pyruvate kinase activity;glycolytic process;kinase activity;potassium ion binding	Molecular Function;Molecular Function;Biological Process;Molecular Function;Molecular Function	3.59125	0.031485	5.136	0.00275148	up
XP_022299011.1	XM_022443303.1	complement C1q tumor necrosis factor-related protein 3-like				3.54116	0.0227112	3.63862	0.0216213	up
XP_022310115.1	XM_022454407.1	complement C1q-like protein 3				3.49622	0.0155184	3.42436	0.0194646	up
XP_022316097.1	XM_022460389.1	Tripartite motif-containing protein 2	GO:0005515;GO:0005622;GO:0008270	protein binding;intracellular;zinc ion binding	Molecular Function;Cellular Component;Molecular Function	3.4566	0.029445	5.05894	0.00206919	up
XP_022319111.1	XM_022463403.1	neurocalcin-delta B-like	GO:0000166;GO:0004713;GO:0006468;GO:0043167	nucleotide binding;protein tyrosine kinase activity;protein phosphorylation;ion binding	Molecular Function;Molecular Function;Biological Process;Molecular Function	3.43754	0.00408629	4.68603	6.70807e-05	up
XP_022306348.1	XM_022450640.1	fibrinogen-like protein 1 isoform X1				3.28833	0.0232654	3.21083	0.0282129	up
XP_022327611.1	XM_022471903.1	Collagen alpha-1(XIV) chain	GO:0005581;GO:0016021	collagen trimer;integral component of membrane	Cellular Component;Cellular Component	3.26556	0.0259681	3.23424	0.0294613	up
XP_022316009.1	XM_022460301.1	carbohydrate sulfotransferase 11	GO:0016020	membrane	Cellular Component	3.25568	0.00496203	2.52365	0.0284943	up
XP_022295337.1	XM_022439629.1	profilin-4-like isoform X2	GO:0003779	actin binding	Molecular Function	3.23375	0.0269721	1.24897	0.0393597	up
XP_022286421.1	XM_022430713.1	multiple epidermal growth factor-like domains protein 10				3.17864	0.0428144	5.12974	0.00171523	up
XP_022337755.1	XM_022482047.1	putative neural-cadherin 2	GO:0005509;GO:0005886;GO:0007156;GO:0016021	calcium ion binding;plasma membrane;homophilic cell adhesion via plasma membrane adhesion molecules;integral component of membrane	Molecular Function;Cellular Component;Biological Process;Cellular Component	3.17012	0.000216703	2.69478	0.0022626	up
XP_022320128.1	XM_022464420.1	uncharacterized protein LOC111122604 isoform X4				2.80412	0.016086	2.6068	0.0260605	up
XP_022327612.1	XM_022471904.1	collagen alpha-1(XII) chain	GO:0016020	membrane	Cellular Component	2.78887	0.034764	2.60199	0.0469349	up
XP_022296829.1	XM_022441121.1	cingulin-like isoform X1	GO:0042981	regulation of apoptotic process	Biological Process	2.77515	0.0232992	3.21964	0.0105339	up
XP_022310706.1	XM_022454998.1	BTB and MATH domain-containing protein 42-like isoform X2	GO:0005515	protein binding	Molecular Function	2.7444	0.0121439	2.82357	0.0111438	up
XP_022341419.1	XM_022485711.1	HRAS-like suppressor 3				2.72106	5.38027e-07	3.63655	4.23292e-12	up
XP_022310290.1	XM_022454582.1	solute carrier family 28 member 3-like	GO:0005337;GO:0016021;GO:1901642	nucleoside transmembrane transporter activity;integral component of membrane;nucleoside transmembrane transport	Molecular Function;Cellular Component;Biological Process	2.61729	0.00430919	2.96554	0.00110374	up
XP_022339243.1	XM_022483535.1	Endothelin-converting enzyme 1	GO:0008237	metallopeptidase activity	Molecular Function	2.61075	0.00250936	2.97387	0.000548025	up
XP_022294494.1	XM_022438786.1	complement C1q-like protein 4	GO:0005515;GO:0016021;GO:0016614;GO:0050660;GO:0055114	protein binding;integral component of membrane;oxidoreductase activity, acting on CH-OH group of donors;flavin adenine dinucleotide binding;oxidation-reduction process	Molecular Function;Cellular Component;Molecular Function;Molecular Function;Biological Process	2.60248	0.0354414	3.38992	0.0100222	up
XP_022295376.1	XM_022439668.1	uncharacterized protein LOC111105391				2.58853	0.0140546	2.74756	0.0101317	up
XP_022343764.1	XM_022488056.1	uncharacterized protein LOC111136895	GO:0016021	integral component of membrane	Cellular Component	2.53719	0.0233048	2.25024	0.0418791	up
XP_022324557.1	XM_022468849.1	protocadherin Fat 4-like isoform X1	GO:0005509;GO:0005886;GO:0007156;GO:0016021	calcium ion binding;plasma membrane;homophilic cell adhesion via plasma membrane adhesion molecules;integral component of membrane	Molecular Function;Cellular Component;Biological Process;Cellular Component	2.52798	0.00452261	2.2307	0.0137013	up
XP_022302243.1	XM_022446535.1	Nuclear transcription factor Y subunit alpha				2.46803	0.00131882	2.70743	0.000414515	up
XP_022300584.1	XM_022444876.1	meprin A subunit alpha-like	GO:0008237;GO:0016020;GO:0046872	metallopeptidase activity;membrane;metal ion binding	Molecular Function;Cellular Component;Molecular Function	2.45248	0.0471448	3.76283	0.00469886	up
XP_022290470.1	XM_022434762.1	ninjurin-1 isoform X2	GO:0016020;GO:0048856	membrane;anatomical structure development	Cellular Component;Biological Process	2.44927	0.00108534	3.40245	3.18966e-06	up
XP_022298422.1	XM_022442714.1	phytanoyl-CoA dioxygenase, peroxisomal	GO:0001561;GO:0048244	fatty acid alpha-oxidation;phytanoyl-CoA dioxygenase activity	Biological Process;Molecular Function	2.41656	1.01907e-05	1.82491	0.00135537	up
XP_022305667.1	XM_022449959.1	uncharacterized protein LOC111112452 isoform X1				2.40663	0.00155979	1.93394	0.0135092	up
XP_022327828.1	XM_022472120.1	protein FAM166B-like				2.35231	0.0452173	2.70584	0.0286631	up
XP_022303277.1	XM_022447569.1	rhodopsin-like isoform X3	GO:0003676;GO:0016021	nucleic acid binding;integral component of membrane	Molecular Function;Cellular Component	2.31848	0.009342	1.75783	0.0455253	up
XP_022338500.1	XM_022482792.1	sonic hedgehog protein A	GO:0005615;GO:0005886;GO:0007267;GO:0007275;GO:0008233;GO:0016539;GO:0046872	extracellular space;plasma membrane;cell-cell signaling;multicellular organism development;peptidase activity;intein-mediated protein splicing;metal ion binding	Cellular Component;Cellular Component;Biological Process;Biological Process;Molecular Function;Biological Process;Molecular Function	2.19041	0.0243909	1.97016	0.0414328	up
XP_022289985.1	XM_022434277.1	cell wall integrity and stress response component 2-like	GO:0016021	integral component of membrane	Cellular Component	2.18566	0.0332585	2.03203	0.0466801	up
XP_022327067.1	XM_022471359.1	uncharacterized protein LOC111126606				2.11025	0.0474171	2.1658	0.0464995	up
XP_022342006.1	XM_022486298.1	ribonuclease P protein subunit p29-like	GO:0003723;GO:0004540;GO:0005634;GO:0008033;GO:0030677;GO:0090501	RNA binding;ribonuclease activity;nucleus;tRNA processing;ribonuclease P complex;RNA phosphodiester bond hydrolysis	Molecular Function;Molecular Function;Cellular Component;Biological Process;Cellular Component;Biological Process	2.08579	1.10169e-15	1.14212	4.72018e-05	up
XP_022317468.1	XM_022461760.1	calcium-binding protein NCS-1	GO:0005509;GO:0044464;GO:0050794	calcium ion binding;obsolete cell part;regulation of cellular process	Molecular Function;Cellular Component;Biological Process	2.06236	0.031485	1.99397	0.0382022	up
XP_022301178.1	XM_022445470.1	Transposon Ty3-G Gag-Pol polyprotein	GO:0003676;GO:0015074	nucleic acid binding;DNA integration	Molecular Function;Biological Process	2.05283	0.00587904	2.14241	0.00423206	up
XP_022322040.1	XM_022466332.1	Neuronal acetylcholine receptor subunit alpha-10	GO:0004888;GO:0005230;GO:0016021;GO:0034220	transmembrane signaling receptor activity;extracellular ligand-gated ion channel activity;integral component of membrane;ion transmembrane transport	Molecular Function;Molecular Function;Cellular Component;Biological Process	2.04623	0.0354347	2.94751	0.00319821	up
XP_022306270.1	XM_022450562.1	receptor-type tyrosine-protein phosphatase T-like				2.04352	0.012115	2.11253	0.0103135	up
XP_022309065.1	XM_022453357.1	Zinc finger CW-type PWWP domain protein 2	GO:0005488	binding	Molecular Function	2.03451	0.0366246	4.72845	6.85999e-07	up
XP_022343816.1	XM_022488108.1	Spore cortex-lytic enzyme				1.99309	0.00399698	1.59845	0.0232288	up
XP_022308304.1	XM_022452596.1	membrane protein	GO:0016021	integral component of membrane	Cellular Component	1.97633	0.037808	2.01234	0.0366475	up
XP_022302628.1	XM_022446920.1	uncharacterized protein LOC111110423 isoform X1				1.92469	0.0446324	-6.66225	0.000513101	changed
XP_022302563.1	XM_022446855.1	Transmembrane protein 229A	GO:0016021	integral component of membrane	Cellular Component	1.91575	0.0335273	2.47754	0.007281	up
XP_022289140.1	XM_022433432.1	tripartite motif-containing protein 2-like isoform X3	GO:0005622;GO:0008270	intracellular;zinc ion binding	Cellular Component;Molecular Function	1.87241	0.0423031	2.01943	0.0326983	up
XP_022313873.1	XM_022458165.1	toll-like receptor 13	GO:0002376;GO:0005515;GO:0006952;GO:0007165;GO:0016021	immune system process;protein binding;defense response;signal transduction;integral component of membrane	Biological Process;Molecular Function;Biological Process;Biological Process;Cellular Component	1.78673	0.0207389	1.68417	0.0302901	up
XP_022318452.1	XM_022462744.1	Mediator of RNA polymerase II transcription subunit 14				1.75227	0.0430674	1.73445	0.0472848	up
XP_022319373.1	XM_022463665.1	uncharacterized protein LOC111122103 isoform X2				1.71537	0.0329717	1.75775	0.0308962	up
XP_022286551.1	XM_022430843.1	uncharacterized protein LOC111099532 isoform X1				1.63431	0.0360228	2.0338	0.0100352	up
XP_022342850.1	XM_022487142.1	complement C1q-like protein 4				1.60319	0.0281667	1.49197	0.041264	up
XP_022289550.1	XM_022433842.1	5-hydroxytryptamine receptor 4	GO:0004930;GO:0007186;GO:0016021	G protein-coupled receptor activity;G protein-coupled receptor signaling pathway;integral component of membrane	Molecular Function;Biological Process;Cellular Component	1.55945	0.0273084	1.90072	0.00723562	up
XP_022287930.1	XM_022432222.1	baculoviral IAP repeat-containing protein 3-like				1.559	0.0171744	2.22327	0.000517488	up
XP_022315206.1	XM_022459498.1	E3 ubiquitin-protein ligase TRIM71-like	GO:0005622;GO:0008270	intracellular;zinc ion binding	Cellular Component;Molecular Function	1.47413	0.000713198	1.64464	0.000126766	up
XP_022321509.1	XM_022465801.1	transmembrane protein 218	GO:0016020	membrane	Cellular Component	1.35308	0.00145874	0.914081	0.0436737	up
XP_022344043.1	XM_022488335.1	protein draper isoform X2				1.30404	0.0115024	1.48736	0.0034996	up
XP_022343110.1	XM_022487402.1	proline-, glutamic acid- and leucine-rich protein 1	GO:0009987	cellular process	Biological Process	1.25928	0.0378249	1.34089	0.0278936	up
XP_022337736.1	XM_022482028.1	neural cell adhesion molecule L1-like	GO:0016020	membrane	Cellular Component	1.23311	0.0210078	1.09012	0.043177	up
XP_022317234.1	XM_022461526.1	AP-4 complex accessory subunit tepsin-like				1.20848	0.0155275	1.02777	0.0424169	up
XP_022291607.1	XM_022435899.1	UPF0160 protein MYG1, mitochondrial	GO:0004435;GO:0005509;GO:0016042;GO:0035556	phosphatidylinositol phospholipase C activity;calcium ion binding;lipid catabolic process;intracellular signal transduction	Molecular Function;Molecular Function;Biological Process;Biological Process	1.18704	0.000505444	0.770739	0.0371435	up
XP_022293364.1	XM_022437656.1	neurogenic locus notch homolog protein 1-like	GO:0016021	integral component of membrane	Cellular Component	1.12321	0.00138254	0.921338	0.01243	up
XP_022301224.1	XM_022445516.1	death domain-containing protein CRADD-like	GO:0005515;GO:0007165	protein binding;signal transduction	Molecular Function;Biological Process	1.10754	6.22548e-05	0.781615	0.00961247	up
XP_022326002.1	XM_022470294.1	NAD(P)H:quinone oxidoreductase-like protein	GO:0005829;GO:0010181;GO:0052873;GO:0055114	cytosol;FMN binding;FMN reductase (NADPH) activity;oxidation-reduction process	Cellular Component;Molecular Function;Molecular Function;Biological Process	1.00622	0.000343874	0.786491	0.00887497	up
XP_022297310.1	XM_022441602.1	Complement component 1 Q subcomponent-binding protein, mitochondrial	GO:0004040	amidase activity	Molecular Function	0.901956	0.0268898	0.925827	0.0220411	up
XP_022297746.1	XM_022442038.1	Fanconi anemia group D2 protein	GO:0006281	DNA repair	Biological Process	0.897596	0.00114577	1.12676	2.14456e-05	up
XP_022337858.1	XM_022482150.1	uncharacterized protein LOC111133628				0.863388	0.0293517	1.11962	0.0028601	up
XP_022301801.1	XM_022446093.1	ADP-sugar pyrophosphatase isoform X1	GO:0005488;GO:0006753;GO:0017110;GO:1901575	binding;nucleoside phosphate metabolic process;nucleoside-diphosphatase activity;organic substance catabolic process	Molecular Function;Biological Process;Molecular Function;Biological Process	0.856883	0.0404797	0.878211	0.0339077	up
XP_022328988.1	XM_022473280.1	3-ketoacyl-CoA thiolase, mitochondrial	GO:0016747	transferase activity, transferring acyl groups other than amino-acyl groups	Molecular Function	0.844535	0.000204548	0.827367	0.000288807	up
XP_022345805.1	XM_022490097.1	kelch-like protein 20	GO:0016021	integral component of membrane	Cellular Component	0.794566	0.0201517	0.819482	0.0156688	up
XP_022298978.1	XM_022443270.1	nucleoporin-like protein 2	GO:0046872	metal ion binding	Molecular Function	0.793634	0.0178755	0.749169	0.027186	up
XP_022332765.1	XM_022477057.1	ras-like GTP-binding protein RhoL	GO:0000166;GO:0007165	nucleotide binding;signal transduction	Molecular Function;Biological Process	0.74765	0.0123607	0.951123	0.000663252	up
XP_022336848.1	XM_022481140.1	uncharacterized protein LOC111133066	GO:0016020	membrane	Cellular Component	0.412256	0.0022019	0.257913	0.00346007	up
XP_022290092.1	XM_022434384.1	tripartite motif-containing protein 2-like isoform X1	GO:0005515;GO:0005622;GO:0008270	protein binding;intracellular;zinc ion binding	Molecular Function;Cellular Component;Molecular Function	0.3716	0.0115897	5.86586	0.00188474	up
XP_022297325.1	XM_022441617.1	thymidine kinase 2, mitochondrial-like	GO:0000166;GO:0006139;GO:0006796;GO:0016301	nucleotide binding;nucleobase-containing compound metabolic process;phosphate-containing compound metabolic process;kinase activity	Molecular Function;Biological Process;Biological Process;Molecular Function	0.346777	0.00709723	7.09243	0.000689054	up
XP_022296180.1	XM_022440472.1	integrin beta-like protein A	GO:0016020	membrane	Cellular Component	0.343266	0.0243593	0.231029	0.0203815	up
XP_022314024.1	XM_022458316.1	E3 ubiquitin-protein ligase TRIM56-like	GO:0005622;GO:0008270	intracellular;zinc ion binding	Cellular Component;Molecular Function	0.333412	0.0250601	0.220564	0.0328552	up
XP_022335098.1	XM_022479390.1	laccase domain-containing protein 1				0.314384	0.00693594	6.50621	0.00182307	up
XP_022300955.1	XM_022445247.1	tripartite motif-containing protein 5-like				0.304106	0.01565	0.207809	0.0137124	up
XP_022291143.1	XM_022435435.1	DUF4434 domain-containing protein				0.302425	0.0360228	0.206925	0.0339618	up
XP_022296357.1	XM_022440649.1	complement C1q-like protein 3	GO:0005515	protein binding	Molecular Function	0.302212	0.00849226	5.4389	0.00426501	up
XP_022296736.1	XM_022441028.1	protein shisa-5-like	GO:0016021	integral component of membrane	Cellular Component	0.263095	0.0187212	0.187151	0.00470475	up
XP_022341274.1	XM_022485566.1	fibropellin-1-like isoform X1	GO:0005509	calcium ion binding	Molecular Function	0.25351	0.00266496	0.171218	0.00961247	up
XP_022312309.1	XM_022456601.1	Tripartite motif-containing protein 3				0.210626	0.0194213	0.143094	0.0496049	up
XP_022288633.1	XM_022432925.1	beta-1,3-glucan-binding protein-like	GO:0004553;GO:0005975	hydrolase activity, hydrolyzing O-glycosyl compounds;carbohydrate metabolic process	Molecular Function;Biological Process	0.20538	0.00682137	0.143014	0.00966619	up
XP_022305014.1	XM_022449306.1	collagen alpha-1(VIII) chain-like	GO:0005515	protein binding	Molecular Function	0.184906	0.00950166	0.131004	0.00703774	up
XP_022330118.1	XM_022474410.1	ankyrin repeat domain-containing protein 50-like				0.159058	0.00623933	0.108562	0.0496049	up
XP_022296991.1	XM_022441283.1	interferon-induced protein 44-like				0.151958	0.0259681	0.110057	0.0125202	up
XP_022294028.1	XM_022438320.1	uncharacterized protein LOC111104399 isoform X1				0.147383	0.0306474	0.105299	0.0267873	up
XP_022297890.1	XM_022442182.1	dystroglycan-like	GO:0005509;GO:0007016;GO:0016010;GO:0016021	calcium ion binding;obsolete cytoskeletal anchoring at plasma membrane;dystrophin-associated glycoprotein complex;integral component of membrane	Molecular Function;Biological Process;Cellular Component;Cellular Component	0.107381	0.0471448	0.0778927	0.0283019	up
XP_022303233.1	XM_022447525.1	GTPase IMAP family member 4-like	GO:0005525	GTP binding	Molecular Function	0.104226	0.018538	0.0770092	0.0069028	up
XP_022289179.1	XM_022433471.1	nectin-1-like isoform X1				0.0997171	0.033807	0.0714127	0.0391112	up
XP_022302244.1	XM_022446536.1	Nuclear transcription factor Y subunit alpha	GO:0110165	cellular anatomical entity	Cellular Component	0.0537766	2.92991e-06	0.041209	1.90661e-07	up
XP_022295904.1	XM_022440196.1	probable transcription-associated protein 1				0.0525846	5.64081e-06	0.0403386	4.04803e-07	up
XP_022338352.1	XM_022482644.1	bactericidal permeability increasing protein	GO:0001530;GO:0005615;GO:0006955;GO:0050829	lipopolysaccharide binding;extracellular space;immune response;defense response to Gram-negative bacterium	Molecular Function;Cellular Component;Biological Process;Biological Process	0.0495503	0.000140992	0.0413374	4.84587e-07	up
XP_022309747.1	XM_022454039.1	uncharacterized PE-PGRS family protein PE_PGRS54-like isoform X1				0.047105	5.64081e-06	0.0267097	0.00169673	up
XP_022306718.1	XM_022451010.1	serine/threonine-protein phosphatase 6 regulatory ankyrin repeat subunit B-like isoform X1	GO:0005515	protein binding	Molecular Function	0.0446934	0.00012482	0.0334019	4.22129e-05	up
XP_022322135.1	XM_022466427.1	uncharacterized protein LOC111123819				0.0435235	0.000184869	0.0308124	0.000303194	up
XP_022323965.1	XM_022468257.1	dynein heavy chain 7, axonemal-like	GO:0003777;GO:0005509;GO:0005524;GO:0007018;GO:0030286	microtubule motor activity;calcium ion binding;ATP binding;microtubule-based movement;dynein complex	Molecular Function;Molecular Function;Molecular Function;Biological Process;Cellular Component	0.041373	0.000212258	0.0308534	9.86205e-05	up
XP_022317528.1	XM_022461820.1	cAMP-dependent protein kinase regulatory subunit				-0.0361801	3.25597e-05	-0.0258114	2.73563e-05	down
XP_022313798.1	XM_022458090.1	calcium-activated potassium channel slowpoke-like isoform X12				-0.0362144	2.84778e-05	-0.0258227	2.78955e-05	down
XP_022310341.1	XM_022454633.1	bifunctional coenzyme A synthase	GO:0004140;GO:0005524;GO:0015937;GO:0016310	dephospho-CoA kinase activity;ATP binding;coenzyme A biosynthetic process;phosphorylation	Molecular Function;Molecular Function;Biological Process;Biological Process	-0.0362377	2.03162e-05	-0.0263159	1.68756e-05	down
XP_022344015.1	XM_022488307.1	low affinity immunoglobulin epsilon Fc receptor isoform X2				-0.0362564	2.43344e-05	-0.0261332	1.73676e-05	down
XP_022325239.1	XM_022469531.1	hypoxia up-regulated protein 1-like	GO:0005524;GO:0016020	ATP binding;membrane	Molecular Function;Cellular Component	-0.0362904	1.41706e-05	-0.0261344	9.19843e-06	down
XP_022326698.1	XM_022470990.1	fibrinogen C domain-containing protein 1-like	GO:0016021	integral component of membrane	Cellular Component	-0.0364388	4.18307e-06	-0.0263194	2.83682e-06	down
XP_022341755.1	XM_022486047.1	golgin subfamily A member 3 isoform X1	GO:0007283;GO:0090498	spermatogenesis;extrinsic component of Golgi membrane	Biological Process;Cellular Component	-0.0429939	1.0364e-06	-0.0309676	6.85999e-07	down
XP_022286957.1	XM_022431249.1	uncharacterized protein LOC111099789 isoform X1				-0.144052	0.0281667	-0.102723	0.0256843	down
XP_022330663.1	XM_022474955.1	double-stranded RNA-specific editase 1 isoform X1	GO:0003723;GO:0004000;GO:0006396	RNA binding;adenosine deaminase activity;RNA processing	Molecular Function;Molecular Function;Biological Process	-0.165416	0.0444849	-0.117603	0.0404275	down
XP_022292890.1	XM_022437182.1	deleted in malignant brain tumors 1 protein-like	GO:0044425	obsolete membrane part	Cellular Component	-0.1934	0.0132131	-0.136425	0.0116232	down
XP_022307113.1	XM_022451405.1	DBF4-type zinc finger-containing protein 2 homolog				-0.277243	0.00108894	-0.191876	5.73453e-05	down
XP_022304044.1	XM_022448336.1	Ankyrin repeat domain-containing protein 54				-0.285958	0.0095126	-0.201206	0.00214931	down
XP_022296312.1	XM_022440604.1	GTPase IMAP family member 4-like	GO:0005525	GTP binding	Molecular Function	-0.302616	0.0027829	-0.195112	0.0229055	down
XP_022302601.1	XM_022446893.1	primosomal protein	GO:0016020	membrane	Cellular Component	-0.411665	4.00786e-06	-0.234647	0.0162274	down
XP_022322534.1	XM_022466826.1	protein unc-80 homolog				-0.8561	0.0446324	-0.836892	0.0490336	down
XP_022298496.1	XM_022442788.1	structural maintenance of chromosomes protein 1A-like	GO:0003682;GO:0005524;GO:0005634;GO:0006281;GO:0007064;GO:0008278;GO:0046982	chromatin binding;ATP binding;nucleus;DNA repair;mitotic sister chromatid cohesion;cohesin complex;protein heterodimerization activity	Molecular Function;Molecular Function;Cellular Component;Biological Process;Biological Process;Cellular Component;Molecular Function	-1.0054	0.015117	-1.39698	0.000340793	down
XP_022314922.1	XM_022459214.1	serine/arginine repetitive matrix protein 1-like				-1.05539	0.0231026	-0.997899	0.0321722	down
XP_022344286.1	XM_022488578.1	nuclear fragile X mental retardation-interacting protein 1	GO:0003723;GO:0005515;GO:0031981;GO:0032991;GO:0043232;GO:0045202;GO:0065003	RNA binding;protein binding;nuclear lumen;protein-containing complex;intracellular non-membrane-bounded organelle;synapse;protein-containing complex assembly	Molecular Function;Molecular Function;Cellular Component;Cellular Component;Cellular Component;Cellular Component;Biological Process	-1.11812	0.0219585	-0.968754	0.0483899	down
XP_022295676.1	XM_022439968.1	Xanthine dehydrogenase/oxidase	GO:0002197;GO:0005615;GO:0016725;GO:0030151;GO:0042803;GO:0043546;GO:0044237;GO:0044444;GO:0051537;GO:0055114;GO:0071949	xanthine dehydrogenase complex;extracellular space;oxidoreductase activity, acting on CH or CH2 groups;molybdenum ion binding;protein homodimerization activity;molybdopterin cofactor binding;cellular metabolic process;obsolete cytoplasmic part;2 iron, 2 sulfur cluster binding;oxidation-reduction process;FAD binding	Cellular Component;Cellular Component;Molecular Function;Molecular Function;Molecular Function;Molecular Function;Biological Process;Cellular Component;Molecular Function;Biological Process;Molecular Function	-1.1935	0.00318007	-1.25937	0.00172304	down
XP_022325387.1	XM_022469679.1	protein ABHD14B-like	GO:0016021;GO:0016787	integral component of membrane;hydrolase activity	Cellular Component;Molecular Function	-1.29488	0.000708358	-0.852334	0.038139	down
XP_022304893.1	XM_022449185.1	Integrin alpha-9	GO:0007229;GO:0016021	integrin-mediated signaling pathway;integral component of membrane	Biological Process;Cellular Component	-1.39928	0.0121706	-1.39207	0.0130549	down
XP_022286978.1	XM_022431270.1	uncharacterized protein LOC111099804				-1.42999	0.0119284	-1.39023	0.014342	down
XP_022287884.1	XM_022432176.1	von Willebrand factor D and EGF domain-containing protein-like	GO:0016021	integral component of membrane	Cellular Component	-1.49544	0.0285152	-2.1888	0.00119001	down
XP_022289368.1	XM_022433660.1	protein Mpv17-like isoform X1	GO:0016021	integral component of membrane	Cellular Component	-1.64698	0.0323975	-1.68904	0.0303223	down
XP_022308269.1	XM_022452561.1	E3 ubiquitin-protein ligase TRIM71-like	GO:0005622;GO:0008270	intracellular;zinc ion binding	Cellular Component;Molecular Function	-1.84785	0.0115024	-2.08577	0.00462496	down
XP_022327048.1	XM_022471340.1	neutral and basic amino acid transport protein rBAT-like	GO:0003824;GO:0005975;GO:0016020	catalytic activity;carbohydrate metabolic process;membrane	Molecular Function;Biological Process;Cellular Component	-1.89304	0.000974551	-1.23089	0.0314858	down
XP_022292629.1	XM_022436921.1	tripartite motif-containing protein 3-like	GO:0005622;GO:0008270	intracellular;zinc ion binding	Cellular Component;Molecular Function	-2.10888	0.000243797	-2.69192	2.0127e-06	down
XP_022310064.1	XM_022454356.1	Tripartite motif-containing protein 2	GO:0000166;GO:0004812;GO:0005515;GO:0005622;GO:0006418;GO:0008270	nucleotide binding;aminoacyl-tRNA ligase activity;protein binding;intracellular;tRNA aminoacylation for protein translation;zinc ion binding	Molecular Function;Molecular Function;Molecular Function;Cellular Component;Biological Process;Molecular Function	-2.21901	1.67313e-06	-2.29503	5.79817e-07	down
XP_022307751.1	XM_022452043.1	perlucin-like protein				-2.46466	0.0499124	-0.403767	0.0238307	down
XP_022313888.1	XM_022458180.1	Golgi-specific brefeldin A-resistance guanine nucleotide exchange factor 1	GO:0004672;GO:0005086;GO:0005524;GO:0006468;GO:0016043;GO:0022402;GO:0032012	protein kinase activity;ARF guanyl-nucleotide exchange factor activity;ATP binding;protein phosphorylation;cellular component organization;cell cycle process;regulation of ARF protein signal transduction	Molecular Function;Molecular Function;Molecular Function;Biological Process;Biological Process;Biological Process;Biological Process	-2.58355	0.0302271	-4.47333	0.000393627	down
XP_022305937.1	XM_022450229.1	uncharacterized protein LOC111112614 isoform X5				-2.70815	0.00692344	-2.53907	0.0122778	down
XP_022286958.1	XM_022431250.1	uncharacterized protein LOC111099789 isoform X2				-3.06558	0.00233919	-2.60495	0.0104509	down
XP_022296750.1	XM_022441042.1	cyclin-related protein FAM58A-like	GO:0005634;GO:0006357;GO:0016021;GO:0016538	nucleus;regulation of transcription by RNA polymerase II;integral component of membrane;cyclin-dependent protein serine/threonine kinase regulator activity	Cellular Component;Biological Process;Cellular Component;Molecular Function	-3.11182	0.00984827	-2.87027	0.0177613	down
XP_022296904.1	XM_022441196.1	metalloproteinase inhibitor 3-like	GO:0008191;GO:0008233;GO:0010951;GO:0016020	metalloendopeptidase inhibitor activity;peptidase activity;negative regulation of endopeptidase activity;membrane	Molecular Function;Molecular Function;Biological Process;Cellular Component	-3.14893	0.0128993	-8.0397	3.30895e-05	down
XP_022292628.1	XM_022436920.1	uncharacterized protein LOC111103569				-3.1621	0.00130608	-2.6297	0.00773191	down
XP_022318663.1	XM_022462955.1	uncharacterized protein LOC111121605	GO:0016020	membrane	Cellular Component	-3.26945	0.015631	-6.334	2.37394e-06	down
XP_022319772.1	XM_022464064.1	four-domain proteases inhibitor-like isoform X1	GO:0010466;GO:0030414	negative regulation of peptidase activity;peptidase inhibitor activity	Biological Process;Molecular Function	-3.37035	0.015117	-0.41055	0.0119611	down
XP_022337441.1	XM_022481733.1	ceramide kinase-like isoform X2	GO:0003951;GO:0005488;GO:0005856;GO:0016310	NAD+ kinase activity;binding;cytoskeleton;phosphorylation	Molecular Function;Molecular Function;Cellular Component;Biological Process	-3.74794	0.00015546	-3.77535	0.000138521	down
XP_022317777.1	XM_022462069.1	histone H2B	GO:0000786;GO:0003677;GO:0005634;GO:0044877;GO:0046982	nucleosome;DNA binding;nucleus;protein-containing complex binding;protein heterodimerization activity	Cellular Component;Molecular Function;Cellular Component;Molecular Function;Molecular Function	-4.35279	0.00299346	-4.13177	0.00436079	down
XP_022290698.1	XM_022434990.1	oncoprotein-induced transcript 3 protein-like	GO:0016020	membrane	Cellular Component	-5.34335	0.000242903	-4.72936	0.00110374	down
XP_022286503.1	XM_022430795.1	transmembrane GTPase Marf-like				-5.36787	0.000735652	-0.33155	0.00418663	down
XP_022294790.1	XM_022439082.1	caspase-3	GO:0006508;GO:0097199	proteolysis;cysteine-type endopeptidase activity involved in apoptotic signaling pathway	Biological Process;Molecular Function	-5.64679	0.00128707	-0.292306	0.0120698	down
XP_022290190.1	XM_022434482.1	ankyrin-1-like isoform X6	GO:0005515	protein binding	Molecular Function	-7.66149	0.000109114	-0.31187	0.00887497	down
XP_022314368.1	XM_022458660.1	uncharacterized protein LOC111118938 isoform X2				-9.11497	4.11704e-09	-5.58965	8.67748e-08	down
XP_022297442.1	XM_022441734.1	probable serine/threonine-protein kinase roco6	GO:0005515	protein binding	Molecular Function	-9.83395	2.39473e-07	-2.53927	0.0268674	down

## Sheet: shared by 89 & 120
XP	XM	Blast2Go_description	Annotation.GO.ID	Annotation.GO.Term	Annotation.GO.Category	Fam_89_vs_90_L2FC	Fam_89_vs_90_AdjP	Fam_120_vs_90_L2FC	Fam_120_vs_90_AdjP	direction
XP_022291928.1	XM_022436220.1	uncharacterized protein LOC111103164				10.6477	3.69639e-07	7.48642	0.000823795	up
XP_022312065.1	XM_022456357.1	uncharacterized protein LOC111117293 isoform X2				10.3275	0.000227866	0.134788	0.00136791	up
XP_022291043.1	XM_022435335.1	ubiquitin carboxyl-terminal hydrolase 2-like isoform X1				9.56082	0.00146651	-0.0354594	9.19843e-06	changed
XP_022340955.1	XM_022485247.1	uncharacterized protein LOC111135305				8.67102	0.0041816	0.113205	0.0307618	up
XP_022298811.1	XM_022443103.1	pollen-specific leucine-rich repeat extensin-like protein 2				8.58454	0.000855569	9.16894	0.000493381	up
XP_022335603.1	XM_022479895.1	Fanconi anemia group E protein				8.24263	3.21567e-05	8.24889	4.3712e-05	up
XP_022333091.1	XM_022477383.1	Mediator of RNA polymerase II transcription subunit 8-B	GO:0042981	regulation of apoptotic process	Biological Process	7.62757	0.000155896	9.63074	1.23415e-06	up
XP_022332041.1	XM_022476333.1	uncharacterized protein LOC111129878	GO:0003676;GO:0015074	nucleic acid binding;DNA integration	Molecular Function;Biological Process	7.41527	0.00152975	0.24691	0.0192637	up
XP_022311722.1	XM_022456014.1	uncharacterized protein LOC111116960 isoform X1				6.60135	0.000965185	7.36765	0.000341405	up
XP_022336607.1	XM_022480899.1	Chromatin modification-related protein png2	GO:0003677;GO:0004518;GO:0016020;GO:0046872	DNA binding;nuclease activity;membrane;metal ion binding	Molecular Function;Molecular Function;Cellular Component;Molecular Function	6.48823	1.59852e-07	5.15945	5.25492e-05	up
XP_022333720.1	XM_022478012.1	glycine-rich cell wall structural protein 1.0-like				6.32713	0.000108043	4.29306	0.011523	up
XP_022290767.1	XM_022435059.1	uncharacterized protein LOC111102368				5.86625	0.00381117	9.17957	3.36883e-06	up
XP_022293753.1	XM_022438045.1	uncharacterized protein LOC111104208 isoform X2				5.77992	0.00118762	5.46507	0.00315513	up
XP_022303439.1	XM_022447731.1	collagen alpha-1(VIII) chain-like				5.77176	0.00257093	5.78644	0.00368994	up
XP_022300963.1	XM_022445255.1	fucolectin-like				5.40587	0.000183294	6.28567	1.7348e-05	up
XP_022300528.1	XM_022444820.1	GTPase IMAP family member 4-like	GO:0005525	GTP binding	Molecular Function	5.29343	1.15054e-05	4.22642	0.000767379	up
XP_022311976.1	XM_022456268.1	VWFA and cache domain-containing protein 1-like				5.03522	0.00934409	5.65563	0.00529454	up
XP_022322484.1	XM_022466776.1	lectin BRA-3-like isoform X1				4.95898	0.000481722	5.74071	6.85029e-05	up
XP_022289741.1	XM_022434033.1	uncharacterized protein LOC111101509 isoform X2				4.84812	5.53817e-05	4.55487	0.000223575	up
XP_022311139.1	XM_022455431.1	uncharacterized protein LOC111116436	GO:0003676;GO:0015074	nucleic acid binding;DNA integration	Molecular Function;Biological Process	4.77958	0.000134343	2.73857	0.034512	up
XP_022295148.1	XM_022439440.1	ficolin-1-like isoform X2	GO:0016020	membrane	Cellular Component	4.69419	0.000676344	5.52007	8.36667e-05	up
XP_022292640.1	XM_022436932.1	multiple epidermal growth factor-like domains protein 10 isoform X1				4.6314	0.0265696	7.35997	0.000684135	up
XP_022307783.1	XM_022452075.1	tripartite motif-containing protein 3-like isoform X2	GO:0005622;GO:0008270	intracellular;zinc ion binding	Cellular Component;Molecular Function	4.47242	0.00186745	3.23056	0.0309036	up
XP_022289644.1	XM_022433936.1	nucleoplasmin-like protein ANO39 isoform X1				4.27129	0.00349658	3.03227	0.0363467	up
XP_022291881.1	XM_022436173.1	Protocadherin-11 X-linked	GO:0005488;GO:0016020	binding;membrane	Molecular Function;Cellular Component	4.26532	0.00932567	5.30624	0.00206312	up
XP_022290517.1	XM_022434809.1	protein IMPACT homolog				4.13974	9.79364e-05	3.33245	0.00273625	up
XP_022289645.1	XM_022433937.1	nucleoplasmin-like protein ANO39 isoform X1				4.13501	0.0012246	3.20044	0.0156865	up
XP_022292329.1	XM_022436621.1	girdin isoform X1				4.12254	0.00525943	3.60252	0.01867	up
XP_022286827.1	XM_022431119.1	complement C1q-like protein 4	GO:0005515	protein binding	Molecular Function	4.08607	0.014747	0.201252	0.0309399	up
XP_022297083.1	XM_022441375.1	uncharacterized protein LOC111106632				4.02227	0.0176367	5.92222	0.00113326	up
XP_022295048.1	XM_022439340.1	DUF4434 domain-containing protein				3.96811	0.0191576	4.39139	0.0162024	up
XP_022318414.1	XM_022462706.1	complement C1q-like protein 4				3.87832	0.000149167	2.95901	0.00572079	up
XP_022315071.1	XM_022459363.1	Thiopurine S-methyltransferase	GO:0008152;GO:0008757	metabolic process;S-adenosylmethionine-dependent methyltransferase activity	Biological Process;Molecular Function	3.80445	8.44825e-05	2.14156	0.0328552	up
XP_022289628.1	XM_022433920.1	uncharacterized protein LOC111101433				3.46592	0.0101683	2.85062	0.0378929	up
XP_022337256.1	XM_022481548.1	uncharacterized protein LOC111133292	GO:0005622;GO:0008270	intracellular;zinc ion binding	Cellular Component;Molecular Function	3.35125	0.000358037	2.17644	0.0258737	up
XP_022344714.1	XM_022489006.1	ras association domain-containing protein 10 isoform X3	GO:0007165	signal transduction	Biological Process	3.34638	0.0224822	0.296361	0.0232288	up
XP_022294583.1	XM_022438875.1	protein draper-like				3.32412	0.0324812	3.71054	0.0283082	up
XP_022345398.1	XM_022489690.1	proteoglycan 4-like isoform X2				3.30436	0.0308508	0.270745	0.0430977	up
XP_022296574.1	XM_022440866.1	cingulin-like isoform X1				3.17974	0.00364809	2.7565	0.0154746	up
XP_022299353.1	XM_022443645.1	uncharacterized protein F54H12.2-like	GO:0055114	oxidation-reduction process	Biological Process	3.13312	0.00508448	2.40241	0.0356813	up
XP_022289987.1	XM_022434279.1	uncharacterized protein LOC111101695 isoform X1				3.13177	7.06626e-05	2.60716	0.00154037	up
XP_022291620.1	XM_022435912.1	putative Chitinase A1	GO:0008152;GO:0016798	metabolic process;hydrolase activity, acting on glycosyl bonds	Biological Process;Molecular Function	3.12533	0.0103435	3.14312	0.0140707	up
XP_022312840.1	XM_022457132.1	Tripartite motif-containing protein 2				3.12028	0.0224973	2.75429	0.0455391	up
XP_022294310.1	XM_022438602.1	putative ferric-chelate reductase 1	GO:0016021;GO:0055114	integral component of membrane;oxidation-reduction process	Cellular Component;Biological Process	3.09365	0.00676722	3.13418	0.00870028	up
XP_022331976.1	XM_022476268.1	sulfotransferase family cytosolic 1B member 1-like	GO:0008146	sulfotransferase activity	Molecular Function	3.07928	0.000214785	2.61227	0.00261775	up
XP_022308333.1	XM_022452625.1	hyaluronan-binding protein 2-like				3.06304	0.0391538	0.28764	0.0231582	up
XP_022293914.1	XM_022438206.1	uncharacterized protein LOC111104323	GO:0003676;GO:0008270	nucleic acid binding;zinc ion binding	Molecular Function;Molecular Function	3.02196	0.00822117	2.34198	0.0428292	up
XP_022314366.1	XM_022458658.1	uncharacterized protein LOC111118937				2.98693	0.0299584	3.4482	0.0214526	up
XP_022302997.1	XM_022447289.1	neuronal cell adhesion molecule-like				2.92036	0.0225457	-4.06392	0.0334121	changed
XP_022315022.1	XM_022459314.1	ETS homologous factor-like	GO:0000981;GO:0003677;GO:0005634;GO:0006357;GO:0030154	DNA-binding transcription factor activity, RNA polymerase II-specific;DNA binding;nucleus;regulation of transcription by RNA polymerase II;cell differentiation	Molecular Function;Molecular Function;Cellular Component;Biological Process;Biological Process	2.87061	0.00588571	4.3434	2.97785e-05	up
XP_022318263.1	XM_022462555.1	protein Wnt-8b	GO:0005102;GO:0005576;GO:0007275;GO:0016020;GO:0016055	signaling receptor binding;extracellular region;multicellular organism development;membrane;Wnt signaling pathway	Molecular Function;Cellular Component;Biological Process;Cellular Component;Biological Process	2.83798	0.0212028	2.70634	0.0339077	up
XP_022345839.1	XM_022490131.1	tripartite motif-containing protein 55-like	GO:0005622;GO:0008270	intracellular;zinc ion binding	Cellular Component;Molecular Function	2.73184	3.76577e-05	2.14101	0.00206931	up
XP_022331593.1	XM_022475885.1	VWFA and cache domain-containing protein 1-like				2.69889	0.0107042	2.97893	0.00713661	up
XP_022321979.1	XM_022466271.1	uncharacterized protein LOC111123734 isoform X1	GO:0016020	membrane	Cellular Component	2.69125	0.00287837	2.73712	0.00348129	up
XP_022297237.1	XM_022441529.1	uncharacterized protein LOC111106733				2.68661	0.00263045	2.0473	0.0273759	up
XP_022305049.1	XM_022449341.1	tripartite motif-containing protein 3-like	GO:0005622;GO:0008270	intracellular;zinc ion binding	Cellular Component;Molecular Function	2.67336	3.73645e-05	1.85047	0.00725431	up
XP_022313574.1	XM_022457866.1	collagen alpha-3(VI) chain-like	GO:0005488;GO:0016021	binding;integral component of membrane	Molecular Function;Cellular Component	2.65542	0.0358159	2.84941	0.0359301	up
XP_022315390.1	XM_022459682.1	Tripartite motif-containing protein 2	GO:0005622;GO:0008270;GO:0016020	intracellular;zinc ion binding;membrane	Cellular Component;Molecular Function;Cellular Component	2.54193	0.00167854	2.46809	0.00319313	up
XP_022324540.1	XM_022468832.1	protocadherin Fat 4-like isoform X2	GO:0005509;GO:0005886;GO:0007156;GO:0016021	calcium ion binding;plasma membrane;homophilic cell adhesion via plasma membrane adhesion molecules;integral component of membrane	Molecular Function;Cellular Component;Biological Process;Cellular Component	2.52087	0.0226481	2.48795	0.031689	up
XP_022329590.1	XM_022473882.1	dual oxidase 2-like isoform X1	GO:0004601;GO:0005509;GO:0006979;GO:0016021;GO:0016174;GO:0020037;GO:0050665;GO:0055114;GO:0098869	peroxidase activity;calcium ion binding;response to oxidative stress;integral component of membrane;NAD(P)H oxidase (H(2)O(2)-forming activity;heme binding;hydrogen peroxide biosynthetic process;oxidation-reduction process;cellular oxidant detoxification	Molecular Function;Molecular Function;Biological Process;Cellular Component;Molecular Function;Molecular Function;Biological Process;Biological Process;Biological Process	2.513	0.0140358	2.4279	0.0228837	up
XP_022324405.1	XM_022468697.1	heat shock 70 kDa protein 12A-like				2.51148	7.0219e-08	1.32307	0.00989534	up
XP_022306455.1	XM_022450747.1	MAM and LDL-receptor class A domain-containing protein 1-like				2.36278	0.00149584	1.74692	0.0247769	up
XP_022344256.1	XM_022488548.1	uncharacterized protein LOC111137198 isoform X1				2.3312	0.034115	2.45498	0.0353224	up
XP_022309808.1	XM_022454100.1	Cysteine dioxygenase type 1	GO:0005506;GO:0016702;GO:0055114	iron ion binding;oxidoreductase activity, acting on single donors with incorporation of molecular oxygen, incorporation of two atoms of oxygen;oxidation-reduction process	Molecular Function;Molecular Function;Biological Process	2.32919	0.0234127	3.13098	0.00410435	up
XP_022287655.1	XM_022431947.1	uncharacterized protein LOC111100257 isoform X2	GO:0005622;GO:0008270	intracellular;zinc ion binding	Cellular Component;Molecular Function	2.23548	0.000728522	1.45227	0.0359301	up
XP_022334513.1	XM_022478805.1	MAM and LDL-receptor class A domain-containing protein 1	GO:0005515;GO:0016021	protein binding;integral component of membrane	Molecular Function;Cellular Component	2.16219	0.00528893	1.84537	0.0216213	up
XP_022344521.1	XM_022488813.1	uncharacterized protein LOC111137375	GO:0003676;GO:0015074	nucleic acid binding;DNA integration	Molecular Function;Biological Process	1.99077	0.024209	2.81661	0.00219257	up
XP_022344882.1	XM_022489174.1	disrupted in renal carcinoma protein 2 homolog	GO:0005244;GO:0005267;GO:0006813;GO:0016021;GO:0055085	voltage-gated ion channel activity;potassium channel activity;potassium ion transport;integral component of membrane;transmembrane transport	Molecular Function;Molecular Function;Biological Process;Cellular Component;Biological Process	1.94152	0.000285663	1.81212	0.00102202	up
XP_022310308.1	XM_022454600.1	3-ketoacyl-CoA thiolase A, peroxisomal-like	GO:0016021;GO:0016747	integral component of membrane;transferase activity, transferring acyl groups other than amino-acyl groups	Cellular Component;Molecular Function	1.89093	0.0327702	2.34958	0.0125624	up
XP_022333840.1	XM_022478132.1	uncharacterized protein LOC111130871 isoform X1	GO:0005515	protein binding	Molecular Function	1.85102	0.0461586	2.05982	0.0370534	up
XP_022306482.1	XM_022450774.1	uncharacterized protein LOC111112900 isoform X3				1.83258	0.0485264	2.3832	0.0188738	up
XP_022299067.1	XM_022443359.1	heat shock 70 kDa protein 12A-like				1.77953	0.0309102	2.06571	0.0169338	up
XP_022298929.1	XM_022443221.1	Dual specificity protein kinase shkA	GO:0004672;GO:0005524;GO:0006468;GO:0016020	protein kinase activity;ATP binding;protein phosphorylation;membrane	Molecular Function;Molecular Function;Biological Process;Cellular Component	1.72301	0.0490326	2.04647	0.0283082	up
XP_022340401.1	XM_022484693.1	E3 ubiquitin-protein ligase TRIM71-like isoform X2				1.71682	0.0412951	1.92546	0.0301878	up
XP_022307956.1	XM_022452248.1	uncharacterized protein LOC111113421	GO:0003676;GO:0015074	nucleic acid binding;DNA integration	Molecular Function;Biological Process	1.67088	0.0405096	1.97219	0.0216213	up
XP_022296563.1	XM_022440855.1	E3 ubiquitin-protein ligase Midline-1-like	GO:0005622;GO:0008270	intracellular;zinc ion binding	Cellular Component;Molecular Function	1.64137	0.00168236	2.29283	7.01455e-06	up
XP_022328829.1	XM_022473121.1	tripartite motif-containing protein 2-like				1.62516	0.0290862	2.31254	0.00267616	up
XP_022296339.1	XM_022440631.1	uncharacterized protein LOC111106103 isoform X1				1.61877	0.0409371	1.98397	0.0179672	up
XP_022301958.1	XM_022446250.1	uncharacterized protein LOC111101659 isoform X2				1.57164	0.00123242	1.40106	0.00556136	up
XP_022310759.1	XM_022455051.1	cell death abnormality protein 1-like				1.47585	0.0240649	1.97881	0.00291578	up
XP_022332344.1	XM_022476636.1	Putative oxidoreductase yteT	GO:0016491;GO:0055114	oxidoreductase activity;oxidation-reduction process	Molecular Function;Biological Process	1.43366	0.00111137	1.0477	0.0255884	up
XP_022294282.1	XM_022438574.1	multiple epidermal growth factor-like domains protein 10				1.42628	0.0441544	1.53101	0.0368082	up
XP_022324933.1	XM_022469225.1	uncharacterized protein LOC111125430				1.40248	0.0133374	1.76309	0.00197328	up
XP_022296266.1	XM_022440558.1	probable transcription-associated protein 1				1.39364	0.000694575	1.48439	0.000326874	up
XP_022294913.1	XM_022439205.1	cell wall integrity and stress response component 2-like				1.36457	0.023536	1.75836	0.00400235	up
XP_022290732.1	XM_022435024.1	toll-like receptor 13	GO:0005515;GO:0007165	protein binding;signal transduction	Molecular Function;Biological Process	1.34624	0.0301809	1.75346	0.00522165	up
XP_022344894.1	XM_022489186.1	disrupted in renal carcinoma protein 2 homolog	GO:0016020	membrane	Cellular Component	1.33457	0.0329038	1.29784	0.0430977	up
XP_022315413.1	XM_022459705.1	uncharacterized protein LOC111119500				1.30205	0.0208166	2.4725	4.05806e-06	up
XP_022344089.1	XM_022488381.1	sperm flagellar protein 1-like isoform X3				1.19413	0.0233018	1.54054	0.00346007	up
XP_022343517.1	XM_022487809.1	TPR and ankyrin repeat-containing protein 1-like isoform X1	GO:0005524	ATP binding	Molecular Function	1.16657	0.0183139	1.03015	0.0442782	up
XP_022323268.1	XM_022467560.1	heat shock 70 kDa protein 12B				1.13937	0.0398259	1.19054	0.0352225	up
XP_022319369.1	XM_022463661.1	multiple epidermal growth factor-like domains protein 10				1.03415	0.00631158	0.969386	0.0132438	up
XP_022329488.1	XM_022473780.1	activated RNA polymerase II transcriptional coactivator p15-like	GO:0003677;GO:0006355;GO:0044424	DNA binding;regulation of transcription, DNA-templated;obsolete intracellular part	Molecular Function;Biological Process;Cellular Component	0.977685	0.046861	0.993957	0.0455253	up
XP_022343382.1	XM_022487674.1	caspase-2 isoform X2	GO:0008234	cysteine-type peptidase activity	Molecular Function	0.834476	0.00130832	1.01715	4.57807e-05	up
XP_022313282.1	XM_022457574.1	FAS-associated death domain protein-like	GO:0005515;GO:0007165;GO:0042981	protein binding;signal transduction;regulation of apoptotic process	Molecular Function;Biological Process;Biological Process	0.73708	0.00120998	0.539799	0.0335257	up
XP_022315528.1	XM_022459820.1	uncharacterized protein LOC111119559 isoform X2	GO:0016021	integral component of membrane	Cellular Component	0.706018	0.0262261	0.766642	0.0149858	up
XP_022337763.1	XM_022482055.1	A disintegrin and metalloproteinase with thrombospondin motifs 5-like isoform X4	GO:0008237;GO:0016020	metallopeptidase activity;membrane	Molecular Function;Cellular Component	0.699261	0.0138595	0.838666	0.00200629	up
XP_022342318.1	XM_022486610.1	M-phase phosphoprotein 8 isoform X2				0.642623	0.00984959	0.223698	0.0487767	up
XP_022341055.1	XM_022485347.1	uncharacterized protein LOC111135351				0.584446	0.0468411	0.635898	0.0282129	up
XP_022301325.1	XM_022445617.1	uncharacterized protein LOC111109484 isoform X1				0.579739	0.0145872	0.24315	0.0113939	up
XP_022317379.1	XM_022461671.1	ergothioneine biosynthesis protein 1-like isoform X1	GO:0016740	transferase activity	Molecular Function	0.483425	0.00529924	0.215202	0.00663376	up
XP_022316976.1	XM_022461268.1	Tripartite motif-containing protein 3				0.452232	0.0405967	0.220092	0.0276639	up
XP_022330573.1	XM_022474865.1	probable G-protein coupled receptor 139	GO:0004930;GO:0007186;GO:0016021	G protein-coupled receptor activity;G protein-coupled receptor signaling pathway;integral component of membrane	Molecular Function;Biological Process;Cellular Component	0.418205	0.0187556	0.206311	0.00734306	up
XP_022333824.1	XM_022478116.1	L-ascorbate oxidase-like	GO:0005507;GO:0016491;GO:0055114	copper ion binding;oxidoreductase activity;oxidation-reduction process	Molecular Function;Molecular Function;Biological Process	0.414811	0.0231301	0.191028	0.0483863	up
XP_022295906.1	XM_022440198.1	probable transcription-associated protein 1				0.376198	0.00776487	0.177683	0.0185683	up
XP_022333086.1	XM_022477378.1	Mediator of RNA polymerase II transcription subunit 8-B	GO:0042981	regulation of apoptotic process	Biological Process	0.354581	0.031172	10.7255	3.86369e-05	up
XP_022321207.1	XM_022465499.1	ankyrin repeat domain-containing protein 10-like isoform X3				0.354018	0.0100427	0.172153	0.0161628	up
XP_022328294.1	XM_022472586.1	Tyrosine-protein phosphatase Lar-like protein				0.345772	0.0317075	0.180541	0.00726442	up
XP_022333875.1	XM_022478167.1	Protein CEPU-1				0.322884	0.0332513	0.165895	0.0179885	up
XP_022322105.1	XM_022466397.1	la-related protein 4-like isoform X4	GO:0003723	RNA binding	Molecular Function	0.314014	0.0143545	0.156852	0.0216587	up
XP_022329370.1	XM_022473662.1	Exocyst complex component 2				0.311954	0.00127712	0.153308	0.00498083	up
XP_022341211.1	XM_022485503.1	loricrin-like isoform X2				0.269358	0.0477123	0.143612	0.0188738	up
XP_022307445.1	XM_022451737.1	dynein heavy chain domain-containing protein 1-like	GO:0003777;GO:0005515;GO:0005524;GO:0007018;GO:0030286;GO:0031514	microtubule motor activity;protein binding;ATP binding;microtubule-based movement;dynein complex;motile cilium	Molecular Function;Molecular Function;Molecular Function;Biological Process;Cellular Component;Cellular Component	0.213407	0.00645715	0.108921	0.0268674	up
XP_022335430.1	XM_022479722.1	uncharacterized protein LOC111132069 isoform X1				0.208871	0.0312983	0.110027	0.0313317	up
XP_022325090.1	XM_022469382.1	serine/threonine-protein kinase Nek1-like isoform X2	GO:0016301;GO:0016310	kinase activity;phosphorylation	Molecular Function;Biological Process	0.204231	0.0401029	0.108661	0.0283082	up
XP_022302056.1	XM_022446348.1	centromere-associated protein E-like isoform X1	GO:0090304	nucleic acid metabolic process	Biological Process	0.200561	0.043597	0.107583	0.0140499	up
XP_022321341.1	XM_022465633.1	arylsulfatase J-like isoform X1	GO:0003824	catalytic activity	Molecular Function	0.197923	0.00220005	0.0998378	0.0294624	up
XP_022295501.1	XM_022439793.1	serine/threonine-protein phosphatase 6 regulatory ankyrin repeat subunit B-like	GO:0005515	protein binding	Molecular Function	0.193948	0.00940065	0.100357	0.0273739	up
XP_022302299.1	XM_022446591.1	26S proteasome non-ATPase regulatory subunit 10	GO:0000502;GO:0007165	proteasome complex;signal transduction	Cellular Component;Biological Process	0.184588	0.0336624	0.0983117	0.0284943	up
XP_022323093.1	XM_022467385.1	tetraspanin-18-like isoform X1				0.174163	0.031172	0.0945861	0.0100222	up
XP_022311534.1	XM_022455826.1	uncharacterized protein LOC111116807				0.16838	0.032077	0.0882574	0.0476263	up
XP_022329794.1	XM_022474086.1	tumor necrosis factor receptor superfamily member 27-like isoform X1				0.166959	0.00334884	0.0853561	0.0330987	up
XP_022294280.1	XM_022438572.1	uncharacterized protein LOC111104555				0.158105	0.0149794	0.083742	0.0334121	up
XP_022312223.1	XM_022456515.1	protein draper isoform X1				0.115261	0.0120971	0.0604262	0.0356691	up
XP_022345469.1	XM_022489761.1	ataxin-1-like isoform X2	GO:0003723;GO:0005515	RNA binding;protein binding	Molecular Function;Molecular Function	0.073273	1.22195e-06	0.0361221	3.30895e-05	up
XP_022307292.1	XM_022451584.1	alveoline-like protein				0.0689434	2.98641e-06	0.0403234	1.11325e-07	up
XP_022298000.1	XM_022442292.1	Chromatin modification-related protein png2	GO:0046872	metal ion binding	Molecular Function	0.0610426	5.76127e-05	0.0331511	6.39693e-05	up
XP_022312593.1	XM_022456885.1	uncharacterized protein LOC111117711 isoform X1				0.0579549	3.41988e-05	0.0301915	0.000150366	up
XP_022289459.1	XM_022433751.1	topoisomerase I damage affected protein 7-like isoform X2				0.0579005	0.000134628	0.0276043	0.00174966	up
XP_022316916.1	XM_022461208.1	helicase with zinc finger domain 2-like	GO:0016787	hydrolase activity	Molecular Function	0.0573737	6.16893e-05	0.0304948	0.000130699	up
XP_022287411.1	XM_022431703.1	glycerol-3-phosphate acyltransferase 1, mitochondrial-like	GO:0008374;GO:0016020;GO:0044255	O-acyltransferase activity;membrane;cellular lipid metabolic process	Molecular Function;Cellular Component;Biological Process	0.0573321	0.000101873	0.02876	0.000670618	up
XP_022329598.1	XM_022473890.1	28S ribosomal protein S29, mitochondrial-like	GO:0005739;GO:0005840;GO:0044446;GO:0070013	mitochondrion;ribosome;obsolete intracellular organelle part;intracellular organelle lumen	Cellular Component;Cellular Component;Cellular Component;Cellular Component	0.0568113	6.77868e-05	0.0313723	5.13289e-05	up
XP_022343326.1	XM_022487618.1	Zinc finger MYM-type protein 3	GO:0009987;GO:0043229;GO:0044444;GO:0050896	cellular process;intracellular organelle;obsolete cytoplasmic part;response to stimulus	Biological Process;Cellular Component;Cellular Component;Biological Process	0.0543536	0.00046674	0.0297909	0.000499497	up
XP_022337126.1	XM_022481418.1	uncharacterized protein LOC111133231	GO:0016020	membrane	Cellular Component	-0.0482749	6.96008e-05	-0.0262501	5.58912e-05	down
XP_022306299.1	XM_022450591.1	polypeptide N-acetylgalactosaminyltransferase 5-like	GO:0000139;GO:0006486;GO:0016021;GO:0016757;GO:0030246	Golgi membrane;protein glycosylation;integral component of membrane;transferase activity, transferring glycosyl groups;carbohydrate binding	Cellular Component;Biological Process;Cellular Component;Molecular Function;Molecular Function	-0.0483903	3.29478e-05	-0.0260867	2.33773e-05	down
XP_022289916.1	XM_022434208.1	myeloperoxidase-like isoform X1	GO:0016020;GO:0050896	membrane;response to stimulus	Cellular Component;Biological Process	-0.048435	1.41475e-05	-0.026119	2.82651e-05	down
XP_022343842.1	XM_022488134.1	neuroligin-4, Y-linked-like isoform X4	GO:0016021;GO:0042043	integral component of membrane;neurexin family protein binding	Cellular Component;Molecular Function	-0.0553428	6.17841e-06	-0.0298262	4.34662e-06	down
XP_022313835.1	XM_022458127.1	glycine N-acyltransferase-like protein 3	GO:0000287;GO:0004427;GO:0005739;GO:0006796;GO:0047961	magnesium ion binding;inorganic diphosphatase activity;mitochondrion;phosphate-containing compound metabolic process;glycine N-acyltransferase activity	Molecular Function;Molecular Function;Cellular Component;Biological Process;Molecular Function	-0.055506	2.90102e-06	-0.0298988	1.15132e-06	down
XP_022311509.1	XM_022455801.1	multiple epidermal growth factor-like domains protein 10 isoform X2				-0.0587019	3.36435e-06	-0.031765	2.46817e-06	down
XP_022315167.1	XM_022459459.1	Tyrosine-protein phosphatase non-receptor type 23	GO:0016020	membrane	Cellular Component	-0.0999748	2.9799e-11	-0.0535381	4.7479e-12	down
XP_022340078.1	XM_022484370.1	contactin-3-like isoform X2	GO:0016021	integral component of membrane	Cellular Component	-0.10343	0.0467762	-0.0553892	0.0471813	down
XP_022340171.1	XM_022484463.1	contactin-3-like isoform X2	GO:0016021	integral component of membrane	Cellular Component	-0.106272	0.0260347	-0.0568419	0.0260073	down
XP_022309846.1	XM_022454138.1	MOB-like protein phocein isoform X1	GO:0005829;GO:0006900;GO:0016301;GO:0016310;GO:0019900;GO:0032580;GO:0043025;GO:0043197;GO:0046872;GO:0048471	cytosol;vesicle budding from membrane;kinase activity;phosphorylation;kinase binding;Golgi cisterna membrane;neuronal cell body;dendritic spine;metal ion binding;perinuclear region of cytoplasm	Cellular Component;Biological Process;Molecular Function;Biological Process;Molecular Function;Cellular Component;Cellular Component;Cellular Component;Molecular Function;Cellular Component	-0.116184	6.71418e-12	-0.0617909	1.28759e-12	down
XP_022344776.1	XM_022489068.1	uncharacterized protein LOC111137568 isoform X2				-0.131884	0.0388176	-0.0702406	0.0374333	down
XP_022305989.1	XM_022450281.1	uncharacterized protein LOC111112631 isoform X1				-0.137599	0.0147408	-0.0733392	0.014319	down
XP_022304416.1	XM_022448708.1	alpha-1,3-mannosyl-glycoprotein 4-beta-N-acetylglucosaminyltransferase C-like	GO:0005975;GO:0016020;GO:0016758	carbohydrate metabolic process;membrane;transferase activity, transferring hexosyl groups	Biological Process;Cellular Component;Molecular Function	-0.160859	0.0449131	-0.0852358	0.0426352	down
XP_022336692.1	XM_022480984.1	gastrula zinc finger protein XlCGF57.1-like	GO:0003676	nucleic acid binding	Molecular Function	-0.165267	0.0435129	-0.0874898	0.0408282	down
XP_022311462.1	XM_022455754.1	uncharacterized protein LOC111116758	GO:0006259	DNA metabolic process	Biological Process	-0.176478	0.0482578	-0.0939918	0.0216587	down
XP_022311463.1	XM_022455755.1	uncharacterized protein LOC111116758	GO:0006259	DNA metabolic process	Biological Process	-0.189913	0.0102288	-0.0986144	0.0430977	down
XP_022300369.1	XM_022444661.1	Heat shock 70 kDa protein 12B				-0.205101	0.0054802	-0.105139	0.0333939	down
XP_022295917.1	XM_022440209.1	uncharacterized protein LOC111105810 isoform X1	GO:0016021	integral component of membrane	Cellular Component	-0.215828	0.00257164	-0.112022	0.00211733	down
XP_022312321.1	XM_022456613.1	cell wall integrity and stress response component 4-like isoform X2				-0.220792	0.0333234	-0.115265	0.0300785	down
XP_022311810.1	XM_022456102.1	tripartite motif-containing protein 3-like	GO:0005622;GO:0008270	intracellular;zinc ion binding	Cellular Component;Molecular Function	-0.22467	0.014459	-0.117672	0.00703258	down
XP_022310853.1	XM_022455145.1	uncharacterized protein LOC111116144				-0.285547	0.000382192	-0.144439	0.000738318	down
XP_022298366.1	XM_022442658.1	ankyrin repeat domain-containing protein 50-like	GO:0008233	peptidase activity	Molecular Function	-0.310524	0.0478637	-0.158367	0.041264	down
XP_022305885.1	XM_022450177.1	methyltransferase-like protein 24	GO:0016020	membrane	Cellular Component	-0.380991	0.0273728	-0.189769	0.011986	down
XP_022319332.1	XM_022463624.1	acyl-CoA desaturase-like	GO:0004768;GO:0006633;GO:0016021;GO:0055114	stearoyl-CoA 9-desaturase activity;fatty acid biosynthetic process;integral component of membrane;oxidation-reduction process	Molecular Function;Biological Process;Cellular Component;Biological Process	-0.384893	0.00166548	-0.176739	0.0272326	down
XP_022306720.1	XM_022451012.1	multiple epidermal growth factor-like domains protein 10				-0.466351	0.038956	-0.21866	0.0355481	down
XP_022330108.1	XM_022474400.1	transmembrane protein 179-like	GO:0016021	integral component of membrane	Cellular Component	-0.841213	0.0468091	-0.971148	0.020835	down
XP_022317045.1	XM_022461337.1	N-sulphoglucosamine sulphohydrolase-like	GO:0005764;GO:0006027;GO:0008484;GO:0016250;GO:0030200	lysosome;glycosaminoglycan catabolic process;sulfuric ester hydrolase activity;N-sulfoglucosamine sulfohydrolase activity;heparan sulfate proteoglycan catabolic process	Cellular Component;Biological Process;Molecular Function;Molecular Function;Biological Process	-0.843938	0.0159416	-1.15724	0.000503665	down
XP_022327160.1	XM_022471452.1	uncharacterized protein LOC111126660 isoform X1	GO:0005576;GO:0006030;GO:0008061	extracellular region;chitin metabolic process;chitin binding	Cellular Component;Biological Process;Molecular Function	-1.01868	0.00720936	-1.47908	4.33866e-05	down
XP_022318131.1	XM_022462423.1	alpha-ketoglutarate-dependent dioxygenase alkB homolog 7, mitochondrial	GO:0005759;GO:0006974;GO:1902445	mitochondrial matrix;cellular response to DNA damage stimulus;regulation of mitochondrial membrane permeability involved in programmed necrotic cell death	Cellular Component;Biological Process;Biological Process	-1.04948	0.0411235	-1.12677	0.0308962	down
XP_022288781.1	XM_022433073.1	U4/U6.U5 small nuclear ribonucleoprotein 27 kDa protein	GO:0008380	RNA splicing	Biological Process	-1.07765	0.00932567	-0.855684	0.0487405	down
XP_022323148.1	XM_022467440.1	cyclin-dependent kinase 14-like	GO:0004672;GO:0005524;GO:0006468;GO:0020037	protein kinase activity;ATP binding;protein phosphorylation;heme binding	Molecular Function;Molecular Function;Biological Process;Molecular Function	-1.12589	0.0417549	-4.1546	1.63723e-10	down
XP_022294173.1	XM_022438465.1	dopamine receptor 1-like	GO:0004930;GO:0007186;GO:0016021;GO:0030594	G protein-coupled receptor activity;G protein-coupled receptor signaling pathway;integral component of membrane;neurotransmitter receptor activity	Molecular Function;Biological Process;Cellular Component;Molecular Function	-1.14754	0.0353602	-2.04494	0.000112566	down
XP_022333937.1	XM_022478229.1	28S ribosomal protein S16, mitochondrial	GO:0003735;GO:0005739;GO:0005840;GO:0006412	structural constituent of ribosome;mitochondrion;ribosome;translation	Molecular Function;Cellular Component;Cellular Component;Biological Process	-1.15391	0.000197684	-0.702509	0.0430977	down
XP_022292265.1	XM_022436557.1	mucin-4-like isoform X8	GO:0005509;GO:0007160;GO:0016021	calcium ion binding;cell-matrix adhesion;integral component of membrane	Molecular Function;Biological Process;Cellular Component	-1.15922	0.0425258	-1.67779	0.0034494	down
XP_022316670.1	XM_022460962.1	protein ADP-ribosylarginine hydrolase-like isoform X4	GO:0000287;GO:0003875;GO:0051725	magnesium ion binding;ADP-ribosylarginine hydrolase activity;protein de-ADP-ribosylation	Molecular Function;Molecular Function;Biological Process	-1.24767	0.0196948	-1.47953	0.00635762	down
XP_022304360.1	XM_022448652.1	Tripartite motif-containing protein 2	GO:0005622;GO:0008270;GO:0009405;GO:0090729	intracellular;zinc ion binding;pathogenesis;toxin activity	Cellular Component;Molecular Function;Biological Process;Molecular Function	-1.30343	0.0200328	-1.23845	0.0315988	down
XP_022311318.1	XM_022455610.1	deleted in malignant brain tumors 1 protein-like	GO:0005044;GO:0005488;GO:0006898;GO:0008233;GO:0016020	scavenger receptor activity;binding;receptor-mediated endocytosis;peptidase activity;membrane	Molecular Function;Molecular Function;Biological Process;Molecular Function;Cellular Component	-1.39748	0.0490326	-1.83561	0.0144632	down
XP_022289695.1	XM_022433987.1	Malate dehydrogenase	GO:0016020;GO:0016491;GO:0055114	membrane;oxidoreductase activity;oxidation-reduction process	Cellular Component;Molecular Function;Biological Process	-1.46696	0.00341474	-1.3754	0.00811525	down
XP_022296581.1	XM_022440873.1	Histone-lysine N-methyltransferase SETMAR	GO:0005515;GO:0005634;GO:0008168;GO:0032259	protein binding;nucleus;methyltransferase activity;methylation	Molecular Function;Cellular Component;Molecular Function;Biological Process	-1.48574	0.00239152	-1.86907	0.000116913	down
XP_022313759.1	XM_022458051.1	histone H3-like	GO:0000786;GO:0003677;GO:0005634;GO:0006334;GO:0006352;GO:0046982	nucleosome;DNA binding;nucleus;nucleosome assembly;DNA-templated transcription, initiation;protein heterodimerization activity	Cellular Component;Molecular Function;Cellular Component;Biological Process;Biological Process;Molecular Function	-1.48586	0.000157372	1.08046	0.00652307	changed
XP_022305603.1	XM_022449895.1	glycylpeptide N-tetradecanoyltransferase 2-like	GO:0004379;GO:0006499	glycylpeptide N-tetradecanoyltransferase activity;N-terminal protein myristoylation	Molecular Function;Biological Process	-1.51028	0.00403319	-1.35788	0.0125624	down
XP_022307257.1	XM_022451549.1	protein RRNAD1-like				-1.54994	0.00266412	-1.17451	0.0287965	down
XP_022346077.1	XM_022490369.1	atrial natriuretic peptide receptor 1-like	GO:0004383;GO:0004672;GO:0005524;GO:0006182;GO:0006468;GO:0016021;GO:0035556	guanylate cyclase activity;protein kinase activity;ATP binding;cGMP biosynthetic process;protein phosphorylation;integral component of membrane;intracellular signal transduction	Molecular Function;Molecular Function;Molecular Function;Biological Process;Biological Process;Cellular Component;Biological Process	-1.66647	0.041099	-2.16662	0.0128389	down
XP_022314354.1	XM_022458646.1	PHD finger protein 6-like	GO:0004497;GO:0046872	monooxygenase activity;metal ion binding	Molecular Function;Molecular Function	-1.75738	0.000242867	-1.07592	0.0358741	down
XP_022314061.1	XM_022458353.1	leucine-rich repeat extensin-like protein 5				-1.87434	0.0223539	-2.14829	0.0124713	down
XP_022307599.1	XM_022451891.1	multiple epidermal growth factor-like domains protein 10				-2.00747	0.00193801	-1.51582	0.0214526	down
XP_022305145.1	XM_022449437.1	uncharacterized protein LOC111112111				-2.01909	0.0200328	-1.78808	0.0422674	down
XP_022305886.1	XM_022450178.1	spermine oxidase	GO:0016491;GO:0055114	oxidoreductase activity;oxidation-reduction process	Molecular Function;Biological Process	-2.03649	0.000366476	-2.02068	0.000536623	down
XP_022336203.1	XM_022480495.1	lysozyme 3-like	GO:0016787	hydrolase activity	Molecular Function	-2.05282	0.0336143	-5.5463	1.8277e-08	down
XP_022286993.1	XM_022431285.1	uncharacterized protein LOC111099821				-2.06675	0.0150092	-1.79192	0.0400329	down
XP_022338963.1	XM_022483255.1	apolipoprotein D-like	GO:0006869;GO:0007568;GO:0008289	lipid transport;aging;lipid binding	Biological Process;Biological Process;Molecular Function	-2.12883	0.0150092	-2.14466	0.0188738	down
XP_022322984.1	XM_022467276.1	fibrillin-1 isoform X1				-2.21606	0.0152195	-2.3985	0.0125652	down
XP_022327970.1	XM_022472262.1	TPR and ankyrin repeat-containing protein 1-like isoform X1				-2.33068	0.0136768	-2.49611	0.0117574	down
XP_022297385.1	XM_022441677.1	complement C1q-like protein 4				-2.39796	0.0179147	-6.48583	1.38748e-10	down
XP_022336366.1	XM_022480658.1	adhesive plaque matrix protein 2-like				-2.4282	0.0200841	-3.14023	0.00492736	down
XP_022319113.1	XM_022463405.1	neuromedin-U receptor 2-like	GO:0001607;GO:0007218;GO:0016021	neuromedin U receptor activity;neuropeptide signaling pathway;integral component of membrane	Molecular Function;Biological Process;Cellular Component	-2.47005	0.0399816	-0.496288	0.0313617	down
XP_022326880.1	XM_022471172.1	low-density lipoprotein receptor-related protein 1-like isoform X1				-2.5261	0.0286212	-8.50529	1.29771e-12	down
XP_022327859.1	XM_022472151.1	ankyrin repeat domain-containing protein 7-like	GO:0016021;GO:0016301;GO:0016310	integral component of membrane;kinase activity;phosphorylation	Cellular Component;Molecular Function;Biological Process	-2.76018	0.00637153	-8.37824	1.87278e-08	down
XP_022327512.1	XM_022471804.1	trafficking protein particle complex subunit 2-like	GO:0005737;GO:0006888	cytoplasm;endoplasmic reticulum to Golgi vesicle-mediated transport	Cellular Component;Biological Process	-2.76225	0.0131228	-2.63138	0.0228578	down
XP_022294038.1	XM_022438330.1	uncharacterized protein LOC111104406				-2.83678	0.00852491	-2.59194	0.0203298	down
XP_022313125.1	XM_022457417.1	Myosin regulatory light chain sqh	GO:0005509	calcium ion binding	Molecular Function	-2.89862	0.000653931	-2.37098	0.0075152	down
XP_022329462.1	XM_022473754.1	aspartate, glycine, lysine and serine-rich protein-like isoform X2				-2.9842	0.0105584	-12.6252	2.97156e-11	down
XP_022303528.1	XM_022447820.1	acanthoscurrin-2-like isoform X2				-3.13706	0.0115627	-2.22811	0.0453494	down
XP_022290007.1	XM_022434299.1	hemicentin-1-like isoform X3				-3.18155	0.0128043	-5.98991	0.000169946	down
XP_022298580.1	XM_022442872.1	short-chain collagen C4-like				-3.26779	6.59122e-07	-3.02946	4.54668e-06	down
XP_022344067.1	XM_022488359.1	uncharacterized protein LOC111137102				-3.33802	0.00317738	-2.48825	0.0214571	down
XP_022302404.1	XM_022446696.1	pollen-specific leucine-rich repeat extensin-like protein 2				-3.61558	0.00371553	-4.69362	0.000241137	down
XP_022319877.1	XM_022464169.1	myb/SANT-like DNA-binding domain-containing protein 4	GO:0003676	nucleic acid binding	Molecular Function	-3.61678	0.0214923	-4.0125	0.0161889	down
XP_022313473.1	XM_022457765.1	THUMP domain-containing protein 1	GO:0003723;GO:0006400	RNA binding;tRNA modification	Molecular Function;Biological Process	-3.69806	3.58694e-07	-1.81933	0.017177	down
XP_022301023.1	XM_022445315.1	Tripartite motif-containing protein 2	GO:0005622;GO:0008270	intracellular;zinc ion binding	Cellular Component;Molecular Function	-3.86785	0.0272532	4.41205	4.41685e-07	changed
XP_022286494.1	XM_022430786.1	membrane-associated guanylate kinase, WW and PDZ domain-containing protein 3 isoform X12				-3.93423	0.00443187	-3.89436	0.0028601	down
XP_022313559.1	XM_022457851.1	bone morphogenetic protein 2-B-like				-3.941	4.48045e-05	-3.57777	0.000325562	down
XP_022286636.1	XM_022430928.1	PDZ and LIM domain protein 7				-4.14945	6.06092e-05	-5.748	5.55933e-08	down
XP_022304989.1	XM_022449281.1	neuropilin-2-like isoform X37				-4.29854	0.00171302	-0.366212	0.0493249	down
XP_022328513.1	XM_022472805.1	Collagen alpha-4(VI) chain	GO:0005576	extracellular region	Cellular Component	-4.349	0.00249738	-0.421716	0.00013041	down
XP_022334225.1	XM_022478517.1	glycine-rich cell wall structural protein 1.8-like				-4.42125	6.7756e-08	-2.482	0.00415427	down
XP_022298008.1	XM_022442300.1	IMPACT-like protein				-4.42963	0.00498433	-0.333411	0.0204313	down
XP_022328512.1	XM_022472804.1	Collagen alpha-1(XIV) chain				-4.57672	0.0112302	-0.282767	0.00112589	down
XP_022295217.1	XM_022439509.1	uncharacterized protein LOC111105304 isoform X8				-6.04894	0.012296	-0.256681	0.00936984	down
XP_022310541.1	XM_022454833.1	uncharacterized protein LOC111115915				-6.23893	1.3007e-06	-9.19318	1.39158e-08	down
XP_022313842.1	XM_022458134.1	glycine N-acyltransferase-like protein 3	GO:0005739;GO:0008080;GO:0047961	mitochondrion;N-acetyltransferase activity;glycine N-acyltransferase activity	Cellular Component;Molecular Function;Molecular Function	-6.27982	0.000313925	-6.19718	0.000257905	down
XP_022291952.1	XM_022436244.1	ankyrin repeat and KH domain-containing protein 1-like				-6.35933	0.000437642	-0.290373	0.00164252	down
XP_022303874.1	XM_022448166.1	Transmembrane protein 19	GO:0016020	membrane	Cellular Component	-6.53184	2.32742e-06	-4.49883	0.00131265	down
XP_022310220.1	XM_022454512.1	serine/threonine-protein phosphatase 6 regulatory ankyrin repeat subunit B-like				-6.78604	0.00326457	-0.310356	0.0232049	down
XP_022321291.1	XM_022465583.1	ER membrane protein complex subunit 6	GO:0000045;GO:0034975;GO:0072546	autophagosome assembly;protein folding in endoplasmic reticulum;ER membrane protein complex	Biological Process;Biological Process;Cellular Component	-6.92176	0.00140112	-7.53938	0.00077718	down
XP_022328090.1	XM_022472382.1	nanos homolog 2	GO:0003723;GO:0005515;GO:0005634;GO:0008270;GO:0017148;GO:0032501;GO:0032502;GO:0048471;GO:1900153	RNA binding;protein binding;nucleus;zinc ion binding;negative regulation of translation;multicellular organismal process;developmental process;perinuclear region of cytoplasm;positive regulation of nuclear-transcribed mRNA catabolic process, deadenylation-dependent decay	Molecular Function;Molecular Function;Cellular Component;Molecular Function;Biological Process;Biological Process;Biological Process;Cellular Component;Biological Process	-7.50781	3.60809e-11	-7.16525	1.0702e-13	down
XP_022303877.1	XM_022448169.1	Transmembrane protein 19	GO:0016020	membrane	Cellular Component	-7.98941	3.67122e-07	-0.333111	3.06701e-07	down
XP_022334224.1	XM_022478516.1	glycine-rich cell wall structural protein 1.8-like				-9.68293	7.90211e-09	-0.231924	0.000525601	down
XP_022295965.1	XM_022440257.1	B-cell receptor-associated protein 31-like	GO:0005783;GO:0006886;GO:0016021	endoplasmic reticulum;intracellular protein transport;integral component of membrane	Cellular Component;Biological Process;Cellular Component	-10.0879	0.000100977	-0.18572	5.61813e-05	down
XP_022310066.1	XM_022454358.1	ankyrin repeat domain-containing protein 17				-10.7972	3.41472e-08	-7.19373	1.39235e-06	down

## Sheet: 84 only
XP	XM	Blast2Go_description	Annotation.GO.ID	Annotation.GO.Term	Annotation.GO.Category	Fam_84_vs_90_L2FC	Fam_84_vs_90_AdjP	direction
XP_022338862.1	XM_022483154.1	A-kinase anchor protein 9-like isoform X14				10.5913	0.000540206	up
XP_022309024.1	XM_022453316.1	Chitin synthase 6				8.49369	0.0138071	up
XP_022308784.1	XM_022453076.1	integumentary mucin A.1	GO:0016020	membrane	Cellular Component	8.31397	0.000184979	up
XP_022336036.1	XM_022480328.1	heavy metal-binding protein HIP				7.94189	0.000117393	up
XP_022292960.1	XM_022437252.1	uncharacterized protein LOC111103783	GO:0016020	membrane	Cellular Component	7.94166	0.010267	up
XP_022312525.1	XM_022456817.1	complement C1q-like protein 4 isoform X1	GO:0005515	protein binding	Molecular Function	7.79683	0.0197052	up
XP_022343819.1	XM_022488111.1	mucin-2-like isoform X2				7.64254	0.00165118	up
XP_022331193.1	XM_022475485.1	uncharacterized protein LOC111129230				7.44758	0.000728658	up
XP_022308782.1	XM_022453074.1	Angiopoietin-related protein 7	GO:0016020	membrane	Cellular Component	7.33866	0.00620178	up
XP_022345855.1	XM_022490147.1	beta-1,3-glucan-binding protein-like	GO:0004553;GO:0005975;GO:0030246	hydrolase activity, hydrolyzing O-glycosyl compounds;carbohydrate metabolic process;carbohydrate binding	Molecular Function;Biological Process;Molecular Function	7.33768	1.10641e-07	up
XP_022304346.1	XM_022448638.1	uncharacterized protein LOC111111582 isoform X1				7.23522	0.0206255	up
XP_022289593.1	XM_022433885.1	uncharacterized protein LOC111101411				7.03375	0.00042241	up
XP_022329622.1	XM_022473914.1	ganglioside GM2 activator-like				6.9703	8.95393e-06	up
XP_022292598.1	XM_022436890.1	short-chain collagen C4-like				6.8345	2.81749e-05	up
XP_022293638.1	XM_022437930.1	Decaprenyl-diphosphate synthase subunit 2	GO:0008299;GO:0016740	isoprenoid biosynthetic process;transferase activity	Biological Process;Molecular Function	6.7013	0.000788734	up
XP_022292599.1	XM_022436891.1	short-chain collagen C4-like				6.50899	0.00208193	up
XP_022322996.1	XM_022467288.1	uncharacterized protein LOC111124436	GO:0003677;GO:0004518	DNA binding;nuclease activity	Molecular Function;Molecular Function	6.26116	3.87376e-05	up
XP_022306498.1	XM_022450790.1	uncharacterized protein DDB_G0271670-like				6.20256	0.00122263	up
XP_022311405.1	XM_022455697.1	uncharacterized protein LOC111116709				6.11194	0.00159949	up
XP_022287489.1	XM_022431781.1	uncharacterized protein LOC111100147 isoform X1				5.99882	0.00645761	up
XP_022333958.1	XM_022478250.1	spectrin alpha chain, non-erythrocytic 1-like isoform X1	GO:0005515	protein binding	Molecular Function	5.71329	0.027935	up
XP_022286894.1	XM_022431186.1	threonine-rich protein-like	GO:0016020	membrane	Cellular Component	5.70113	0.00465658	up
XP_022294557.1	XM_022438849.1	uncharacterized protein LOC111104745				5.68296	0.00808775	up
XP_022296731.1	XM_022441023.1	complement C1q tumor necrosis factor-related protein 3-like	GO:0005515	protein binding	Molecular Function	5.65683	0.00259376	up
XP_022306666.1	XM_022450958.1	cathepsin L1-like	GO:0006508;GO:0008234;GO:0016021	proteolysis;cysteine-type peptidase activity;integral component of membrane	Biological Process;Molecular Function;Cellular Component	5.61341	0.00270555	up
XP_022302048.1	XM_022446340.1	complement C1q tumor necrosis factor-related protein 3-like	GO:0005515;GO:0005581;GO:0016021	protein binding;collagen trimer;integral component of membrane	Molecular Function;Cellular Component;Cellular Component	5.55704	0.00173743	up
XP_022324182.1	XM_022468474.1	solute carrier organic anion transporter family member 4A1-like	GO:0005215;GO:0005886;GO:0006811;GO:0016021;GO:0055085	transporter activity;plasma membrane;ion transport;integral component of membrane;transmembrane transport	Molecular Function;Cellular Component;Biological Process;Cellular Component;Biological Process	5.40153	0.0202059	up
XP_022323119.1	XM_022467411.1	alpha-amylase	GO:0004556;GO:0005975;GO:0043169;GO:0103025	alpha-amylase activity;carbohydrate metabolic process;cation binding;alpha-amylase activity (releasing maltohexaose)	Molecular Function;Biological Process;Molecular Function;Molecular Function	5.28043	0.00243203	up
XP_022313159.1	XM_022457451.1	pancreatic triacylglycerol lipase-like	GO:0004806;GO:0005576;GO:0006629	triglyceride lipase activity;extracellular region;lipid metabolic process	Molecular Function;Cellular Component;Biological Process	5.27837	0.000864505	up
XP_022328653.1	XM_022472945.1	copper resistance protein B				5.27591	0.000891811	up
XP_022342726.1	XM_022487018.1	uncharacterized protein LOC111136275				5.24191	0.00772559	up
XP_022312529.1	XM_022456821.1	asteroid-like protein 1	GO:0090304	nucleic acid metabolic process	Biological Process	5.19235	0.00500436	up
XP_022331531.1	XM_022475823.1	Stress response protein nhaX	GO:0006950	response to stress	Biological Process	5.17768	0.0240341	up
XP_022290964.1	XM_022435256.1	leucine-rich repeat protein lrrA-like				4.94777	0.0107244	up
XP_022290299.1	XM_022434591.1	Latent-transforming growth factor beta-binding protein 4				4.65075	0.0123607	up
XP_022308955.1	XM_022453247.1	organic cation transporter protein-like	GO:0016021;GO:0022857;GO:0055085	integral component of membrane;transmembrane transporter activity;transmembrane transport	Cellular Component;Molecular Function;Biological Process	4.59421	0.000208904	up
XP_022320827.1	XM_022465119.1	polygalacturonase 1 beta-like protein 1				4.55549	0.0104577	up
XP_022301314.1	XM_022445606.1	hemicentin-2-like isoform X1	GO:0016020	membrane	Cellular Component	4.49208	0.0133159	up
XP_022288636.1	XM_022432928.1	zinc finger protein Gfi-1b-like	GO:0003676;GO:0006355;GO:0006979;GO:0016021;GO:0030091;GO:0030097;GO:0033743;GO:0051569;GO:0055114	nucleic acid binding;regulation of transcription, DNA-templated;response to oxidative stress;integral component of membrane;protein repair;hemopoiesis;peptide-methionine (R)-S-oxide reductase activity;regulation of histone H3-K4 methylation;oxidation-reduction process	Molecular Function;Biological Process;Biological Process;Cellular Component;Biological Process;Biological Process;Molecular Function;Biological Process;Biological Process	4.39915	0.00179145	up
XP_022290481.1	XM_022434773.1	nuclear apoptosis-inducing factor 1-like				4.37914	0.0191679	up
XP_022318294.1	XM_022462586.1	elicitor-like transglutaminase	GO:0005576;GO:0006030;GO:0008061;GO:0009405;GO:0016020	extracellular region;chitin metabolic process;chitin binding;pathogenesis;membrane	Cellular Component;Biological Process;Molecular Function;Biological Process;Cellular Component	4.28983	0.000655647	up
XP_022303063.1	XM_022447355.1	uncharacterized protein LOC111110748 isoform X1				4.21671	0.00981059	up
XP_022303009.1	XM_022447301.1	ankyrin-2-like isoform X2				4.1985	0.00150167	up
XP_022317640.1	XM_022461932.1	pancreatic triacylglycerol lipase-like	GO:0005576;GO:0006629;GO:0016020;GO:0052689	extracellular region;lipid metabolic process;membrane;carboxylic ester hydrolase activity	Cellular Component;Biological Process;Cellular Component;Molecular Function	4.18211	8.67907e-06	up
XP_022293593.1	XM_022437885.1	piezo-type mechanosensitive ion channel component 2-like				4.17015	0.0117863	up
XP_022289032.1	XM_022433324.1	predicted protein				4.06106	0.0378293	up
XP_022312027.1	XM_022456319.1	BTB/POZ domain-containing protein 6-like	GO:0005515	protein binding	Molecular Function	4.0379	0.0428187	up
XP_022327294.1	XM_022471586.1	Insoluble matrix shell protein 5				4.03045	5.63699e-05	up
XP_022338275.1	XM_022482567.1	peroxidasin homolog				4.02804	0.00112828	up
XP_022295233.1	XM_022439525.1	complement C1q-like protein 3	GO:0005515	protein binding	Molecular Function	4.0206	0.00435865	up
XP_022333239.1	XM_022477531.1	uncharacterized protein LOC111130454				4.00513	0.0118595	up
XP_022335118.1	XM_022479410.1	transmembrane protein 179B-like	GO:0016020	membrane	Cellular Component	3.93874	0.00708174	up
XP_022288608.1	XM_022432900.1	beta-1,3-glucan-binding protein-like	GO:0004553;GO:0005975	hydrolase activity, hydrolyzing O-glycosyl compounds;carbohydrate metabolic process	Molecular Function;Biological Process	3.92217	0.0260723	up
XP_022300724.1	XM_022445016.1	complement C1q tumor necrosis factor-related protein 3-like	GO:0005515	protein binding	Molecular Function	3.90345	0.0263746	up
XP_022308159.1	XM_022452451.1	collagen alpha-2(VIII) chain	GO:0005515	protein binding	Molecular Function	3.87859	0.0159423	up
XP_022345127.1	XM_022489419.1	uncharacterized protein LOC111137774				3.85682	0.0232654	up
XP_022324691.1	XM_022468983.1	DBH-like monooxygenase protein 1	GO:0005507;GO:0005737;GO:0006584;GO:0008168;GO:0016715;GO:0034641;GO:0046189;GO:0055114;GO:0097164;GO:1901566	copper ion binding;cytoplasm;catecholamine metabolic process;methyltransferase activity;oxidoreductase activity, acting on paired donors, with incorporation or reduction of molecular oxygen, reduced ascorbate as one donor, and incorporation of one atom of oxygen;cellular nitrogen compound metabolic process;phenol-containing compound biosynthetic process;oxidation-reduction process;ammonium ion me…	Molecular Function;Cellular Component;Biological Process;Molecular Function;Molecular Function;Biological Process;Biological Process;Biological Process;Biological Process;Biological Process	3.79171	0.0312851	up
XP_022302367.1	XM_022446659.1	fucolectin-like				3.78579	0.0347391	up
XP_022325458.1	XM_022469750.1	heavy metal-binding protein HIP-like	GO:0005515	protein binding	Molecular Function	3.7611	0.0131741	up
XP_022291656.1	XM_022435948.1	protein draper-like				3.71025	0.0124055	up
XP_022306349.1	XM_022450641.1	fibrinogen-like protein 1 isoform X1				3.69438	0.0243593	up
XP_022295625.1	XM_022439917.1	multiple epidermal growth factor-like domains protein 10 isoform X3				3.69328	0.0332878	up
XP_022288629.1	XM_022432921.1	uncharacterized protein LOC111100803				3.69161	0.0116386	up
XP_022344697.1	XM_022488989.1	uncharacterized protein LOC111137513				3.69107	0.0203099	up
XP_022289672.1	XM_022433964.1	uncharacterized protein LOC111101464 isoform X1				3.65294	0.00176832	up
XP_022297067.1	XM_022441359.1	tripartite motif-containing protein 5-like	GO:0005622;GO:0008270	intracellular;zinc ion binding	Cellular Component;Molecular Function	3.56143	0.024856	up
XP_022296389.1	XM_022440681.1	von Willebrand factor D and EGF domain-containing protein-like				3.55688	0.0446324	up
XP_022295121.1	XM_022439413.1	uncharacterized protein LOC111105243				3.46413	0.0385262	up
XP_022304253.1	XM_022448545.1	Cation-dependent mannose-6-phosphate receptor	GO:0016020	membrane	Cellular Component	3.46344	0.00465969	up
XP_022334579.1	XM_022478871.1	mesenchyme-specific cell surface glycoprotein-like				3.45972	0.0337573	up
XP_022342567.1	XM_022486859.1	trichohyalin-like isoform X1	GO:0007224;GO:0016021	smoothened signaling pathway;integral component of membrane	Biological Process;Cellular Component	3.45846	0.00390182	up
XP_022317630.1	XM_022461922.1	uncharacterized protein LOC111118737 isoform X5				3.39898	0.0358039	up
XP_022299009.1	XM_022443301.1	complement C1q tumor necrosis factor-related protein 3-like	GO:0005515	protein binding	Molecular Function	3.39876	0.0281905	up
XP_022291693.1	XM_022435985.1	uncharacterized protein LOC111103005				3.38704	0.00620178	up
XP_022318019.1	XM_022462311.1	short-chain collagen C4-like				3.36743	0.016477	up
XP_022297358.1	XM_022441650.1	uncharacterized protein LOC111106824				3.35108	0.00462679	up
XP_022335828.1	XM_022480120.1	poly [ADP-ribose] polymerase 14-like isoform X1	GO:0003676;GO:0016757	nucleic acid binding;transferase activity, transferring glycosyl groups	Molecular Function;Molecular Function	3.34991	0.0330372	up
XP_022321991.1	XM_022466283.1	Sodium/myo-inositol cotransporter 2	GO:0016021;GO:0022857;GO:0055085	integral component of membrane;transmembrane transporter activity;transmembrane transport	Cellular Component;Molecular Function;Biological Process	3.31401	0.0129231	up
XP_022312310.1	XM_022456602.1	Tripartite motif-containing protein 3				3.29334	0.0146731	up
XP_022309586.1	XM_022453878.1	collagen alpha-1(VIII) chain-like				3.28449	0.00133807	up
XP_022327477.1	XM_022471769.1	complement C1q-like protein 4				3.27409	0.00699455	up
XP_022335008.1	XM_022479300.1	Atrial natriuretic peptide receptor A	GO:0006796;GO:0016829;GO:0044238;GO:1901564	phosphate-containing compound metabolic process;lyase activity;primary metabolic process;organonitrogen compound metabolic process	Biological Process;Molecular Function;Biological Process;Biological Process	3.27037	0.019301	up
XP_022304656.1	XM_022448948.1	uncharacterized protein LOC111111800				3.26311	0.0374967	up
XP_022309633.1	XM_022453925.1	uncharacterized protein LOC111115258				3.24123	0.0177487	up
XP_022307325.1	XM_022451617.1	complement C1q-like protein 4	GO:0005515	protein binding	Molecular Function	3.19357	0.0445259	up
XP_022343580.1	XM_022487872.1	jacalin-related lectin 5-like isoform X1				3.17161	0.0449405	up
XP_022290028.1	XM_022434320.1	complement C1q-like protein 4				3.17067	0.0273084	up
XP_022337731.1	XM_022482023.1	unconventional myosin-Vb				3.13063	0.0423031	up
XP_022299016.1	XM_022443308.1	complement C1q tumor necrosis factor-related protein 3-like	GO:0005515	protein binding	Molecular Function	3.11535	0.0228954	up
XP_022308650.1	XM_022452942.1	von Willebrand factor D and EGF domain-containing protein-like				3.11519	0.0262855	up
XP_022300320.1	XM_022444612.1	complement C1q tumor necrosis factor-related protein 3-like	GO:0005515;GO:0016020	protein binding;membrane	Molecular Function;Cellular Component	3.11268	0.0256627	up
XP_022320722.1	XM_022465014.1	nuclear apoptosis-inducing factor 1-like				3.10578	0.0384666	up
XP_022324926.1	XM_022469218.1	uncharacterized protein LOC111125429 isoform X1				3.09289	0.0292977	up
XP_022290316.1	XM_022434608.1	Latent-transforming growth factor beta-binding protein 4				3.06381	0.0405211	up
XP_022337562.1	XM_022481854.1	monocarboxylate transporter 13-like	GO:0006810;GO:0016021	transport;integral component of membrane	Biological Process;Cellular Component	2.99601	0.0250585	up
XP_022290881.1	XM_022435173.1	uncharacterized protein LOC111102433 isoform X2				2.99227	0.00346668	up
XP_022292690.1	XM_022436982.1	putative nuclease HARBI1				2.9866	0.0275512	up
XP_022290117.1	XM_022434409.1	uncharacterized protein LOC111101803				2.98593	0.0166771	up
XP_022286539.1	XM_022430831.1	vacuolar protein sorting-associated protein 13D-like	GO:0016788	hydrolase activity, acting on ester bonds	Molecular Function	2.97802	0.0434267	up
XP_022307049.1	XM_022451341.1	uncharacterized protein LOC111113242				2.96311	0.0200198	up
XP_022325862.1	XM_022470154.1	L-ascorbate oxidase-like	GO:0005507;GO:0016020;GO:0016491;GO:0055114	copper ion binding;membrane;oxidoreductase activity;oxidation-reduction process	Molecular Function;Cellular Component;Molecular Function;Biological Process	2.95193	0.0336971	up
XP_022295738.1	XM_022440030.1	CHAP domain-containing protein				2.93988	0.0122722	up
XP_022300530.1	XM_022444822.1	phytanoyl-CoA dioxygenase, peroxisomal	GO:0001561;GO:0048244	fatty acid alpha-oxidation;phytanoyl-CoA dioxygenase activity	Biological Process;Molecular Function	2.92602	0.000698651	up
XP_022327431.1	XM_022471723.1	nose resistant to fluoxetine protein 6-like	GO:0016020	membrane	Cellular Component	2.91748	0.0196377	up
XP_022305557.1	XM_022449849.1	putative nuclease HARBI1				2.89259	0.0421214	up
XP_022320891.1	XM_022465183.1	protein ABHD14B-like	GO:0016021;GO:0016787	integral component of membrane;hydrolase activity	Cellular Component;Molecular Function	2.87094	0.0250475	up
XP_022327299.1	XM_022471591.1	von Willebrand factor D and EGF domain-containing protein-like				2.8548	0.0250159	up
XP_022337974.1	XM_022482266.1	coagulation factor XII-like isoform X1				2.84069	0.0310348	up
XP_022338230.1	XM_022482522.1	uncharacterized protein LOC111133831				2.82779	0.00148687	up
XP_022329701.1	XM_022473993.1	fatty acid-binding protein-like	GO:0008289	lipid binding	Molecular Function	2.81365	0.0199773	up
XP_022329544.1	XM_022473836.1	proton-coupled folate transporter-like	GO:0016021;GO:0055085	integral component of membrane;transmembrane transport	Cellular Component;Biological Process	2.78813	0.0489491	up
XP_022316890.1	XM_022461182.1	uncharacterized protein LOC111120458 isoform X2				2.78454	0.0327031	up
XP_022336868.1	XM_022481160.1	uncharacterized protein LOC111133082				2.78384	0.0401442	up
XP_022308445.1	XM_022452737.1	sushi, von Willebrand factor type A, EGF and pentraxin domain-containing protein 1-like isoform X1				2.76711	0.0418661	up
XP_022302077.1	XM_022446369.1	uncharacterized protein LOC111110040				2.75854	0.0167376	up
XP_022293946.1	XM_022438238.1	uncharacterized protein LOC111104343				2.75306	0.011889	up
XP_022288551.1	XM_022432843.1	receptor-type tyrosine-protein phosphatase H-like				2.75259	0.0110508	up
XP_022331852.1	XM_022476144.1	epididymal secretory protein E1	GO:0005623;GO:0008289;GO:0032367	cell;lipid binding;intracellular cholesterol transport	Cellular Component;Molecular Function;Biological Process	2.74016	0.00989148	up
XP_022312792.1	XM_022457084.1	wsv206	GO:0003677;GO:0006355	DNA binding;regulation of transcription, DNA-templated	Molecular Function;Biological Process	2.7344	0.00880399	up
XP_022292837.1	XM_022437129.1	TPA_exp: putative tyrosine recombinase				2.73159	0.032383	up
XP_022290172.1	XM_022434464.1	tripartite motif-containing protein 2-like isoform X3	GO:0005622;GO:0008270	intracellular;zinc ion binding	Cellular Component;Molecular Function	2.73135	0.00734776	up
XP_022337634.1	XM_022481926.1	Tripartite motif-containing protein 45	GO:0005622;GO:0008270	intracellular;zinc ion binding	Cellular Component;Molecular Function	2.70972	0.0333221	up
XP_022309362.1	XM_022453654.1	kelch-like protein 10				2.66861	0.0231026	up
XP_022330091.1	XM_022474383.1	Tripartite motif-containing protein 2	GO:0005622;GO:0008270	intracellular;zinc ion binding	Cellular Component;Molecular Function	2.6451	0.00593431	up
XP_022316064.1	XM_022460356.1	probable chitinase 10	GO:0004553;GO:0005576;GO:0005975;GO:0006030;GO:0008061	hydrolase activity, hydrolyzing O-glycosyl compounds;extracellular region;carbohydrate metabolic process;chitin metabolic process;chitin binding	Molecular Function;Cellular Component;Biological Process;Biological Process;Molecular Function	2.58544	0.0450322	up
XP_022295285.1	XM_022439577.1	Fibrinogen C domain-containing protein 1	GO:0016020	membrane	Cellular Component	2.58467	0.0341848	up
XP_022294413.1	XM_022438705.1	uncharacterized protein LOC111104640				2.56558	0.026924	up
XP_022305060.1	XM_022449352.1	protein PLANT CADMIUM RESISTANCE 3-like isoform X3	GO:0016021	integral component of membrane	Cellular Component	2.55519	0.0387547	up
XP_022307011.1	XM_022451303.1	uncharacterized protein LOC111113205	GO:0016020	membrane	Cellular Component	2.52885	0.0270186	up
XP_022327382.1	XM_022471674.1	protocadherin Fat 4-like	GO:0005509;GO:0007156;GO:0016021	calcium ion binding;homophilic cell adhesion via plasma membrane adhesion molecules;integral component of membrane	Molecular Function;Biological Process;Cellular Component	2.52378	0.0356366	up
XP_022295435.1	XM_022439727.1	multiple epidermal growth factor-like domains protein 10				2.51763	0.0414801	up
XP_022337519.1	XM_022481811.1	tctex1 domain-containing protein 1-like				2.51287	0.0307832	up
XP_022334380.1	XM_022478672.1	uncharacterized protein LOC111131235				2.51172	0.0269223	up
XP_022307731.1	XM_022452023.1	receptor-type tyrosine-protein phosphatase T-like				2.4985	0.00804024	up
XP_022325792.1	XM_022470084.1	deoxyribonuclease-1-like isoform X2	GO:0004536;GO:0006308	deoxyribonuclease activity;DNA catabolic process	Molecular Function;Biological Process	2.48647	0.00708732	up
XP_022340527.1	XM_022484819.1	Arylsulfatase B	GO:0008484	sulfuric ester hydrolase activity	Molecular Function	2.48472	0.00989148	up
XP_022330778.1	XM_022475070.1	calmodulin B	GO:0005509;GO:0005634;GO:0019722;GO:0030234;GO:0050790;GO:0051300	calcium ion binding;nucleus;calcium-mediated signaling;enzyme regulator activity;regulation of catalytic activity;spindle pole body organization	Molecular Function;Cellular Component;Biological Process;Molecular Function;Biological Process;Biological Process	2.47568	0.0313913	up
XP_022335822.1	XM_022480114.1	Tripartite motif-containing protein 56	GO:0005515;GO:0005622;GO:0008270	protein binding;intracellular;zinc ion binding	Molecular Function;Cellular Component;Molecular Function	2.46918	0.0428549	up
XP_022340106.1	XM_022484398.1	tektin-3-like isoform X1				2.4535	0.0465353	up
XP_022295895.1	XM_022440187.1	uncharacterized protein LOC111105800				2.45346	0.0103041	up
XP_022334342.1	XM_022478634.1	leucine-rich repeat-containing protein 74B-like				2.4491	0.0463631	up
XP_022298611.1	XM_022442903.1	protein SPEC3-like	GO:0016021;GO:0046872	integral component of membrane;metal ion binding	Cellular Component;Molecular Function	2.43043	0.0454958	up
XP_022289421.1	XM_022433713.1	uncharacterized protein LOC111101274 isoform X3				2.42677	0.0309007	up
XP_022310945.1	XM_022455237.1	nuclear receptor ROR-beta	GO:0003700;GO:0003707;GO:0005634;GO:0006355;GO:0008270;GO:0043401;GO:0043565	DNA-binding transcription factor activity;steroid hormone receptor activity;nucleus;regulation of transcription, DNA-templated;zinc ion binding;steroid hormone mediated signaling pathway;sequence-specific DNA binding	Molecular Function;Molecular Function;Cellular Component;Biological Process;Molecular Function;Biological Process;Molecular Function	2.38459	0.0265831	up
XP_022302675.1	XM_022446967.1	caveolin-1-like	GO:0000139;GO:0005901;GO:0070836	Golgi membrane;caveola;caveola assembly	Cellular Component;Cellular Component;Biological Process	2.3834	0.034775	up
XP_022309764.1	XM_022454056.1	collagen alpha-1(VIII) chain-like				2.37971	0.0401442	up
XP_022326905.1	XM_022471197.1	paired box protein Pax-6-like	GO:0003677	DNA binding	Molecular Function	2.37809	0.0242933	up
XP_022335127.1	XM_022479419.1	cAMP-regulated D2 protein-like	GO:0016020;GO:0016787	membrane;hydrolase activity	Cellular Component;Molecular Function	2.36307	0.0389034	up
XP_022341954.1	XM_022486246.1	neuronal acetylcholine receptor subunit alpha-9-like	GO:0004888;GO:0005230;GO:0016021;GO:0034220	transmembrane signaling receptor activity;extracellular ligand-gated ion channel activity;integral component of membrane;ion transmembrane transport	Molecular Function;Molecular Function;Cellular Component;Biological Process	2.35858	0.0392248	up
XP_022306743.1	XM_022451035.1	receptor-type tyrosine-protein phosphatase T-like				2.34514	0.0179956	up
XP_022337870.1	XM_022482162.1	leucine-rich repeat and IQ domain-containing protein 1-like				2.31754	0.0388699	up
XP_022341661.1	XM_022485953.1	lipopolysaccharide-induced tumor necrosis factor-alpha factor homolog	GO:0016021	integral component of membrane	Cellular Component	2.29839	0.0344022	up
XP_022302075.1	XM_022446367.1	cyclic nucleotide-binding domain-containing protein 2-like isoform X2				2.28398	0.0451455	up
XP_022310139.1	XM_022454431.1	uncharacterized protein LOC111115620				2.26645	0.019641	up
XP_022343305.1	XM_022487597.1	probable transporter MCH1	GO:0016021;GO:0055085	integral component of membrane;transmembrane transport	Cellular Component;Biological Process	2.25994	0.0244637	up
XP_022289104.1	XM_022433396.1	tripartite motif-containing protein 2	GO:0005515;GO:0005622;GO:0008270	protein binding;intracellular;zinc ion binding	Molecular Function;Cellular Component;Molecular Function	2.25049	0.0499124	up
XP_022311255.1	XM_022455547.1	multiple epidermal growth factor-like domains protein 10				2.23868	0.0166195	up
XP_022345532.1	XM_022489824.1	protein draper isoform X1				2.23452	0.00058175	up
XP_022311700.1	XM_022455992.1	tripartite motif-containing protein 3-like	GO:0005622;GO:0008270	intracellular;zinc ion binding	Cellular Component;Molecular Function	2.23175	0.00157022	up
XP_022295163.1	XM_022439455.1	probable E3 ubiquitin-protein ligase MID2	GO:0005622;GO:0008270	intracellular;zinc ion binding	Cellular Component;Molecular Function	2.22812	0.0243909	up
XP_022334511.1	XM_022478803.1	uncharacterized protein LOC111131331	GO:0016021	integral component of membrane	Cellular Component	2.21919	0.0462275	up
XP_022302895.1	XM_022447187.1	annexin A7-like isoform X1				2.21514	0.00186569	up
XP_022345601.1	XM_022489893.1	multiple epidermal growth factor-like domains protein 10				2.21245	0.0358039	up
XP_022333141.1	XM_022477433.1	transmembrane protein 62-like	GO:0016021	integral component of membrane	Cellular Component	2.21188	0.0103866	up
XP_022297467.1	XM_022441759.1	uncharacterized protein LOC111106885 isoform X5	GO:0016021	integral component of membrane	Cellular Component	2.19503	0.0118389	up
XP_022326180.1	XM_022470472.1	orexin receptor type 2-like	GO:0004930;GO:0007186;GO:0016021	G protein-coupled receptor activity;G protein-coupled receptor signaling pathway;integral component of membrane	Molecular Function;Biological Process;Cellular Component	2.18738	0.0400819	up
XP_022324508.1	XM_022468800.1	CD63 antigen-like	GO:0016021	integral component of membrane	Cellular Component	2.16464	0.0121306	up
XP_022297203.1	XM_022441495.1	uncharacterized protein LOC111111398	GO:0003677;GO:0004518	DNA binding;nuclease activity	Molecular Function;Molecular Function	2.1587	0.026619	up
XP_022287602.1	XM_022431894.1	3-demethylubiquinone-9 3-methyltransferase	GO:0016740	transferase activity	Molecular Function	2.13917	0.00897322	up
XP_022302560.1	XM_022446852.1	Sulfatase-modifying factor 1				2.12049	0.0357318	up
XP_022333648.1	XM_022477940.1	short-chain collagen C4-like				2.11614	0.0147051	up
XP_022344050.1	XM_022488342.1	LIN 24 Like family member				2.10998	0.037808	up
XP_022301437.1	XM_022445729.1	BTB and MATH domain-containing protein 38				2.09302	0.0463631	up
XP_022334092.1	XM_022478384.1	sushi, von Willebrand factor type A, EGF and pentraxin domain-containing protein 1-like	GO:0005509;GO:0016021	calcium ion binding;integral component of membrane	Molecular Function;Cellular Component	2.09191	0.0463631	up
XP_022286563.1	XM_022430855.1	uncharacterized protein LOC111099542 isoform X1				2.07118	0.0415331	up
XP_022333113.1	XM_022477405.1	Kyphoscoliosis peptidase				2.06561	0.0412029	up
XP_022344867.1	XM_022489159.1	uncharacterized protein LOC111137620				2.04962	0.00268264	up
XP_022294288.1	XM_022438580.1	cell death abnormality protein 1-like				2.03269	0.0407283	up
XP_022329810.1	XM_022474102.1	macrophage-expressed gene 1 protein-like	GO:0016021	integral component of membrane	Cellular Component	2.02168	0.0461462	up
XP_022294433.1	XM_022438725.1	protein draper-like				2.02165	0.0268898	up
XP_022296552.1	XM_022440844.1	prostaglandin reductase 1	GO:0005737;GO:0016020;GO:0032440;GO:0047522;GO:0055114	cytoplasm;membrane;2-alkenal reductase [NAD(P)+] activity;15-oxoprostaglandin 13-oxidase activity;oxidation-reduction process	Cellular Component;Cellular Component;Molecular Function;Molecular Function;Biological Process	2.01622	0.00449523	up
XP_022298517.1	XM_022442809.1	receptor-type tyrosine-protein phosphatase T-like	GO:0004721;GO:0006470;GO:0016020	phosphoprotein phosphatase activity;protein dephosphorylation;membrane	Molecular Function;Biological Process;Cellular Component	2.00095	0.00421243	up
XP_022305851.1	XM_022450143.1	leucine-rich repeat-containing protein 71-like isoform X8				1.96626	0.0439213	up
XP_022319673.1	XM_022463965.1	uncharacterized protein LOC111122298	GO:0003956;GO:0006471	NAD(P)+-protein-arginine ADP-ribosyltransferase activity;protein ADP-ribosylation	Molecular Function;Biological Process	1.95873	0.00338841	up
XP_022300420.1	XM_022444712.1	uncharacterized protein LOC111108677 isoform X1				1.95346	0.0268328	up
XP_022326811.1	XM_022471103.1	paramyosin isoform X1				1.93803	0.0457432	up
XP_022307812.1	XM_022452104.1	multiple epidermal growth factor-like domains protein 11				1.93562	0.0110038	up
XP_022323591.1	XM_022467883.1	protein ABHD14B-like	GO:0016021;GO:0016787	integral component of membrane;hydrolase activity	Cellular Component;Molecular Function	1.90559	0.0298478	up
XP_022323126.1	XM_022467418.1	uncharacterized protein LOC111124503	GO:0016021	integral component of membrane	Cellular Component	1.90022	0.0326935	up
XP_022326006.1	XM_022470298.1	plancitoxin-1-like isoform X1				1.8937	3.09675e-06	up
XP_022306753.1	XM_022451045.1	receptor-type tyrosine-protein phosphatase mu-like				1.89047	0.032383	up
XP_022297581.1	XM_022441873.1	uncharacterized protein LOC111106971				1.88236	0.000661456	up
XP_022312954.1	XM_022457246.1	R-spondin-2-like isoform X1				1.8798	0.0354811	up
XP_022319415.1	XM_022463707.1	glutathione S-transferase-like	GO:0016740	transferase activity	Molecular Function	1.87972	0.0391325	up
XP_022331534.1	XM_022475826.1	calmodulin 3b (phosphorylase kinase, delta)	GO:0005509;GO:0005634;GO:0016301;GO:0016310;GO:0019722;GO:0030234;GO:0050790;GO:0051300	calcium ion binding;nucleus;kinase activity;phosphorylation;calcium-mediated signaling;enzyme regulator activity;regulation of catalytic activity;spindle pole body organization	Molecular Function;Cellular Component;Molecular Function;Biological Process;Biological Process;Molecular Function;Biological Process;Biological Process	1.87522	0.0227799	up
XP_022346210.1	XM_022490502.1	CD225/dispanin family protein	GO:0016020	membrane	Cellular Component	1.8737	0.0484343	up
XP_022346171.1	XM_022490463.1	uncharacterized protein YER152C-like isoform X1	GO:0009058;GO:0016740;GO:0030170	biosynthetic process;transferase activity;pyridoxal phosphate binding	Biological Process;Molecular Function;Molecular Function	1.86847	0.0193659	up
XP_022323000.1	XM_022467292.1	Tripartite motif-containing protein 45	GO:0005622;GO:0008270	intracellular;zinc ion binding	Cellular Component;Molecular Function	1.86292	0.0471902	up
XP_022291181.1	XM_022435473.1	multiple epidermal growth factor-like domains protein 10				1.85533	0.0228186	up
XP_022309816.1	XM_022454108.1	caveolin-1-like	GO:0000139;GO:0005506;GO:0005901;GO:0016021;GO:0016705;GO:0020037;GO:0055114;GO:0070836	Golgi membrane;iron ion binding;caveola;integral component of membrane;oxidoreductase activity, acting on paired donors, with incorporation or reduction of molecular oxygen;heme binding;oxidation-reduction process;caveola assembly	Cellular Component;Molecular Function;Cellular Component;Cellular Component;Molecular Function;Molecular Function;Biological Process;Biological Process	1.82293	0.035302	up
XP_022295669.1	XM_022439961.1	E3 ubiquitin-protein ligase XIAP-like				1.82034	0.034366	up
XP_022296430.1	XM_022440722.1	Mitosis inhibitor protein kinase wee1	GO:0004672;GO:0005524;GO:0006468	protein kinase activity;ATP binding;protein phosphorylation	Molecular Function;Molecular Function;Biological Process	1.81147	0.0233437	up
XP_022295764.1	XM_022440056.1	coiled-coil domain-containing protein 162-like				1.81092	0.00733738	up
XP_022317060.1	XM_022461352.1	testis-expressed protein 47-like isoform X3	GO:0009785;GO:0009882;GO:0071949	blue light signaling pathway;blue light photoreceptor activity;FAD binding	Biological Process;Molecular Function;Molecular Function	1.79066	0.0170963	up
XP_022321806.1	XM_022466098.1	cathepsin L1-like	GO:0006508;GO:0008234;GO:0016021	proteolysis;cysteine-type peptidase activity;integral component of membrane	Biological Process;Molecular Function;Cellular Component	1.78594	0.0405249	up
XP_022340727.1	XM_022485019.1	E3 ubiquitin-protein ligase TRIM56-like	GO:0005515;GO:0005622;GO:0008270	protein binding;intracellular;zinc ion binding	Molecular Function;Cellular Component;Molecular Function	1.78147	0.0226338	up
XP_022301154.1	XM_022445446.1	muscle M-line assembly protein unc-89-like				1.77622	0.0466274	up
XP_022338951.1	XM_022483243.1	CKLF-like MARVEL transmembrane domain-containing protein 4	GO:0016020	membrane	Cellular Component	1.76477	0.00760435	up
XP_022307734.1	XM_022452026.1	receptor-type tyrosine-protein phosphatase mu-like				1.74919	0.0441554	up
XP_022317864.1	XM_022462156.1	N-acetylneuraminate lyase	GO:0016829	lyase activity	Molecular Function	1.73491	0.0350975	up
XP_022307825.1	XM_022452117.1	E3 ubiquitin-protein ligase TRIM71-like	GO:0005622;GO:0008270	intracellular;zinc ion binding	Cellular Component;Molecular Function	1.73221	0.0441554	up
XP_022316328.1	XM_022460620.1	Uracil-DNA glycosylase	GO:0004844;GO:0005319;GO:0006284;GO:0006869	uracil DNA N-glycosylase activity;lipid transporter activity;base-excision repair;lipid transport	Molecular Function;Molecular Function;Biological Process;Biological Process	1.72479	0.0250585	up
XP_022340900.1	XM_022485192.1	uncharacterized protein LOC111135271				1.71581	0.0309923	up
XP_022309358.1	XM_022453650.1	CD82 antigen-like	GO:0016021	integral component of membrane	Cellular Component	1.71439	0.0209935	up
XP_022342272.1	XM_022486564.1	caltractin-like	GO:0000281;GO:0005509;GO:0005634;GO:0005813;GO:0007099;GO:0008017;GO:0010824;GO:0019722;GO:0031683;GO:0032465;GO:0032795	mitotic cytokinesis;calcium ion binding;nucleus;centrosome;centriole replication;microtubule binding;regulation of centrosome duplication;calcium-mediated signaling;G-protein beta/gamma-subunit complex binding;regulation of cytokinesis;heterotrimeric G-protein binding	Biological Process;Molecular Function;Cellular Component;Cellular Component;Biological Process;Molecular Function;Biological Process;Biological Process;Molecular Function;Biological Process;Molecular Function	1.71243	0.019641	up
XP_022286426.1	XM_022430718.1	uncharacterized protein LOC111099436				1.69645	0.0135817	up
XP_022289498.1	XM_022433790.1	Multiple epidermal growth factor-like domains 10	GO:0016020	membrane	Cellular Component	1.68929	0.0166803	up
XP_022341193.1	XM_022485485.1	uncharacterized protein LOC111135427	GO:0016020	membrane	Cellular Component	1.68749	0.0333463	up
XP_022310771.1	XM_022455063.1	collagen alpha-1(VIII) chain-like	GO:0005515	protein binding	Molecular Function	1.66667	0.0446324	up
XP_022331752.1	XM_022476044.1	Kyphoscoliosis peptidase	GO:0016020	membrane	Cellular Component	1.66322	0.0259971	up
XP_022323896.1	XM_022468188.1	coiled-coil domain-containing protein 180-like isoform X12				1.66318	0.0460457	up
XP_022338118.1	XM_022482410.1	WD repeat-containing protein 88-like				1.66253	0.019641	up
XP_022343975.1	XM_022488267.1	protein draper isoform X1				1.66006	0.0210469	up
XP_022341711.1	XM_022486003.1	SH3 domain-binding protein 2-like				1.65534	0.0254345	up
XP_022300981.1	XM_022445273.1	receptor-type tyrosine-protein phosphatase T-like	GO:0004721;GO:0006470;GO:0016020	phosphoprotein phosphatase activity;protein dephosphorylation;membrane	Molecular Function;Biological Process;Cellular Component	1.63925	0.0156451	up
XP_022325887.1	XM_022470179.1	multiple epidermal growth factor-like domains protein 10				1.63813	0.0323226	up
XP_022344064.1	XM_022488356.1	multiple epidermal growth factor-like domains protein 6				1.613	0.0482253	up
XP_022320843.1	XM_022465135.1	tripartite motif-containing protein 2-like	GO:0005622;GO:0008270	intracellular;zinc ion binding	Cellular Component;Molecular Function	1.61052	0.0482698	up
XP_022341722.1	XM_022486014.1	integrin beta-1	GO:0016020	membrane	Cellular Component	1.60698	0.0261602	up
XP_022294360.1	XM_022438652.1	uncharacterized protein LOC111104624				1.59814	0.0291871	up
XP_022320260.1	XM_022464552.1	uncharacterized protein LOC111122684				1.5909	0.0385262	up
XP_022300049.1	XM_022444341.1	tenascin-like isoform X1				1.58769	0.0309597	up
XP_022341713.1	XM_022486005.1	SH3 domain-binding protein 2				1.5869	0.0450251	up
XP_022315101.1	XM_022459393.1	calcyphosin-like protein isoform X1	GO:0005509	calcium ion binding	Molecular Function	1.58568	0.0437005	up
XP_022303335.1	XM_022447627.1	cell death abnormality protein 1-like				1.57531	0.0422521	up
XP_022331484.1	XM_022475776.1	homeobox protein six1-like	GO:0003700;GO:0005634;GO:0006355;GO:0006915;GO:0008283;GO:0043565;GO:0048513	DNA-binding transcription factor activity;nucleus;regulation of transcription, DNA-templated;apoptotic process;cell population proliferation;sequence-specific DNA binding;animal organ development	Molecular Function;Cellular Component;Biological Process;Biological Process;Biological Process;Molecular Function;Biological Process	1.54118	0.0461339	up
XP_022295354.1	XM_022439646.1	lipoma HMGIC fusion partner-like	GO:0016021	integral component of membrane	Cellular Component	1.53637	0.019641	up
XP_022304235.1	XM_022448527.1	glycoprotein 3-alpha-L-fucosyltransferase A-like	GO:0005794;GO:0006486;GO:0008417;GO:0016020	Golgi apparatus;protein glycosylation;fucosyltransferase activity;membrane	Cellular Component;Biological Process;Molecular Function;Cellular Component	1.53127	9.62634e-05	up
XP_022302099.1	XM_022446391.1	germinal-center associated nuclear protein-like	GO:0003723	RNA binding	Molecular Function	1.52703	0.00178208	up
XP_022345547.1	XM_022489839.1	uncharacterized protein LOC111138052	GO:0016020	membrane	Cellular Component	1.52384	0.00838088	up
XP_022289207.1	XM_022433499.1	succinate--CoA ligase [ADP/GDP-forming] subunit alpha, mitochondrial-like isoform X2	GO:0000166;GO:0004775;GO:0004776;GO:0005739;GO:0005829;GO:0005886;GO:0006099;GO:0048037	nucleotide binding;succinate-CoA ligase (ADP-forming) activity;succinate-CoA ligase (GDP-forming) activity;mitochondrion;cytosol;plasma membrane;tricarboxylic acid cycle;cofactor binding	Molecular Function;Molecular Function;Molecular Function;Cellular Component;Cellular Component;Cellular Component;Biological Process;Molecular Function	1.51544	0.000262865	up
XP_022336893.1	XM_022481185.1	metabotropic glutamate receptor 6-like	GO:0007165;GO:0016020	signal transduction;membrane	Biological Process;Cellular Component	1.50678	0.0115335	up
XP_022311302.1	XM_022455594.1	coagulation factor XII-like				1.50459	0.0111631	up
XP_022310317.1	XM_022454609.1	furin-like protease kpc-1 isoform X2	GO:0004252;GO:0004714;GO:0005524;GO:0006508;GO:0007169;GO:0016021;GO:0018108	serine-type endopeptidase activity;transmembrane receptor protein tyrosine kinase activity;ATP binding;proteolysis;transmembrane receptor protein tyrosine kinase signaling pathway;integral component of membrane;peptidyl-tyrosine phosphorylation	Molecular Function;Molecular Function;Molecular Function;Biological Process;Biological Process;Cellular Component;Biological Process	1.50193	0.0174634	up
XP_022287073.1	XM_022431365.1	uncharacterized protein LOC111099880				1.49289	0.0101734	up
XP_022315266.1	XM_022459558.1	receptor-type tyrosine-protein phosphatase kappa-like	GO:0004721;GO:0006470;GO:0016020	phosphoprotein phosphatase activity;protein dephosphorylation;membrane	Molecular Function;Biological Process;Cellular Component	1.48182	0.0474534	up
XP_022327572.1	XM_022471864.1	Multiple epidermal growth factor-like domains 6				1.48101	0.027823	up
XP_022294987.1	XM_022439279.1	cell wall integrity and stress response component 2-like				1.47613	0.0157987	up
XP_022336267.1	XM_022480559.1	E3 ubiquitin-protein ligase TRIM71-like				1.46953	0.0362535	up
XP_022288408.1	XM_022432700.1	succinate dehydrogenase [ubiquinone] flavoprotein subunit, mitochondrial	GO:0005743;GO:0006099;GO:0008177;GO:0022900;GO:0050660	mitochondrial inner membrane;tricarboxylic acid cycle;succinate dehydrogenase (ubiquinone) activity;electron transport chain;flavin adenine dinucleotide binding	Cellular Component;Biological Process;Molecular Function;Biological Process;Molecular Function	1.46696	0.0169913	up
XP_022290648.1	XM_022434940.1	cytochrome P450 3A24	GO:0005783;GO:0016712;GO:0044422;GO:0044425;GO:0046872	endoplasmic reticulum;oxidoreductase activity, acting on paired donors, with incorporation or reduction of molecular oxygen, reduced flavin or flavoprotein as one donor, and incorporation of one atom of oxygen;obsolete organelle part;obsolete membrane part;metal ion binding	Cellular Component;Molecular Function;Cellular Component;Cellular Component;Molecular Function	1.46687	0.0409419	up
XP_022296384.1	XM_022440676.1	uncharacterized protein LOC111106131				1.46522	0.045724	up
XP_022325881.1	XM_022470173.1	multiple epidermal growth factor-like domains protein 10				1.41485	0.00349546	up
XP_022297386.1	XM_022441678.1	retinoid-inducible serine carboxypeptidase	GO:0004180	carboxypeptidase activity	Molecular Function	1.40555	0.00989148	up
XP_022331217.1	XM_022475509.1	radial spoke head protein 4 homolog A-like				1.40493	0.0421185	up
XP_022294939.1	XM_022439231.1	adapter protein CIKS-like				1.40118	0.0391325	up
XP_022314014.1	XM_022458306.1	receptor-type tyrosine-protein phosphatase alpha-like isoform X2	GO:0004725;GO:0016021;GO:0035335	protein tyrosine phosphatase activity;integral component of membrane;peptidyl-tyrosine dephosphorylation	Molecular Function;Cellular Component;Biological Process	1.38911	0.0223721	up
XP_022293450.1	XM_022437742.1	tripartite motif-containing protein 3	GO:0005515;GO:0005622;GO:0008270	protein binding;intracellular;zinc ion binding	Molecular Function;Cellular Component;Molecular Function	1.38693	0.0392054	up
XP_022330785.1	XM_022475077.1	HCLS1-binding protein 3-like	GO:0005488;GO:0043231;GO:0044444	binding;intracellular membrane-bounded organelle;obsolete cytoplasmic part	Molecular Function;Cellular Component;Cellular Component	1.38137	0.00308204	up
XP_022339671.1	XM_022483963.1	Tripartite motif-containing protein 2	GO:0005622;GO:0008270	intracellular;zinc ion binding	Cellular Component;Molecular Function	1.3708	0.0313913	up
XP_022335801.1	XM_022480093.1	multiple epidermal growth factor-like domains protein 10				1.36857	0.0481383	up
XP_022300282.1	XM_022444574.1	UPF0691 protein C9orf116 homolog				1.35333	0.0229932	up
XP_022308981.1	XM_022453273.1	multiple epidermal growth factor-like domains protein 10 isoform X1				1.34811	0.00103606	up
XP_022311886.1	XM_022456178.1	sodium-coupled monocarboxylate transporter 1	GO:0016021;GO:0022857;GO:0055085	integral component of membrane;transmembrane transporter activity;transmembrane transport	Cellular Component;Molecular Function;Biological Process	1.34028	0.036172	up
XP_022344023.1	XM_022488315.1	33 kDa inner dynein arm light chain, axonemal	GO:0003774;GO:0005930;GO:0030175;GO:0030286;GO:0036159;GO:0045504	motor activity;axoneme;filopodium;dynein complex;inner dynein arm assembly;dynein heavy chain binding	Molecular Function;Cellular Component;Cellular Component;Cellular Component;Biological Process;Molecular Function	1.32478	0.03864	up
XP_022332848.1	XM_022477140.1	cilia- and flagella-associated protein 161-like	GO:0016020	membrane	Cellular Component	1.32177	0.0384592	up
XP_022304432.1	XM_022448724.1	uncharacterized protein LOC111111634 isoform X2				1.31184	0.0144796	up
XP_022330288.1	XM_022474580.1	uncharacterized transmembrane protein DDB_G0289901-like	GO:0004867;GO:0005576;GO:0010951	serine-type endopeptidase inhibitor activity;extracellular region;negative regulation of endopeptidase activity	Molecular Function;Cellular Component;Biological Process	1.30221	0.0129396	up
XP_022318486.1	XM_022462778.1	uncharacterized protein LOC111121479 isoform X1	GO:0005198;GO:0005923;GO:0016021	structural molecule activity;bicellular tight junction;integral component of membrane	Molecular Function;Cellular Component;Cellular Component	1.30078	0.0269381	up
XP_022315903.1	XM_022460195.1	pyridoxal-5'-phosphate-dependent protein subunit beta	GO:0016829	lyase activity	Molecular Function	1.27785	0.021583	up
XP_022326004.1	XM_022470296.1	plancitoxin-1-like isoform X1				1.27525	0.00351424	up
XP_022336271.1	XM_022480563.1	tripartite motif-containing protein 5-like	GO:0005622;GO:0008270	intracellular;zinc ion binding	Cellular Component;Molecular Function	1.26344	0.0341848	up
XP_022344756.1	XM_022489048.1	uncharacterized protein LOC111137554 isoform X3				1.24476	0.0250583	up
XP_022304838.1	XM_022449130.1	Sphingosine-1-phosphate phosphatase 2	GO:0016021	integral component of membrane	Cellular Component	1.23872	0.0157576	up
XP_022307217.1	XM_022451509.1	3-demethylubiquinone-9 3-methyltransferase	GO:0016740	transferase activity	Molecular Function	1.23796	0.0367158	up
XP_022334618.1	XM_022478910.1	RNA-binding protein Nova-1-like isoform X2	GO:0003723	RNA binding	Molecular Function	1.22935	0.021583	up
XP_022312982.1	XM_022457274.1	E3 ubiquitin-protein ligase TRIM71-like	GO:0005622;GO:0008270	intracellular;zinc ion binding	Cellular Component;Molecular Function	1.2212	0.0122722	up
XP_022301924.1	XM_022446216.1	Methyltransferase-like protein 24	GO:0016021	integral component of membrane	Cellular Component	1.22031	2.09012e-05	up
XP_022319537.1	XM_022463829.1	receptor-type tyrosine-protein phosphatase T-like	GO:0006470;GO:0016020;GO:0016791	protein dephosphorylation;membrane;phosphatase activity	Biological Process;Cellular Component;Molecular Function	1.21425	0.0134788	up
XP_022312364.1	XM_022456656.1	uncharacterized protein LOC111117512 isoform X2				1.21068	0.0309597	up
XP_022319172.1	XM_022463464.1	Group XIIA secretory phospholipase A2	GO:0006629	lipid metabolic process	Biological Process	1.2029	0.00762638	up
XP_022338170.1	XM_022482462.1	DNA damage-binding protein 2 isoform X2	GO:0044424	obsolete intracellular part	Cellular Component	1.20163	0.0462059	up
XP_022297834.1	XM_022442126.1	Universal stress protein A-like protein				1.19096	0.00171637	up
XP_022338622.1	XM_022482914.1	transmembrane protein 107-like isoform X2	GO:0009790;GO:0016021;GO:0036038;GO:1904491;GO:1905515	embryo development;integral component of membrane;MKS complex;protein localization to ciliary transition zone;non-motile cilium assembly	Biological Process;Cellular Component;Cellular Component;Biological Process;Biological Process	1.18368	0.00750242	up
XP_022298588.1	XM_022442880.1	tripartite motif-containing protein 2-like				1.17135	0.0440411	up
XP_022297413.1	XM_022441705.1	uncharacterized protein LOC111106858				1.14588	0.0231231	up
XP_022337658.1	XM_022481950.1	uncharacterized protein LOC111133498	GO:0016021	integral component of membrane	Cellular Component	1.13425	0.0338633	up
XP_022313747.1	XM_022458039.1	MND1-interacting protein 1-like				1.11692	0.0269381	up
XP_022338503.1	XM_022482795.1	uncharacterized protein LOC111134029				1.11116	0.0182214	up
XP_022330119.1	XM_022474411.1	toll-like receptor 4	GO:0001875;GO:0002755;GO:0004888;GO:0005515;GO:0031663;GO:0034142;GO:0042116;GO:0046696;GO:0050707;GO:0050829	lipopolysaccharide immune receptor activity;MyD88-dependent toll-like receptor signaling pathway;transmembrane signaling receptor activity;protein binding;lipopolysaccharide-mediated signaling pathway;toll-like receptor 4 signaling pathway;macrophage activation;lipopolysaccharide receptor complex;regulation of cytokine secretion;defense response to Gram-negative bacterium	Molecular Function;Biological Process;Molecular Function;Molecular Function;Biological Process;Biological Process;Biological Process;Cellular Component;Biological Process;Biological Process	1.10283	0.033065	up
XP_022327252.1	XM_022471544.1	uncharacterized protein LOC111126714				1.10145	0.00776899	up
XP_022338270.1	XM_022482562.1	thioredoxin-related transmembrane protein 2 homolog	GO:0005623;GO:0008152;GO:0016020;GO:0045454	cell;metabolic process;membrane;cell redox homeostasis	Cellular Component;Biological Process;Cellular Component;Biological Process	1.02184	0.0198513	up
XP_022342965.1	XM_022487257.1	serine dehydratase-like	GO:0003941;GO:0004794;GO:0006565;GO:0006567	L-serine ammonia-lyase activity;L-threonine ammonia-lyase activity;L-serine catabolic process;threonine catabolic process	Molecular Function;Molecular Function;Biological Process;Biological Process	1.01371	0.00207249	up
XP_022335260.1	XM_022479552.1	retinol dehydrogenase 12-like				0.989937	0.000122622	up
XP_022288847.1	XM_022433139.1	3-oxoacyl-[acyl-carrier-protein] reductase FabG	GO:0016021;GO:0016491;GO:0055114	integral component of membrane;oxidoreductase activity;oxidation-reduction process	Cellular Component;Molecular Function;Biological Process	0.981761	0.0383138	up
XP_022309184.1	XM_022453476.1	uncharacterized protein LOC111104626 isoform X1				0.97763	0.00623933	up
XP_022334981.1	XM_022479273.1	sex peptide receptor-like	GO:0007186;GO:0008528;GO:0016021	G protein-coupled receptor signaling pathway;G protein-coupled peptide receptor activity;integral component of membrane	Biological Process;Molecular Function;Cellular Component	0.973367	0.0255204	up
XP_022336566.1	XM_022480858.1	membrane progestin receptor beta-like	GO:0016021	integral component of membrane	Cellular Component	0.957373	0.00399698	up
XP_022299449.1	XM_022443741.1	aminoacylase-1	GO:0004046;GO:0005737;GO:0006508;GO:0006520;GO:0008237	aminoacylase activity;cytoplasm;proteolysis;cellular amino acid metabolic process;metallopeptidase activity	Molecular Function;Cellular Component;Biological Process;Biological Process;Molecular Function	0.948925	0.00339324	up
XP_022333506.1	XM_022477798.1	L-cysteine desulfhydrase-like	GO:0003824;GO:0016020	catalytic activity;membrane	Molecular Function;Cellular Component	0.948891	0.011458	up
XP_022304301.1	XM_022448593.1	uncharacterized protein LOC111111548				0.937672	0.000735652	up
XP_022336334.1	XM_022480626.1	dynein light chain 2, cytoplasmic	GO:0005737;GO:0005868;GO:0005874;GO:0007017;GO:0008574;GO:0031514;GO:0045505;GO:0051959;GO:2000582	cytoplasm;cytoplasmic dynein complex;microtubule;microtubule-based process;ATP-dependent microtubule motor activity, plus-end-directed;motile cilium;dynein intermediate chain binding;dynein light intermediate chain binding;positive regulation of ATP-dependent microtubule motor activity, plus-end-directed	Cellular Component;Cellular Component;Cellular Component;Biological Process;Molecular Function;Cellular Component;Molecular Function;Molecular Function;Biological Process	0.929617	0.0178717	up
XP_022343767.1	XM_022488059.1	GPI mannosyltransferase 1	GO:0005789;GO:0006506;GO:0016021;GO:0016758	endoplasmic reticulum membrane;GPI anchor biosynthetic process;integral component of membrane;transferase activity, transferring hexosyl groups	Cellular Component;Biological Process;Cellular Component;Molecular Function	0.920839	0.012794	up
XP_022339055.1	XM_022483347.1	biogenesis of lysosome-related organelles complex 1 subunit 4-like				0.90333	0.0129231	up
XP_022321440.1	XM_022465732.1	thioredoxin	GO:0005623;GO:0006662;GO:0015035;GO:0045454;GO:0055114	cell;glycerol ether metabolic process;protein disulfide oxidoreductase activity;cell redox homeostasis;oxidation-reduction process	Cellular Component;Biological Process;Molecular Function;Biological Process;Biological Process	0.89965	0.0400333	up
XP_022306506.1	XM_022450798.1	Cysteine dioxygenase type 1	GO:0005506;GO:0016702;GO:0055114	iron ion binding;oxidoreductase activity, acting on single donors with incorporation of molecular oxygen, incorporation of two atoms of oxygen;oxidation-reduction process	Molecular Function;Molecular Function;Biological Process	0.895599	0.0457432	up
XP_022318955.1	XM_022463247.1	ubiquitin-conjugating enzyme E2 U	GO:0000785;GO:0005524;GO:0005634;GO:0016567;GO:0016740;GO:0043161	chromatin;ATP binding;nucleus;protein ubiquitination;transferase activity;proteasome-mediated ubiquitin-dependent protein catabolic process	Cellular Component;Molecular Function;Cellular Component;Biological Process;Molecular Function;Biological Process	0.8794	0.0386934	up
XP_022334575.1	XM_022478867.1	beta-hexosaminidase subunit beta	GO:0004563;GO:0005975	beta-N-acetylhexosaminidase activity;carbohydrate metabolic process	Molecular Function;Biological Process	0.872361	0.0120561	up
XP_022288732.1	XM_022433024.1	mini-chromosome maintenance complex-binding protein				0.870493	0.0204843	up
XP_022317931.1	XM_022462223.1	non-specific lipid-transfer protein	GO:0016747;GO:0032385	transferase activity, transferring acyl groups other than amino-acyl groups;positive regulation of intracellular cholesterol transport	Molecular Function;Biological Process	0.861829	0.0115897	up
XP_022340560.1	XM_022484852.1	peroxisomal membrane protein 2-like	GO:0016021	integral component of membrane	Cellular Component	0.850431	0.0401442	up
XP_022323421.1	XM_022467713.1	ubiquinol-cytochrome-c reductase complex assembly factor 1				0.844569	0.025404	up
XP_022332167.1	XM_022476459.1	predicted protein	GO:0006508;GO:0008237;GO:0008270	proteolysis;metallopeptidase activity;zinc ion binding	Biological Process;Molecular Function;Molecular Function	0.830797	0.0160749	up
XP_022339688.1	XM_022483980.1	uncharacterized protein LOC111134695				0.805235	0.0359157	up
XP_022344034.1	XM_022488326.1	pyridine nucleotide-disulfide oxidoreductase domain-containing protein 2-like	GO:0016491;GO:0055114	oxidoreductase activity;oxidation-reduction process	Molecular Function;Biological Process	0.797164	0.0364399	up
XP_022331566.1	XM_022475858.1	intraflagellar transport protein 43 homolog A-like isoform X2	GO:0030991;GO:0031514	intraciliary transport particle A;motile cilium	Cellular Component;Cellular Component	0.793872	0.0498674	up
XP_022297922.1	XM_022442214.1	macrophage-expressed gene 1 protein-like	GO:0016021	integral component of membrane	Cellular Component	0.790585	0.0499124	up
XP_022296484.1	XM_022440776.1	uncharacterized protein LOC111106207	GO:0009607;GO:0016021	response to biotic stimulus;integral component of membrane	Biological Process;Cellular Component	0.781712	0.0309625	up
XP_022313533.1	XM_022457825.1	probable nucleoredoxin 1	GO:0005623;GO:0045454	cell;cell redox homeostasis	Cellular Component;Biological Process	0.77101	0.0385262	up
XP_022296448.1	XM_022440740.1	uncharacterized RING finger protein ZK945.4-like	GO:0005622;GO:0008270	intracellular;zinc ion binding	Cellular Component;Molecular Function	0.75491	0.0460602	up
XP_022343441.1	XM_022487733.1	uncharacterized protein LOC111136688				0.736958	0.0478463	up
XP_022338091.1	XM_022482383.1	ankyrin repeat-containing protein	GO:0005515;GO:0052689	protein binding;carboxylic ester hydrolase activity	Molecular Function;Molecular Function	0.697981	0.0311664	up
XP_022337592.1	XM_022481884.1	39S ribosomal protein L10, mitochondrial	GO:0005739;GO:0015934;GO:0070013	mitochondrion;large ribosomal subunit;intracellular organelle lumen	Cellular Component;Cellular Component;Cellular Component	0.689638	0.00466336	up
XP_022286908.1	XM_022431200.1	uncharacterized protein LOC111099766 isoform X1				0.664179	0.0148353	up
XP_022345982.1	XM_022490274.1	tetratricopeptide repeat protein 1				0.658608	0.0360049	up
XP_022338423.1	XM_022482715.1	mediator of RNA polymerase II transcription subunit 31-like	GO:0003712;GO:0006355;GO:0016592	transcription coregulator activity;regulation of transcription, DNA-templated;mediator complex	Molecular Function;Biological Process;Cellular Component	0.64706	0.0269381	up
XP_022294113.1	XM_022438405.1	ubiquinone biosynthesis O-methyltransferase, mitochondrial-like	GO:0005743;GO:0008152;GO:0010420;GO:0061542	mitochondrial inner membrane;metabolic process;3,4-dihydroxy-5-polyprenylbenzoic acid O-methyltransferase activity;3-demethylubiquinol-n 3-O-methyltransferase activity	Cellular Component;Biological Process;Molecular Function;Molecular Function	0.632891	0.000263157	up
XP_022343546.1	XM_022487838.1	Transmembrane protein 170A	GO:0016020	membrane	Cellular Component	0.618876	0.0462275	up
XP_022294909.1	XM_022439201.1	ankyrin repeat and protein kinase domain-containing protein 1-like	GO:0005515	protein binding	Molecular Function	0.58565	0.0321828	up
XP_022339363.1	XM_022483655.1	uncharacterized protein LOC111134534 isoform X2				0.503863	0.0129573	up
XP_022337865.1	XM_022482157.1	coagulation factor XII-like				0.448636	0.0298553	up
XP_022331903.1	XM_022476195.1	Tripartite motif-containing protein 2				0.407287	0.046969	up
XP_022336725.1	XM_022481017.1	ubiquitin carboxyl-terminal hydrolase CYLD isoform X1	GO:0016579;GO:0036459	protein deubiquitination;thiol-dependent ubiquitinyl hydrolase activity	Biological Process;Molecular Function	0.386856	0.0316949	up
XP_022295098.1	XM_022439390.1	complement C1q tumor necrosis factor-related protein 3-like				0.376089	0.0458264	up
XP_022313960.1	XM_022458252.1	E3 ubiquitin-protein ligase TRIM56-like	GO:0005622;GO:0008270	intracellular;zinc ion binding	Cellular Component;Molecular Function	0.370225	0.0413855	up
XP_022289993.1	XM_022434285.1	uncharacterized protein LOC111101700				0.367916	0.0270507	up
XP_022290947.1	XM_022435239.1	SPRY domain-containing SOCS box protein 4 isoform X2				0.346735	0.0483165	up
XP_022289590.1	XM_022433882.1	calmodulin-like				0.346344	0.0486325	up
XP_022301372.1	XM_022445664.1	zinc finger BED domain-containing protein 1-like	GO:0046983	protein dimerization activity	Molecular Function	0.339971	0.0157511	up
XP_022320823.1	XM_022465115.1	leucine-rich repeat-containing protein 74B	GO:0005509	calcium ion binding	Molecular Function	0.324383	0.0449405	up
XP_022333484.1	XM_022477776.1	Ceroid-lipofuscinosis neuronal protein 6	GO:0005783;GO:0007040;GO:0016020	endoplasmic reticulum;lysosome organization;membrane	Cellular Component;Biological Process;Cellular Component	0.324023	0.0242933	up
XP_022304583.1	XM_022448875.1	Tripartite motif-containing protein 2	GO:0005515;GO:0005622;GO:0008270	protein binding;intracellular;zinc ion binding	Molecular Function;Cellular Component;Molecular Function	0.30775	0.0464264	up
XP_022287580.1	XM_022431872.1	spindle and kinetochore-associated protein 3-like				0.279827	0.0434188	up
XP_022301807.1	XM_022446099.1	caveolin-1-like	GO:0000139;GO:0005901;GO:0070836	Golgi membrane;caveola;caveola assembly	Cellular Component;Cellular Component;Biological Process	0.276465	0.0190993	up
XP_022290011.1	XM_022434303.1	von Willebrand factor D and EGF domain-containing protein-like				0.275149	0.0245146	up
XP_022341434.1	XM_022485726.1	testicular haploid expressed gene protein-like isoform X2				0.253169	0.0375664	up
XP_022317722.1	XM_022462014.1	oncoprotein-induced transcript 3 protein-like				0.252319	0.0166803	up
XP_022301736.1	XM_022446028.1	complement C1q-like protein 4				0.250715	0.0405249	up
XP_022320067.1	XM_022464359.1	uncharacterized protein LOC111122569				0.242645	0.0354414	up
XP_022322886.1	XM_022467178.1	Complement C1q-like protein 4	GO:0005515	protein binding	Molecular Function	0.235628	0.040562	up
XP_022307729.1	XM_022452021.1	receptor-type tyrosine-protein phosphatase alpha-like				0.207082	0.0270868	up
XP_022311042.1	XM_022455334.1	uncharacterized protein LOC111116349				0.195397	0.024505	up
XP_022298839.1	XM_022443131.1	Ankyrin repeat protein	GO:0006811;GO:0016021;GO:0055085	ion transport;integral component of membrane;transmembrane transport	Biological Process;Cellular Component;Biological Process	0.174623	0.0237813	up
XP_022312431.1	XM_022456723.1	kielin/chordin-like protein	GO:0010466;GO:0030414	negative regulation of peptidase activity;peptidase inhibitor activity	Biological Process;Molecular Function	0.172982	0.0466274	up
XP_022326336.1	XM_022470628.1	rab3 GTPase-activating protein catalytic subunit	GO:0005096;GO:0043547	GTPase activator activity;positive regulation of GTPase activity	Molecular Function;Biological Process	0.162486	0.0462275	up
XP_022316803.1	XM_022461095.1	tripartite motif-containing protein 3-like	GO:0005622;GO:0008270	intracellular;zinc ion binding	Cellular Component;Molecular Function	0.156592	0.0382703	up
XP_022331261.1	XM_022475553.1	proline-rich transmembrane protein 1-like	GO:0016020	membrane	Cellular Component	0.14321	0.0381754	up
XP_022322356.1	XM_022466648.1	coiled-coil domain-containing protein 190				0.142489	0.0428367	up
XP_022289677.1	XM_022433969.1	perlucin-like protein	GO:0016020;GO:0030246	membrane;carbohydrate binding	Cellular Component;Molecular Function	0.141251	0.00491097	up
XP_022293492.1	XM_022437784.1	anoctamin-1-like isoform X10	GO:0016021;GO:0046983	integral component of membrane;protein dimerization activity	Cellular Component;Molecular Function	0.1342	0.0307848	up
XP_022314335.1	XM_022458627.1	mitotic spindle assembly checkpoint protein MAD1-like	GO:0007094	mitotic spindle assembly checkpoint	Biological Process	0.122878	0.0490019	up
XP_022311688.1	XM_022455980.1	uncharacterized protein LOC111116921				0.119207	0.0466274	up
XP_022344427.1	XM_022488719.1	Williams-Beuren syndrome chromosomal region 27 protein-like	GO:0016740	transferase activity	Molecular Function	0.117095	0.0373502	up
XP_022307168.1	XM_022451460.1	mucin-17-like isoform X1				0.115644	0.034366	up
XP_022289038.1	XM_022433330.1	connector enhancer of kinase suppressor of ras 2-like isoform X2	GO:0016301;GO:0016310	kinase activity;phosphorylation	Molecular Function;Biological Process	0.114144	0.0467932	up
XP_022300921.1	XM_022445213.1	Temptin	GO:0016021	integral component of membrane	Cellular Component	0.112585	0.0331121	up
XP_022304237.1	XM_022448529.1	uncharacterized protein LOC111111512				0.112081	0.00848505	up
XP_022301766.1	XM_022446058.1	perlucin-like				0.105646	0.0459785	up
XP_022286492.1	XM_022430784.1	DNA-binding protein Ikaros-like	GO:0003676;GO:0016021	nucleic acid binding;integral component of membrane	Molecular Function;Cellular Component	0.0781388	0.0449405	up
XP_022310670.1	XM_022454962.1	interferon-induced protein 44-like isoform X1				-0.0269787	0.00929344	down
XP_022297743.1	XM_022442035.1	tyrosine-protein phosphatase non-receptor type 13-like isoform X4				-0.034675	0.000799571	down
XP_022333946.1	XM_022478238.1	TATA element modulatory factor-like				-0.0350116	4.93937e-05	down
XP_022325526.1	XM_022469818.1	zinc finger and BTB domain-containing protein 17-like	GO:0003677;GO:0043229	DNA binding;intracellular organelle	Molecular Function;Cellular Component	-0.0354579	1.45136e-05	down
XP_022303510.1	XM_022447802.1	uncharacterized protein LOC111111056 isoform X3				-0.0358827	0.000122527	down
XP_022327595.1	XM_022471887.1	cytoplasmic dynein 1 intermediate chain 2-like isoform X21				-0.0361029	3.40121e-05	down
XP_022318173.1	XM_022462465.1	helicase with zinc finger domain 2-like isoform X1	GO:0003723;GO:0004386;GO:0004540;GO:0030374;GO:0046872;GO:0090501;GO:1903508	RNA binding;helicase activity;ribonuclease activity;nuclear receptor transcription coactivator activity;metal ion binding;RNA phosphodiester bond hydrolysis;positive regulation of nucleic acid-templated transcription	Molecular Function;Molecular Function;Molecular Function;Molecular Function;Molecular Function;Biological Process;Biological Process	-0.0361398	4.06057e-05	down
XP_022317013.1	XM_022461305.1	Follistatin-related protein 5	GO:0006486;GO:0008378;GO:0016020	protein glycosylation;galactosyltransferase activity;membrane	Biological Process;Molecular Function;Cellular Component	-0.0361646	2.24975e-05	down
XP_022336339.1	XM_022480631.1	rho GTPase-activating protein 19-like isoform X1	GO:0007165	signal transduction	Biological Process	-0.0362098	2.47634e-05	down
XP_022292113.1	XM_022436405.1	baculoviral IAP repeat-containing protein 3-like isoform X2				-0.0373308	3.80587e-06	down
XP_022325954.1	XM_022470246.1	ubiquitin carboxyl-terminal hydrolase 20	GO:0004843;GO:0006511;GO:0008270;GO:0016579	thiol-dependent ubiquitin-specific protease activity;ubiquitin-dependent protein catabolic process;zinc ion binding;protein deubiquitination	Molecular Function;Biological Process;Molecular Function;Biological Process	-0.0399394	1.97945e-05	down
XP_022316909.1	XM_022461201.1	uncharacterized protein LOC111120476 isoform X1	GO:0016021	integral component of membrane	Cellular Component	-0.0402044	2.70761e-05	down
XP_022299196.1	XM_022443488.1	proline-rich transmembrane protein 4 isoform X1	GO:0006355;GO:0016020;GO:0140110	regulation of transcription, DNA-templated;membrane;transcription regulator activity	Biological Process;Cellular Component;Molecular Function	-0.0403672	3.90419e-06	down
XP_022320122.1	XM_022464414.1	frizzled-5-like	GO:0004888;GO:0005515;GO:0007275;GO:0016021;GO:0016055	transmembrane signaling receptor activity;protein binding;multicellular organism development;integral component of membrane;Wnt signaling pathway	Molecular Function;Molecular Function;Biological Process;Cellular Component;Biological Process	-0.0416286	2.28149e-07	down
XP_022329024.1	XM_022473316.1	serine/threonine-protein phosphatase 2A 56 kDa regulatory subunit gamma isoform-like isoform X5	GO:0000159;GO:0007165;GO:0019888;GO:0043666	protein phosphatase type 2A complex;signal transduction;protein phosphatase regulator activity;regulation of phosphoprotein phosphatase activity	Cellular Component;Biological Process;Molecular Function;Biological Process	-0.041929	8.59471e-06	down
XP_022322997.1	XM_022467289.1	kynureninase-like isoform X2	GO:0005737;GO:0006569;GO:0019805;GO:0030170;GO:0030429;GO:0034354;GO:0043420;GO:0097053	cytoplasm;tryptophan catabolic process;quinolinate biosynthetic process;pyridoxal phosphate binding;kynureninase activity;'de novo' NAD biosynthetic process from tryptophan;anthranilate metabolic process;L-kynurenine catabolic process	Cellular Component;Biological Process;Biological Process;Molecular Function;Molecular Function;Biological Process;Biological Process;Biological Process	-0.0428933	6.24032e-07	down
XP_022287257.1	XM_022431549.1	acetyl-CoA carboxylase-like isoform X1	GO:0003989;GO:0005524;GO:0006633;GO:0046872	acetyl-CoA carboxylase activity;ATP binding;fatty acid biosynthetic process;metal ion binding	Molecular Function;Molecular Function;Biological Process;Molecular Function	-0.0430719	3.46258e-06	down
XP_022315468.1	XM_022459760.1	potassium voltage-gated channel subfamily B member 2-like isoform X5	GO:0005249;GO:0008076;GO:0034765;GO:0051260;GO:0071805	voltage-gated potassium channel activity;voltage-gated potassium channel complex;regulation of ion transmembrane transport;protein homooligomerization;potassium ion transmembrane transport	Molecular Function;Cellular Component;Biological Process;Biological Process;Biological Process	-0.0431952	3.89449e-06	down
XP_022288265.1	XM_022432557.1	allene oxide synthase-lipoxygenase protein	GO:0005515;GO:0016702;GO:0046872;GO:0055114	protein binding;oxidoreductase activity, acting on single donors with incorporation of molecular oxygen, incorporation of two atoms of oxygen;metal ion binding;oxidation-reduction process	Molecular Function;Molecular Function;Molecular Function;Biological Process	-0.0439342	1.72609e-07	down
XP_022332948.1	XM_022477240.1	protein argonaute-2-like isoform X2	GO:0003676;GO:0016021;GO:0031047	nucleic acid binding;integral component of membrane;gene silencing by RNA	Molecular Function;Cellular Component;Biological Process	-0.0440364	4.90193e-06	down
XP_022341424.1	XM_022485716.1	phosphatidylinositol 4,5-bisphosphate 3-kinase catalytic subunit alpha isoform-like	GO:0005524;GO:0016303;GO:0036092;GO:0046854;GO:0046934;GO:0048015	ATP binding;1-phosphatidylinositol-3-kinase activity;phosphatidylinositol-3-phosphate biosynthetic process;phosphatidylinositol phosphorylation;phosphatidylinositol-4,5-bisphosphate 3-kinase activity;phosphatidylinositol-mediated signaling	Molecular Function;Molecular Function;Biological Process;Biological Process;Molecular Function;Biological Process	-0.0445654	1.31728e-06	down
XP_022339574.1	XM_022483866.1	nudC domain-containing protein 1-like				-0.0469276	1.3875e-06	down
XP_022332214.1	XM_022476506.1	neutral alpha-glucosidase AB-like isoform X1	GO:0004553;GO:0005975;GO:0030246	hydrolase activity, hydrolyzing O-glycosyl compounds;carbohydrate metabolic process;carbohydrate binding	Molecular Function;Biological Process;Molecular Function	-0.0474629	1.5076e-05	down
XP_022341591.1	XM_022485883.1	RILP-like protein 1 isoform X5	GO:0046983	protein dimerization activity	Molecular Function	-0.0504704	2.55722e-07	down
XP_022336709.1	XM_022481001.1	ankyrin-2 isoform X1	GO:0004674;GO:0005524;GO:0006468	protein serine/threonine kinase activity;ATP binding;protein phosphorylation	Molecular Function;Molecular Function;Biological Process	-0.0506103	1.0364e-06	down
XP_022298195.1	XM_022442487.1	protein monoglycylase TTLL8-like isoform X11				-0.0507643	2.66612e-08	down
XP_022314411.1	XM_022458703.1	coiled-coil domain-containing protein 78-like isoform X1	GO:0003777;GO:0005524;GO:0007018;GO:0008017	microtubule motor activity;ATP binding;microtubule-based movement;microtubule binding	Molecular Function;Molecular Function;Biological Process;Molecular Function	-0.058704	9.85421e-09	down
XP_022315016.1	XM_022459308.1	TPA_exp: polyprotein	GO:0003676	nucleic acid binding	Molecular Function	-0.0587202	2.31232e-09	down
XP_022315020.1	XM_022459312.1	uncharacterized protein LOC111119290 isoform X4	GO:0003677;GO:0006310;GO:0015074	DNA binding;DNA recombination;DNA integration	Molecular Function;Biological Process;Biological Process	-0.0623744	2.13829e-08	down
XP_022313274.1	XM_022457566.1	N-acetyltransferase ESCO2-like	GO:0016740	transferase activity	Molecular Function	-0.0628474	5.38693e-10	down
XP_022292626.1	XM_022436918.1	putative ATP-dependent RNA helicase DHX33	GO:0003676;GO:0004386;GO:0005524	nucleic acid binding;helicase activity;ATP binding	Molecular Function;Molecular Function;Molecular Function	-0.0630524	0.0476825	down
XP_022309379.1	XM_022453671.1	uncharacterized protein LOC111115090 isoform X1				-0.0639196	9.52691e-08	down
XP_022319202.1	XM_022463494.1	regulator of chromosome condensation-like isoform X2	GO:0016020	membrane	Cellular Component	-0.0640895	3.11858e-09	down
XP_022323391.1	XM_022467683.1	Kyphoscoliosis peptidase				-0.0643418	1.98697e-08	down
XP_022295682.1	XM_022439974.1	uncharacterized protein LOC111105609 isoform X2	GO:0050794	regulation of cellular process	Biological Process	-0.0652851	2.06116e-08	down
XP_022327359.1	XM_022471651.1	histone-lysine N-methyltransferase 2A	GO:0003700;GO:0005634;GO:0006355;GO:0008168;GO:0008270;GO:0032259;GO:0043565	DNA-binding transcription factor activity;nucleus;regulation of transcription, DNA-templated;methyltransferase activity;zinc ion binding;methylation;sequence-specific DNA binding	Molecular Function;Cellular Component;Biological Process;Molecular Function;Molecular Function;Biological Process;Molecular Function	-0.0689285	8.39544e-11	down
XP_022340566.1	XM_022484858.1	pleckstrin homology domain-containing family G member 4B-like isoform X3				-0.0709215	1.44205e-10	down
XP_022329360.1	XM_022473652.1	uncharacterized protein LOC111128177				-0.0717806	5.03972e-08	down
XP_022343177.1	XM_022487469.1	calcium-transporting ATPase sarcoplasmic/endoplasmic reticulum type-like isoform X1	GO:0005388;GO:0005524;GO:0016021;GO:0033017;GO:0070588;GO:0099132	calcium transmembrane transporter activity, phosphorylative mechanism;ATP binding;integral component of membrane;sarcoplasmic reticulum membrane;calcium ion transmembrane transport;cation transmembrane transport	Molecular Function;Molecular Function;Cellular Component;Cellular Component;Biological Process;Biological Process	-0.0741667	9.81037e-12	down
XP_022338662.1	XM_022482954.1	uncharacterized protein LOC111134132 isoform X1	GO:0016020	membrane	Cellular Component	-0.0748882	0.0367265	down
XP_022305247.1	XM_022449539.1	multiple epidermal growth factor-like domains protein 10 isoform X2				-0.0799211	1.11145e-11	down
XP_022288901.1	XM_022433193.1	uncharacterized protein LOC111100993 isoform X1	GO:0016020	membrane	Cellular Component	-0.0826822	0.0309625	down
XP_022343990.1	XM_022488282.1	zinc finger protein Xfin-like	GO:0003676	nucleic acid binding	Molecular Function	-0.0847485	3.01412e-13	down
XP_022293495.1	XM_022437787.1	anoctamin-1-like isoform X10	GO:0016021;GO:0046983	integral component of membrane;protein dimerization activity	Cellular Component;Molecular Function	-0.0865636	0.0337343	down
XP_022328795.1	XM_022473087.1	mitochondrial uncoupling protein 2-like	GO:0005739;GO:0006839;GO:0016020;GO:0022857;GO:0055085;GO:0070887	mitochondrion;mitochondrial transport;membrane;transmembrane transporter activity;transmembrane transport;cellular response to chemical stimulus	Cellular Component;Biological Process;Cellular Component;Molecular Function;Biological Process;Biological Process	-0.0885179	0.0371668	down
XP_022338984.1	XM_022483276.1	Putative apoptosis inhibitor ORF42	GO:0016020	membrane	Cellular Component	-0.088685	3.01412e-13	down
XP_022323437.1	XM_022467729.1	lachesin	GO:0016020	membrane	Cellular Component	-0.0897251	0.0246218	down
XP_022287468.1	XM_022431760.1	Transposon Tf2-6 polyprotein	GO:0003676	nucleic acid binding	Molecular Function	-0.092827	1.81688e-12	down
XP_022328828.1	XM_022473120.1	uncharacterized protein LOC111127846 isoform X3				-0.0980797	0.0449405	down
XP_022295720.1	XM_022440012.1	uncharacterized protein LOC111105635				-0.100954	2.41382e-14	down
XP_022291971.1	XM_022436263.1	polyphosphoinositide phosphatase	GO:0007399;GO:0016043;GO:0042578;GO:0043227;GO:0043229;GO:0048869	nervous system development;cellular component organization;phosphoric ester hydrolase activity;membrane-bounded organelle;intracellular organelle;cellular developmental process	Biological Process;Biological Process;Molecular Function;Cellular Component;Cellular Component;Biological Process	-0.101523	0.0422521	down
XP_022305676.1	XM_022449968.1	probable inactive protein kinase DDB_G0270444				-0.103852	4.56329e-13	down
XP_022315075.1	XM_022459367.1	acyl-coenzyme A thioesterase 13-like				-0.106063	0.0454958	down
XP_022321456.1	XM_022465748.1	uncharacterized protein LOC111123435 isoform X1				-0.106129	2.95847e-12	down
XP_022325964.1	XM_022470256.1	dynamin-1-like isoform X3	GO:0003924;GO:0005525;GO:0008017;GO:0014069;GO:0016185;GO:0030424;GO:0031410;GO:0044327;GO:0050803;GO:0072583;GO:0098793;GO:0098844;GO:0098884	GTPase activity;GTP binding;microtubule binding;postsynaptic density;synaptic vesicle budding from presynaptic endocytic zone membrane;axon;cytoplasmic vesicle;dendritic spine head;regulation of synapse structure or activity;clathrin-dependent endocytosis;presynapse;postsynaptic endocytic zone membrane;postsynaptic neurotransmitter receptor internalization	Molecular Function;Molecular Function;Molecular Function;Cellular Component;Biological Process;Cellular Component;Cellular Component;Cellular Component;Biological Process;Biological Process;Cellular Component;Cellular Component;Biological Process	-0.115322	0.0298553	down
XP_022306775.1	XM_022451067.1	Ras-related protein Rab-27A	GO:0003924;GO:0005525;GO:0006886;GO:0030141;GO:0032402;GO:0032482;GO:0042470;GO:0045921	GTPase activity;GTP binding;intracellular protein transport;secretory granule;melanosome transport;Rab protein signal transduction;melanosome;positive regulation of exocytosis	Molecular Function;Molecular Function;Biological Process;Cellular Component;Biological Process;Biological Process;Cellular Component;Biological Process	-0.117547	0.0344345	down
XP_022345061.1	XM_022489353.1	Gametocyte-specific factor 1	GO:0007283	spermatogenesis	Biological Process	-0.119507	9.03611e-18	down
XP_022337211.1	XM_022481503.1	uncharacterized protein LOC111133279 isoform X1	GO:0005622;GO:0008270	intracellular;zinc ion binding	Cellular Component;Molecular Function	-0.12387	0.0335315	down
XP_022340037.1	XM_022484329.1	PH domain leucine-rich repeat-containing protein phosphatase 2-like isoform X3	GO:0003824	catalytic activity	Molecular Function	-0.124504	0.00267829	down
XP_022338166.1	XM_022482458.1	uncharacterized protein LOC111133795 isoform X1	GO:0016020	membrane	Cellular Component	-0.128388	0.0490019	down
XP_022336380.1	XM_022480672.1	sepiapterin reductase	GO:0004757;GO:0006729;GO:0055114	sepiapterin reductase activity;tetrahydrobiopterin biosynthetic process;oxidation-reduction process	Molecular Function;Biological Process;Biological Process	-0.132202	4.90087e-16	down
XP_022288982.1	XM_022433274.1	alpha-adducin-like isoform X1				-0.136426	0.0326935	down
XP_022286655.1	XM_022430947.1	vacuolar protein sorting-associated protein 13A isoform X1				-0.13699	0.0229932	down
XP_022306571.1	XM_022450863.1	Chitin synthase 1	GO:0016021;GO:0016758	integral component of membrane;transferase activity, transferring hexosyl groups	Cellular Component;Molecular Function	-0.141783	0.00114064	down
XP_022346109.1	XM_022490401.1	multiple epidermal growth factor-like domains protein 10 isoform X2				-0.142991	0.0226798	down
XP_022310832.1	XM_022455124.1	ankyrin-1-like isoform X2				-0.145367	0.040981	down
XP_022303810.1	XM_022448102.1	synaptosomal-associated protein 47-like				-0.146408	0.0166134	down
XP_022304339.1	XM_022448631.1	apolipoprotein L3	GO:0005576;GO:0006869;GO:0008289;GO:0042157	extracellular region;lipid transport;lipid binding;lipoprotein metabolic process	Cellular Component;Biological Process;Molecular Function;Biological Process	-0.146721	1.43202e-16	down
XP_022311335.1	XM_022455627.1	trihelix transcription factor GTL2-like				-0.148594	0.00567701	down
XP_022327168.1	XM_022471460.1	uncharacterized protein LOC111126669 isoform X3	GO:0090305	nucleic acid phosphodiester bond hydrolysis	Biological Process	-0.153151	4.14057e-23	down
XP_022304249.1	XM_022448541.1	rho GTPase-activating protein 21-like isoform X3	GO:0005096;GO:0007165;GO:0043547	GTPase activator activity;signal transduction;positive regulation of GTPase activity	Molecular Function;Biological Process;Biological Process	-0.154529	0.0242352	down
XP_022316367.1	XM_022460659.1	mediator of DNA damage checkpoint protein 1-like				-0.158915	0.0167542	down
XP_022297209.1	XM_022441501.1	uncharacterized protein LOC111106711 isoform X5				-0.164484	0.0446397	down
XP_022334271.1	XM_022478563.1	zinc finger MYM-type 1-like protein				-0.168259	0.00142421	down
XP_022305985.1	XM_022450277.1	uncharacterized protein LOC111112629 isoform X13				-0.168418	6.61608e-05	down
XP_022303599.1	XM_022447891.1	uncharacterized protein LOC111111109 isoform X3				-0.168632	0.0318402	down
XP_022290755.1	XM_022435047.1	rho GTPase-activating protein 20-like isoform X7				-0.169167	0.00701491	down
XP_022338546.1	XM_022482838.1	RUN domain-containing protein 1-like				-0.170985	0.0155275	down
XP_022304919.1	XM_022449211.1	Enterin neuropeptide	GO:0046872	metal ion binding	Molecular Function	-0.174949	0.0312851	down
XP_022303058.1	XM_022447350.1	glucose transporter type 1-like isoform X1	GO:0008643;GO:0016021;GO:0022857;GO:0042593;GO:0048085;GO:0055085;GO:0090277	carbohydrate transport;integral component of membrane;transmembrane transporter activity;glucose homeostasis;adult chitin-containing cuticle pigmentation;transmembrane transport;positive regulation of peptide hormone secretion	Biological Process;Cellular Component;Molecular Function;Biological Process;Biological Process;Biological Process;Biological Process	-0.175862	0.00387875	down
XP_022328913.1	XM_022473205.1	cytoplasmic dynein 2 light intermediate chain 1-like	GO:0005868;GO:0005930;GO:0008569;GO:0035721;GO:0035735;GO:0036064;GO:0045504	cytoplasmic dynein complex;axoneme;ATP-dependent microtubule motor activity, minus-end-directed;intraciliary retrograde transport;intraciliary transport involved in cilium assembly;ciliary basal body;dynein heavy chain binding	Cellular Component;Cellular Component;Molecular Function;Biological Process;Biological Process;Cellular Component;Molecular Function	-0.179558	0.0160749	down
XP_022294418.1	XM_022438710.1	uncharacterized protein LOC111104648 isoform X2				-0.181506	0.0449103	down
XP_022341483.1	XM_022485775.1	uncharacterized protein LOC111102723 isoform X2				-0.181817	0.00709372	down
XP_022335034.1	XM_022479326.1	ESF1 homolog				-0.184845	0.00709372	down
XP_022290628.1	XM_022434920.1	acid-sensing ion channel 1A-like	GO:0006814;GO:0016020	sodium ion transport;membrane	Biological Process;Cellular Component	-0.185549	0.0471902	down
XP_022338329.1	XM_022482621.1	cholecystokinin receptor type A-like	GO:0004930;GO:0007186;GO:0016021	G protein-coupled receptor activity;G protein-coupled receptor signaling pathway;integral component of membrane	Molecular Function;Biological Process;Cellular Component	-0.193111	0.00733738	down
XP_022342357.1	XM_022486649.1	Tudor domain-containing protein 1				-0.196013	0.00364331	down
XP_022339695.1	XM_022483987.1	carbonic anhydrase 14-like isoform X1	GO:0004089;GO:0008270;GO:0016021	carbonate dehydratase activity;zinc ion binding;integral component of membrane	Molecular Function;Molecular Function;Cellular Component	-0.199921	0.0293625	down
XP_022337252.1	XM_022481544.1	uncharacterized protein LOC111133291	GO:0005622;GO:0008270	intracellular;zinc ion binding	Cellular Component;Molecular Function	-0.200785	0.00138254	down
XP_022334973.1	XM_022479265.1	troponin T, skeletal muscle-like isoform X3				-0.201801	0.00840859	down
XP_022309081.1	XM_022453373.1	uncharacterized protein LOC111114859 isoform X1	GO:0016020	membrane	Cellular Component	-0.202569	0.0476825	down
XP_022306469.1	XM_022450761.1	carcinoembryonic antigen-related cell adhesion molecule 1-like isoform X2				-0.20708	0.0153832	down
XP_022306504.1	XM_022450796.1	uncharacterized protein LOC111112916 isoform X1	GO:0016020	membrane	Cellular Component	-0.207653	0.0368672	down
XP_022298666.1	XM_022442958.1	uncharacterized protein LOC111107666 isoform X2				-0.209991	0.015117	down
XP_022305929.1	XM_022450221.1	uncharacterized protein LOC111112612 isoform X8				-0.212945	0.0031942	down
XP_022315665.1	XM_022459957.1	Fibronectin type III domain-containing protein 1				-0.213952	0.0346092	down
XP_022343711.1	XM_022488003.1	uncharacterized protein LOC111136863 isoform X1	GO:0016020	membrane	Cellular Component	-0.215026	0.0365888	down
XP_022335944.1	XM_022480236.1	general stress protein				-0.221144	0.0123299	down
XP_022293016.1	XM_022437308.1	serine/threonine-protein phosphatase 6 regulatory ankyrin repeat subunit A-like isoform X1	GO:0005515	protein binding	Molecular Function	-0.222742	0.000469688	down
XP_022298678.1	XM_022442970.1	uncharacterized protein LOC111107668 isoform X1				-0.22427	0.0320039	down
XP_022304240.1	XM_022448532.1	uncharacterized protein LOC111111514 isoform X1				-0.224581	0.0149444	down
XP_022290051.1	XM_022434343.1	ribonuclease Oy-like				-0.224862	0.0216706	down
XP_022334628.1	XM_022478920.1	sodium/glucose cotransporter 4-like	GO:0005412;GO:0006814;GO:0016021;GO:0055085	glucose:sodium symporter activity;sodium ion transport;integral component of membrane;transmembrane transport	Molecular Function;Biological Process;Cellular Component;Biological Process	-0.230643	0.00266496	down
XP_022340918.1	XM_022485210.1	arginine/serine-rich protein PNISR-like				-0.23282	0.000607398	down
XP_022343667.1	XM_022487959.1	caspase-2-like isoform X1	GO:0004197;GO:0006508	cysteine-type endopeptidase activity;proteolysis	Molecular Function;Biological Process	-0.237698	0.00457728	down
XP_022342426.1	XM_022486718.1	unconventional myosin-XVIIIa-like isoform X2				-0.239164	0.00901119	down
XP_022298283.1	XM_022442575.1	xanthine dehydrogenase/oxidase-like isoform X1	GO:0003723;GO:0004553;GO:0005975;GO:0016725;GO:0044237;GO:0046914;GO:0051536;GO:0055114;GO:0071949	RNA binding;hydrolase activity, hydrolyzing O-glycosyl compounds;carbohydrate metabolic process;oxidoreductase activity, acting on CH or CH2 groups;cellular metabolic process;transition metal ion binding;iron-sulfur cluster binding;oxidation-reduction process;FAD binding	Molecular Function;Molecular Function;Biological Process;Molecular Function;Biological Process;Molecular Function;Molecular Function;Biological Process;Molecular Function	-0.240053	0.0329891	down
XP_022311508.1	XM_022455800.1	multiple epidermal growth factor-like domains protein 10 isoform X1				-0.248015	0.0132506	down
XP_022332072.1	XM_022476364.1	brain-specific angiogenesis inhibitor 1-like				-0.251157	0.0355262	down
XP_022337245.1	XM_022481537.1	uncharacterized protein LOC111133288 isoform X1	GO:0005515;GO:0005622;GO:0008270	protein binding;intracellular;zinc ion binding	Molecular Function;Cellular Component;Molecular Function	-0.253894	0.0100254	down
XP_022321462.1	XM_022465754.1	uncharacterized protein LOC111123437	GO:0003677;GO:0006310;GO:0015074	DNA binding;DNA recombination;DNA integration	Molecular Function;Biological Process;Biological Process	-0.254519	0.00516869	down
XP_022337289.1	XM_022481581.1	actin cytoskeleton-regulatory complex protein pan1-like				-0.257986	0.000356758	down
XP_022326746.1	XM_022471038.1	male-specific lethal 3 homolog isoform X1	GO:0005634;GO:0006325;GO:0006355	nucleus;chromatin organization;regulation of transcription, DNA-templated	Cellular Component;Biological Process;Biological Process	-0.261141	0.00146088	down
XP_022295171.1	XM_022439463.1	multiple epidermal growth factor-like domains protein 6 isoform X4				-0.26455	0.0287184	down
XP_022325554.1	XM_022469846.1	spermatogenesis-associated serine-rich protein 2-like isoform X2				-0.274359	0.0350975	down
XP_022308504.1	XM_022452796.1	PHD finger protein ALFIN-LIKE 2-like				-0.277539	0.0382083	down
XP_022314170.1	XM_022458462.1	protein FAM149B1-like isoform X3				-0.281032	0.0426414	down
XP_022320095.1	XM_022464387.1	ATP synthase subunits region ORF 7	GO:0009209;GO:0009220	pyrimidine ribonucleoside triphosphate biosynthetic process;pyrimidine ribonucleotide biosynthetic process	Biological Process;Biological Process	-0.283384	0.00393196	down
XP_022291303.1	XM_022435595.1	uncharacterized protein LOC111102723 isoform X2				-0.285389	0.0174634	down
XP_022314077.1	XM_022458369.1	nuclear apoptosis-inducing factor 1-like	GO:0005794;GO:0006486;GO:0008378;GO:0016021	Golgi apparatus;protein glycosylation;galactosyltransferase activity;integral component of membrane	Cellular Component;Biological Process;Molecular Function;Cellular Component	-0.298429	0.0210247	down
XP_022342559.1	XM_022486851.1	protein transport protein SEC9-like	GO:0016020	membrane	Cellular Component	-0.302588	0.00449523	down
XP_022287626.1	XM_022431918.1	uncharacterized protein LOC111100239 isoform X1	GO:0005515;GO:0005622;GO:0008270	protein binding;intracellular;zinc ion binding	Molecular Function;Cellular Component;Molecular Function	-0.314717	0.025369	down
XP_022308779.1	XM_022453071.1	proline-rich protein 36-like				-0.322059	0.00179145	down
XP_022308145.1	XM_022452437.1	Transposon Ty3-G Gag-Pol polyprotein	GO:0003676;GO:0008270;GO:0015074	nucleic acid binding;zinc ion binding;DNA integration	Molecular Function;Molecular Function;Biological Process	-0.330532	0.0474534	down
XP_022321902.1	XM_022466194.1	Immunoglobulin superfamily DCC subclass member 3				-0.334218	0.00418273	down
XP_022301397.1	XM_022445689.1	uncharacterized protein LOC111109526 isoform X4				-0.350996	6.46562e-07	down
XP_022308787.1	XM_022453079.1	uncharacterized protein LOC111114669 isoform X1				-0.360655	0.00733738	down
XP_022311092.1	XM_022455384.1	uncharacterized protein LOC111116394				-0.363611	0.0491294	down
XP_022333737.1	XM_022478029.1	protein FAM136A-like				-0.365578	0.0148895	down
XP_022311368.1	XM_022455660.1	uncharacterized protein LOC111116662				-0.375653	0.035302	down
XP_022288753.1	XM_022433045.1	putative inhibitor of apoptosis				-0.400997	7.82277e-05	down
XP_022298156.1	XM_022442448.1	uncharacterized protein LOC111107309	GO:0003676	nucleic acid binding	Molecular Function	-0.407284	0.0344022	down
XP_022320774.1	XM_022465066.1	nuclear pore complex protein Nup98-Nup96	GO:0005488;GO:0005643;GO:0006913;GO:0017056;GO:0033036;GO:0071702;GO:0071705	binding;nuclear pore;nucleocytoplasmic transport;structural constituent of nuclear pore;macromolecule localization;organic substance transport;nitrogen compound transport	Molecular Function;Cellular Component;Biological Process;Molecular Function;Biological Process;Biological Process;Biological Process	-0.449301	0.0318402	down
XP_022303116.1	XM_022447408.1	proline-rich protein HaeIII subfamily 1-like				-0.454713	0.0273952	down
XP_022319180.1	XM_022463472.1	ran-binding protein 3-like	GO:0005623;GO:0046907	cell;intracellular transport	Cellular Component;Biological Process	-0.491043	0.041956	down
XP_022301898.1	XM_022446190.1	zinc finger protein ZFP69-like				-0.502114	0.0269381	down
XP_022297112.1	XM_022441404.1	AT-rich binding protein-like isoform X1				-0.539588	0.0136805	down
XP_022300820.1	XM_022445112.1	Tripartite motif-containing protein 2				-0.542337	0.0154725	down
XP_022311023.1	XM_022455315.1	uncharacterized protein LOC111116331	GO:0003677;GO:0004518	DNA binding;nuclease activity	Molecular Function;Molecular Function	-0.546684	0.000185623	down
XP_022338504.1	XM_022482796.1	uncharacterized protein LOC111134001	GO:0016020	membrane	Cellular Component	-0.553379	0.0463631	down
XP_022320575.1	XM_022464867.1	ATP-binding cassette sub-family G member 1-like isoform X1	GO:0005524;GO:0006810;GO:0016021;GO:0016887	ATP binding;transport;integral component of membrane;ATPase activity	Molecular Function;Biological Process;Cellular Component;Molecular Function	-0.566521	0.000528203	down
XP_022324661.1	XM_022468953.1	tyrosine-protein kinase BAZ1B-like	GO:0005634;GO:0005694;GO:0006325;GO:0016301;GO:0016310;GO:0044446;GO:0046872	nucleus;chromosome;chromatin organization;kinase activity;phosphorylation;obsolete intracellular organelle part;metal ion binding	Cellular Component;Cellular Component;Biological Process;Molecular Function;Biological Process;Cellular Component;Molecular Function	-0.571933	0.0117602	down
XP_022296920.1	XM_022441212.1	histone-lysine N-methyltransferase 2E-like isoform X1	GO:0008168;GO:0032259	methyltransferase activity;methylation	Molecular Function;Biological Process	-0.574233	0.0377196	down
XP_022329159.1	XM_022473451.1	mortality factor 4-like protein 1	GO:0006355;GO:0016573;GO:0016580;GO:0035267	regulation of transcription, DNA-templated;histone acetylation;Sin3 complex;NuA4 histone acetyltransferase complex	Biological Process;Biological Process;Cellular Component;Cellular Component	-0.577194	0.0124055	down
XP_022292832.1	XM_022437124.1	protein SON-like isoform X1	GO:0003723;GO:0043484;GO:0051726	RNA binding;regulation of RNA splicing;regulation of cell cycle	Molecular Function;Biological Process;Biological Process	-0.585756	0.00943757	down
XP_022332521.1	XM_022476813.1	CLK4-associating serine/arginine rich protein-like isoform X1				-0.599243	0.0443209	down
XP_022313391.1	XM_022457683.1	histone acetyltransferase KAT6B-like	GO:0000786;GO:0003677;GO:0003700;GO:0003713;GO:0004402;GO:0006334;GO:0006355;GO:0008270;GO:0043966;GO:0048513;GO:0070776;GO:1903508	nucleosome;DNA binding;DNA-binding transcription factor activity;transcription coactivator activity;histone acetyltransferase activity;nucleosome assembly;regulation of transcription, DNA-templated;zinc ion binding;histone H3 acetylation;animal organ development;MOZ/MORF histone acetyltransferase complex;positive regulation of nucleic acid-templated transcription	Cellular Component;Molecular Function;Molecular Function;Molecular Function;Molecular Function;Biological Process;Biological Process;Molecular Function;Biological Process;Biological Process;Cellular Component;Biological Process	-0.610005	0.0305507	down
XP_022290491.1	XM_022434783.1	DNA-directed RNA polymerase II subunit RPB1	GO:0003677;GO:0003899;GO:0005665;GO:0006366	DNA binding;DNA-directed 5'-3' RNA polymerase activity;RNA polymerase II, core complex;transcription by RNA polymerase II	Molecular Function;Molecular Function;Cellular Component;Biological Process	-0.619095	0.00500436	down
XP_022290572.1	XM_022434864.1	hemicentin-1-like isoform X1				-0.620129	0.003343	down
XP_022312032.1	XM_022456324.1	eppin-like	GO:0004867;GO:0010951	serine-type endopeptidase inhibitor activity;negative regulation of endopeptidase activity	Molecular Function;Biological Process	-0.628211	0.0346617	down
XP_022343408.1	XM_022487700.1	cleavage and polyadenylation specificity factor subunit 1-like	GO:0003676;GO:0005634	nucleic acid binding;nucleus	Molecular Function;Cellular Component	-0.637534	0.0376884	down
XP_022336331.1	XM_022480623.1	serine/threonine-protein kinase mig-15-like isoform X1				-0.646501	0.0216398	down
XP_022309523.1	XM_022453815.1	uncharacterized protein DDB_G0271670-like	GO:0003676	nucleic acid binding	Molecular Function	-0.665332	0.0439578	down
XP_022344467.1	XM_022488759.1	transcription regulator protein BACH1	GO:0008146;GO:0016021	sulfotransferase activity;integral component of membrane	Molecular Function;Cellular Component	-0.66721	0.0357883	down
XP_022323750.1	XM_022468042.1	formin-binding protein 4-like				-0.667442	0.0451867	down
XP_022319645.1	XM_022463937.1	Tripartite motif-containing protein 2	GO:0005515	protein binding	Molecular Function	-0.673828	0.024639	down
XP_022327073.1	XM_022471365.1	protein furry-like	GO:0000902	cell morphogenesis	Biological Process	-0.676826	0.00651212	down
XP_022317869.1	XM_022462161.1	DNA repair endonuclease XPF	GO:0000110;GO:0000724;GO:0000784;GO:0003684;GO:0003697;GO:0004520;GO:0006295;GO:0006296;GO:0008022;GO:0009411;GO:0032205;GO:0047485	nucleotide-excision repair factor 1 complex;double-strand break repair via homologous recombination;nuclear chromosome, telomeric region;damaged DNA binding;single-stranded DNA binding;endodeoxyribonuclease activity;nucleotide-excision repair, DNA incision, 3'-to lesion;nucleotide-excision repair, DNA incision, 5'-to lesion;protein C-terminus binding;response to UV;negative regulation of telomere…	Cellular Component;Biological Process;Cellular Component;Molecular Function;Molecular Function;Molecular Function;Biological Process;Biological Process;Molecular Function;Biological Process;Biological Process;Molecular Function	-0.68113	0.00213662	down
XP_022315613.1	XM_022459905.1	60 kDa SS-A/Ro ribonucleoprotein	GO:0003723	RNA binding	Molecular Function	-0.682469	0.0201257	down
XP_022302909.1	XM_022447201.1	methionine aminopeptidase 2-like	GO:0005737;GO:0006508;GO:0046872;GO:0070006;GO:0070084	cytoplasm;proteolysis;metal ion binding;metalloaminopeptidase activity;protein initiator methionine removal	Cellular Component;Biological Process;Molecular Function;Molecular Function;Biological Process	-0.684348	0.0464622	down
XP_022339977.1	XM_022484269.1	E3 ubiquitin-protein ligase Bre1-like isoform X1	GO:0004842;GO:0005634;GO:0010390;GO:0016874;GO:0046872	ubiquitin-protein transferase activity;nucleus;histone monoubiquitination;ligase activity;metal ion binding	Molecular Function;Cellular Component;Biological Process;Molecular Function;Molecular Function	-0.710036	0.0356807	down
XP_022312963.1	XM_022457255.1	dystrophin-like isoform X2	GO:0008270	zinc ion binding	Molecular Function	-0.711282	0.0184957	down
XP_022328615.1	XM_022472907.1	triple collagen helix repeat-containing				-0.713878	0.0241255	down
XP_022289043.1	XM_022433335.1	calcium-responsive transcription factor-like				-0.716939	0.00711798	down
XP_022299460.1	XM_022443752.1	FYVE, RhoGEF and PH domain-containing protein 6	GO:0005089;GO:0016020;GO:0035023;GO:0046872	Rho guanyl-nucleotide exchange factor activity;membrane;regulation of Rho protein signal transduction;metal ion binding	Molecular Function;Cellular Component;Biological Process;Molecular Function	-0.725442	0.0427034	down
XP_022342335.1	XM_022486627.1	phosphatidylinositol 4-kinase alpha isoform X1	GO:0016301;GO:0046854;GO:0048015	kinase activity;phosphatidylinositol phosphorylation;phosphatidylinositol-mediated signaling	Molecular Function;Biological Process;Biological Process	-0.732983	0.00538049	down
XP_022308808.1	XM_022453100.1	sentrin-specific protease 1-like	GO:0006508;GO:0008234;GO:0016818	proteolysis;cysteine-type peptidase activity;hydrolase activity, acting on acid anhydrides, in phosphorus-containing anhydrides	Biological Process;Molecular Function;Molecular Function	-0.737529	0.0273622	down
XP_022342137.1	XM_022486429.1	serine/threonine-protein kinase PAK 3-like isoform X3	GO:0004674;GO:0005524;GO:0006468;GO:0007015	protein serine/threonine kinase activity;ATP binding;protein phosphorylation;actin filament organization	Molecular Function;Molecular Function;Biological Process;Biological Process	-0.754465	0.0470787	down
XP_022326362.1	XM_022470654.1	U3 small nucleolar RNA-associated protein 18 homolog				-0.75895	0.0453034	down
XP_022322414.1	XM_022466706.1	LOW QUALITY PROTEIN: supervillin-like	GO:0007010;GO:0051015	cytoskeleton organization;actin filament binding	Biological Process;Molecular Function	-0.759185	0.0139357	down
XP_022323254.1	XM_022467546.1	kinesin-associated protein 3-like	GO:0007017;GO:0016021;GO:0016939;GO:0019894	microtubule-based process;integral component of membrane;kinesin II complex;kinesin binding	Biological Process;Cellular Component;Cellular Component;Molecular Function	-0.779545	0.0461688	down
XP_022314149.1	XM_022458441.1	scaffold attachment factor B2-like isoform X2 [Crassostrea virginica]				-0.780747	0.0451867	down
XP_022335155.1	XM_022479447.1	ubiquitin-associated protein 2-like isoform X2				-0.785788	0.0354811	down
XP_022319411.1	XM_022463703.1	multiple PDZ domain protein-like	GO:0005515	protein binding	Molecular Function	-0.790251	0.00130001	down
XP_022316935.1	XM_022461227.1	HEAT repeat-containing protein 1	GO:0043231	intracellular membrane-bounded organelle	Cellular Component	-0.790988	0.0408951	down
XP_022330971.1	XM_022475263.1	endoplasmic reticulum aminopeptidase 1-like isoform X2	GO:0016020;GO:0046872;GO:0070011	membrane;metal ion binding;peptidase activity, acting on L-amino acid peptides	Cellular Component;Molecular Function;Molecular Function	-0.794652	0.0226901	down
XP_022332216.1	XM_022476508.1	protein dispatched homolog 1 isoform X2	GO:0007224;GO:0007389;GO:0016021	smoothened signaling pathway;pattern specification process;integral component of membrane	Biological Process;Biological Process;Cellular Component	-0.796233	0.0294388	down
XP_022329992.1	XM_022474284.1	adenosine deaminase-like protein	GO:0019239	deaminase activity	Molecular Function	-0.801443	0.0411127	down
XP_022342487.1	XM_022486779.1	fragile X mental retardation syndrome-related protein 1-like isoform X2	GO:0003729;GO:0006417	mRNA binding;regulation of translation	Molecular Function;Biological Process	-0.806294	0.00145199	down
XP_022316753.1	XM_022461045.1	centrosomal protein of 131 kDa-like	GO:0005929;GO:0035735	cilium;intraciliary transport involved in cilium assembly	Cellular Component;Biological Process	-0.807913	0.000187196	down
XP_022299240.1	XM_022443532.1	regulator of nonsense transcripts 2-like	GO:0000184;GO:0003723	nuclear-transcribed mRNA catabolic process, nonsense-mediated decay;RNA binding	Biological Process;Molecular Function	-0.809324	0.0150369	down
XP_022319474.1	XM_022463766.1	DNA (cytosine-5)-methyltransferase 3A-like	GO:0008168;GO:0032259	methyltransferase activity;methylation	Molecular Function;Biological Process	-0.812315	0.0479368	down
XP_022336630.1	XM_022480922.1	Fumarate hydratase class I, aerobic	GO:0004333;GO:0006091	fumarate hydratase activity;generation of precursor metabolites and energy	Molecular Function;Biological Process	-0.817216	0.0415331	down
XP_022338696.1	XM_022482988.1	actin-like protein 6A	GO:0043044;GO:0071564	ATP-dependent chromatin remodeling;npBAF complex	Biological Process;Cellular Component	-0.835027	0.0324289	down
XP_022319763.1	XM_022464055.1	dystrobrevin beta-like isoform X4	GO:0008270	zinc ion binding	Molecular Function	-0.838742	0.0414801	down
XP_022326303.1	XM_022470595.1	RNA-binding protein MEX3B-like	GO:0003723	RNA binding	Molecular Function	-0.84487	0.0459634	down
XP_022345874.1	XM_022490166.1	E3 ubiquitin-protein ligase TRIM33	GO:0046872	metal ion binding	Molecular Function	-0.845487	0.00913852	down
XP_022335537.1	XM_022479829.1	exosome component 10-like	GO:0000166;GO:0000176;GO:0003676;GO:0006396;GO:0008408;GO:0090305	nucleotide binding;nuclear exosome (RNase complex);nucleic acid binding;RNA processing;3'-5' exonuclease activity;nucleic acid phosphodiester bond hydrolysis	Molecular Function;Cellular Component;Molecular Function;Biological Process;Molecular Function;Biological Process	-0.854886	0.0197425	down
XP_022320749.1	XM_022465041.1	spermatogenesis-associated protein 20-like				-0.87658	0.035371	down
XP_022339742.1	XM_022484034.1	Collagen alpha-1(IV) chain	GO:0016020;GO:0048731	membrane;system development	Cellular Component;Biological Process	-0.880313	0.0375223	down
XP_022311817.1	XM_022456109.1	colorectal mutant cancer protein isoform X1				-0.890969	0.011889	down
XP_022337263.1	XM_022481555.1	uncharacterized protein LOC111133295	GO:0005622;GO:0008270	intracellular;zinc ion binding	Cellular Component;Molecular Function	-0.900979	0.0378293	down
XP_022316945.1	XM_022461237.1	poly(A) RNA polymerase, mitochondrial	GO:0003676;GO:0006807;GO:0016779;GO:0043170;GO:0044237;GO:0044238	nucleic acid binding;nitrogen compound metabolic process;nucleotidyltransferase activity;macromolecule metabolic process;cellular metabolic process;primary metabolic process	Molecular Function;Biological Process;Molecular Function;Biological Process;Biological Process;Biological Process	-0.902277	0.0341151	down
XP_022340499.1	XM_022484791.1	phosphoinositide 3-kinase regulatory subunit 4-like	GO:0004672;GO:0005515;GO:0005524;GO:0006468;GO:0006914;GO:0007034;GO:0012505;GO:0035032;GO:0043227;GO:0043229;GO:0044422;GO:0046907	protein kinase activity;protein binding;ATP binding;protein phosphorylation;autophagy;vacuolar transport;endomembrane system;phosphatidylinositol 3-kinase complex, class III;membrane-bounded organelle;intracellular organelle;obsolete organelle part;intracellular transport	Molecular Function;Molecular Function;Molecular Function;Biological Process;Biological Process;Biological Process;Cellular Component;Cellular Component;Cellular Component;Cellular Component;Cellular Component;Biological Process	-0.904847	0.0478186	down
XP_022339618.1	XM_022483910.1	poly(U)-binding-splicing factor PUF60-like isoform X2	GO:0003723	RNA binding	Molecular Function	-0.931363	0.040328	down
XP_022294725.1	XM_022439017.1	beta-1,4-N-acetylgalactosaminyltransferase bre-4-like	GO:0005975;GO:0016020;GO:0016757	carbohydrate metabolic process;membrane;transferase activity, transferring glycosyl groups	Biological Process;Cellular Component;Molecular Function	-0.943292	0.0354917	down
XP_022294652.1	XM_022438944.1	polyphosphoinositide phosphatase	GO:0042578	phosphoric ester hydrolase activity	Molecular Function	-0.956017	0.0307127	down
XP_022317740.1	XM_022462032.1	Methyltransferase-like protein 12, mitochondrial	GO:0016740	transferase activity	Molecular Function	-0.965222	0.0266304	down
XP_022296066.1	XM_022440358.1	serine/threonine-protein phosphatase 6 regulatory ankyrin repeat subunit B-like	GO:0005515	protein binding	Molecular Function	-0.994747	0.047981	down
XP_022341068.1	XM_022485360.1	nuclear receptor subfamily 0 group B member 2-like	GO:0003677;GO:0003707;GO:0005634;GO:0006355;GO:0043401;GO:0048519;GO:0140110	DNA binding;steroid hormone receptor activity;nucleus;regulation of transcription, DNA-templated;steroid hormone mediated signaling pathway;negative regulation of biological process;transcription regulator activity	Molecular Function;Molecular Function;Cellular Component;Biological Process;Biological Process;Biological Process;Molecular Function	-1.00519	0.00654133	down
XP_022340536.1	XM_022484828.1	JmjC domain-containing protein 7				-1.00634	0.0303875	down
XP_022336322.1	XM_022480614.1	uncharacterized protein LOC111132791	GO:0005622;GO:0008270	intracellular;zinc ion binding	Cellular Component;Molecular Function	-1.00824	0.0479796	down
XP_022309443.1	XM_022453735.1	tyrosine-protein phosphatase non-receptor type 4-like isoform X11	GO:0004725;GO:0035335	protein tyrosine phosphatase activity;peptidyl-tyrosine dephosphorylation	Molecular Function;Biological Process	-1.01559	0.0312097	down
XP_022287936.1	XM_022432228.1	uncharacterized protein LOC111100403 isoform X1	GO:0005622;GO:0008270	intracellular;zinc ion binding	Cellular Component;Molecular Function	-1.02031	0.00324867	down
XP_022326549.1	XM_022470841.1	mediator of RNA polymerase II transcription subunit 14-like	GO:0003712;GO:0006357;GO:0016592	transcription coregulator activity;regulation of transcription by RNA polymerase II;mediator complex	Molecular Function;Biological Process;Cellular Component	-1.03166	0.0418661	down
XP_022337451.1	XM_022481743.1	putative methyltransferase DDB_G0268948	GO:0008168;GO:0032259	methyltransferase activity;methylation	Molecular Function;Biological Process	-1.04593	0.0149313	down
XP_022337268.1	XM_022481560.1	uncharacterized protein LOC111133298				-1.0573	0.0142939	down
XP_022317618.1	XM_022461910.1	midasin isoform X2	GO:0000166	nucleotide binding	Molecular Function	-1.10732	0.00430055	down
XP_022325413.1	XM_022469705.1	sodium- and chloride-dependent glycine transporter 1-like	GO:0005328;GO:0006836;GO:0016021;GO:0055085	neurotransmitter:sodium symporter activity;neurotransmitter transport;integral component of membrane;transmembrane transport	Molecular Function;Biological Process;Cellular Component;Biological Process	-1.10792	0.0118373	down
XP_022299182.1	XM_022443474.1	ELKS/Rab6-interacting/CAST family member 1-like	GO:0048786	presynaptic active zone	Cellular Component	-1.11292	0.0444263	down
XP_022340404.1	XM_022484696.1	E3 ubiquitin-protein ligase TRIM71-like				-1.12477	0.00733738	down
XP_022313754.1	XM_022458046.1	histone H2B	GO:0000786;GO:0003677;GO:0005634;GO:0044877;GO:0046982	nucleosome;DNA binding;nucleus;protein-containing complex binding;protein heterodimerization activity	Cellular Component;Molecular Function;Cellular Component;Molecular Function;Molecular Function	-1.12635	0.00584192	down
XP_022297715.1	XM_022442007.1	glucose-regulated protein 94	GO:0005509;GO:0005524;GO:0006457;GO:0007155;GO:0051082	calcium ion binding;ATP binding;protein folding;cell adhesion;unfolded protein binding	Molecular Function;Molecular Function;Biological Process;Biological Process;Molecular Function	-1.14638	0.0191432	down
XP_022342288.1	XM_022486580.1	tyrosine-protein kinase PR2-like isoform X1	GO:0004713;GO:0005515;GO:0005524;GO:0018108	protein tyrosine kinase activity;protein binding;ATP binding;peptidyl-tyrosine phosphorylation	Molecular Function;Molecular Function;Molecular Function;Biological Process	-1.14861	0.0385262	down
XP_022287271.1	XM_022431563.1	uncharacterized protein LOC111100004				-1.14964	0.0332833	down
XP_022313723.1	XM_022458015.1	ankyrin repeat protein	GO:0005515	protein binding	Molecular Function	-1.1641	0.0482124	down
XP_022313753.1	XM_022458045.1	histone H2B	GO:0000786;GO:0003677;GO:0005634;GO:0044877;GO:0046982	nucleosome;DNA binding;nucleus;protein-containing complex binding;protein heterodimerization activity	Cellular Component;Molecular Function;Cellular Component;Molecular Function;Molecular Function	-1.1705	0.0100959	down
XP_022304300.1	XM_022448592.1	deleted in lung and esophageal cancer protein 1-like isoform X1	GO:0008285	negative regulation of cell population proliferation	Biological Process	-1.18441	0.0487071	down
XP_022329756.1	XM_022474048.1	putative separin	GO:0008233;GO:0015630;GO:0044430	peptidase activity;microtubule cytoskeleton;obsolete cytoskeletal part	Molecular Function;Cellular Component;Cellular Component	-1.18827	0.0333463	down
XP_022312715.1	XM_022457007.1	uncharacterized protein LOC111117764 isoform X1				-1.20155	0.0467012	down
XP_022340793.1	XM_022485085.1	cysteine and histidine-rich protein 1 homolog	GO:0008270	zinc ion binding	Molecular Function	-1.21131	0.0266414	down
XP_022312316.1	XM_022456608.1	TBC1 domain family member 15				-1.21675	0.0222468	down
XP_022343500.1	XM_022487792.1	Retrovirus-related Pol polyprotein from transposon 17.6	GO:0003676;GO:0003700;GO:0006355;GO:0008270	nucleic acid binding;DNA-binding transcription factor activity;regulation of transcription, DNA-templated;zinc ion binding	Molecular Function;Molecular Function;Biological Process;Molecular Function	-1.21779	0.0377329	down
XP_022312744.1	XM_022457036.1	transformation/transcription domain-associated protein-like	GO:0000123;GO:0016301;GO:0016310;GO:0016573	histone acetyltransferase complex;kinase activity;phosphorylation;histone acetylation	Cellular Component;Molecular Function;Biological Process;Biological Process	-1.21957	0.000206163	down
XP_022322201.1	XM_022466493.1	rab3 GTPase-activating protein catalytic subunit	GO:0005096;GO:0043547	GTPase activator activity;positive regulation of GTPase activity	Molecular Function;Biological Process	-1.22177	0.000292238	down
XP_022301371.1	XM_022445663.1	RNA-binding protein 5-like	GO:0003676;GO:0050794	nucleic acid binding;regulation of cellular process	Molecular Function;Biological Process	-1.23361	0.0311664	down
XP_022343297.1	XM_022487589.1	thioredoxin-related transmembrane protein 2 homolog	GO:0005623;GO:0008152;GO:0016020;GO:0045454	cell;metabolic process;membrane;cell redox homeostasis	Cellular Component;Biological Process;Cellular Component;Biological Process	-1.24386	0.00440035	down
XP_022343055.1	XM_022487347.1	cell division control protein 45 homolog	GO:0006270;GO:0051301	DNA replication initiation;cell division	Biological Process;Biological Process	-1.24557	0.0402187	down
XP_022330769.1	XM_022475061.1	UPF0469 protein KIAA0907 homolog isoform X2				-1.27552	0.0428103	down
XP_022303130.1	XM_022447422.1	polyribonucleotide 5'-hydroxyl-kinase Clp1	GO:0000214;GO:0005524;GO:0005829;GO:0005849;GO:0006378;GO:0006388;GO:0016310;GO:0021695;GO:0030423;GO:0035087;GO:0046404;GO:0051736	tRNA-intron endonuclease complex;ATP binding;cytosol;mRNA cleavage factor complex;mRNA polyadenylation;tRNA splicing, via endonucleolytic cleavage and ligation;phosphorylation;cerebellar cortex development;targeting of mRNA for destruction involved in RNA interference;siRNA loading onto RISC involved in RNA interference;ATP-dependent polydeoxyribonucleotide 5'-hydroxyl-kinase activity;ATP-depende…	Cellular Component;Molecular Function;Cellular Component;Cellular Component;Biological Process;Biological Process;Biological Process;Biological Process;Biological Process;Biological Process;Molecular Function;Molecular Function	-1.27888	0.00345699	down
XP_022305118.1	XM_022449410.1	A-kinase anchor protein 9-like isoform X14	GO:0005515;GO:0050794	protein binding;regulation of cellular process	Molecular Function;Biological Process	-1.27993	0.020912	down
XP_022307371.1	XM_022451663.1	ankyrin repeat and sterile alpha motif domain-containing protein 1B-like isoform X3				-1.28243	0.012115	down
XP_022308457.1	XM_022452749.1	uncharacterized protein LOC111114453				-1.28877	0.0257313	down
XP_022314693.1	XM_022458985.1	thiopurine S-methyltransferase	GO:0008119;GO:0032259	thiopurine S-methyltransferase activity;methylation	Molecular Function;Biological Process	-1.30067	0.0463631	down
XP_022286718.1	XM_022431010.1	uncharacterized protein LOC111099646 isoform X1				-1.30521	0.0400046	down
XP_022305994.1	XM_022450286.1	uncharacterized protein LOC111112632				-1.31099	0.0459538	down
XP_022335517.1	XM_022479809.1	uncharacterized protein LOC111132096				-1.31201	0.0114736	down
XP_022286080.1	XM_022430372.1	pollen-specific leucine-rich repeat extensin-like protein 1 isoform X19				-1.32035	0.00449523	down
XP_022328859.1	XM_022473151.1	E3 ubiquitin-protein ligase HECTD1-like isoform X2	GO:0004842;GO:0016567;GO:0016874;GO:0046872	ubiquitin-protein transferase activity;protein ubiquitination;ligase activity;metal ion binding	Molecular Function;Biological Process;Molecular Function;Molecular Function	-1.32261	0.00340171	down
XP_022338702.1	XM_022482994.1	uncharacterized protein LOC111134159 isoform X1				-1.32474	0.0419569	down
XP_022304505.1	XM_022448797.1	E3 ubiquitin-protein ligase TRIM71-like	GO:0005622;GO:0008270	intracellular;zinc ion binding	Cellular Component;Molecular Function	-1.32646	0.00989148	down
XP_022329020.1	XM_022473312.1	serine/threonine-protein phosphatase 2A 56 kDa regulatory subunit gamma isoform-like isoform X3	GO:0000159;GO:0007165;GO:0019888;GO:0043666	protein phosphatase type 2A complex;signal transduction;protein phosphatase regulator activity;regulation of phosphoprotein phosphatase activity	Cellular Component;Biological Process;Molecular Function;Biological Process	-1.34213	0.0139357	down
XP_022328793.1	XM_022473085.1	PIN2/TERF1-interacting telomerase inhibitor 1	GO:0000228;GO:0000781;GO:0003676;GO:0033365;GO:0051276;GO:0065008;GO:0065009;GO:2000279	nuclear chromosome;chromosome, telomeric region;nucleic acid binding;protein localization to organelle;chromosome organization;regulation of biological quality;regulation of molecular function;negative regulation of DNA biosynthetic process	Cellular Component;Cellular Component;Molecular Function;Biological Process;Biological Process;Biological Process;Biological Process;Biological Process	-1.34428	0.00833895	down
XP_022336837.1	XM_022481129.1	huntingtin-interacting protein 1-like isoform X3	GO:0003779;GO:0005543;GO:0006897;GO:0030276	actin binding;phospholipid binding;endocytosis;clathrin binding	Molecular Function;Molecular Function;Biological Process;Molecular Function	-1.35432	0.034614	down
XP_022339556.1	XM_022483848.1	muscleblind-like protein 2 isoform X1	GO:0046872	metal ion binding	Molecular Function	-1.35742	0.0472693	down
XP_022287924.1	XM_022432216.1	putative glutamate synthase [NADPH]	GO:0005506;GO:0006537;GO:0010181;GO:0016040;GO:0050660;GO:0051538;GO:0055114	iron ion binding;glutamate biosynthetic process;FMN binding;glutamate synthase (NADH) activity;flavin adenine dinucleotide binding;3 iron, 4 sulfur cluster binding;oxidation-reduction process	Molecular Function;Biological Process;Molecular Function;Molecular Function;Molecular Function;Molecular Function;Biological Process	-1.358	0.00587904	down
XP_022336637.1	XM_022480929.1	stimulator of interferon genes protein-like isoform X3	GO:0001819;GO:0002218;GO:0005515;GO:0007165;GO:0009615;GO:0016020	positive regulation of cytokine production;activation of innate immune response;protein binding;signal transduction;response to virus;membrane	Biological Process;Biological Process;Molecular Function;Biological Process;Biological Process;Cellular Component	-1.36354	0.00438224	down
XP_022317577.1	XM_022461869.1	nucleolar RNA helicase 2-like	GO:0003676	nucleic acid binding	Molecular Function	-1.36641	0.00288173	down
XP_022338255.1	XM_022482547.1	lipopolysaccharide-induced tumor necrosis factor-alpha factor homolog	GO:0016020	membrane	Cellular Component	-1.3771	0.0310348	down
XP_022293569.1	XM_022437861.1	uncharacterized protein LOC111104108 isoform X1				-1.37881	0.00943757	down
XP_022298855.1	XM_022443147.1	transcription cofactor vestigial-like protein 4 isoform X3	GO:0006355	regulation of transcription, DNA-templated	Biological Process	-1.39673	0.016814	down
XP_022302144.1	XM_022446436.1	glutamic acid-rich protein-like isoform X1				-1.41374	0.020258	down
XP_022290330.1	XM_022434622.1	uncharacterized protein LOC111101967				-1.41376	0.038517	down
XP_022288539.1	XM_022432831.1	DNA polymerase theta	GO:0003677;GO:0003887;GO:0005524;GO:0005634;GO:0005737;GO:0006261;GO:0006511;GO:0016021;GO:0016579;GO:0036459;GO:0071897	DNA binding;DNA-directed DNA polymerase activity;ATP binding;nucleus;cytoplasm;DNA-dependent DNA replication;ubiquitin-dependent protein catabolic process;integral component of membrane;protein deubiquitination;thiol-dependent ubiquitinyl hydrolase activity;DNA biosynthetic process	Molecular Function;Molecular Function;Molecular Function;Cellular Component;Cellular Component;Biological Process;Biological Process;Cellular Component;Biological Process;Molecular Function;Biological Process	-1.45647	0.0115454	down
XP_022322319.1	XM_022466611.1	LOW QUALITY PROTEIN: uncharacterized protein LOC111123909	GO:0016021	integral component of membrane	Cellular Component	-1.45892	0.0137722	down
XP_022286875.1	XM_022431167.1	methionine-R-sulfoxide reductase B3 isoform X3	GO:0006979;GO:0030091;GO:0033743;GO:0046872;GO:0055114	response to oxidative stress;protein repair;peptide-methionine (R)-S-oxide reductase activity;metal ion binding;oxidation-reduction process	Biological Process;Biological Process;Molecular Function;Molecular Function;Biological Process	-1.505	0.00151766	down
XP_022322444.1	XM_022466736.1	tyrosine-protein kinase BTK	GO:0000166;GO:0004713;GO:0006468;GO:0016787;GO:0043167	nucleotide binding;protein tyrosine kinase activity;protein phosphorylation;hydrolase activity;ion binding	Molecular Function;Molecular Function;Biological Process;Molecular Function;Molecular Function	-1.5159	0.00809237	down
XP_022325074.1	XM_022469366.1	ADAM family mig-17	GO:0004222;GO:0006508;GO:0016020	metalloendopeptidase activity;proteolysis;membrane	Molecular Function;Biological Process;Cellular Component	-1.51702	0.0264132	down
XP_022288474.1	XM_022432766.1	V-type proton ATPase subunit E-like	GO:0015991;GO:0033178;GO:0046961	proton transmembrane transport;proton-transporting two-sector ATPase complex, catalytic domain;proton-transporting ATPase activity, rotational mechanism	Biological Process;Cellular Component;Molecular Function	-1.52438	0.0448102	down
XP_022319265.1	XM_022463557.1	acyl-coenzyme A synthetase ACSM3, mitochondrial	GO:0003996;GO:0004321;GO:0005759;GO:0006633;GO:0006637;GO:0015645	acyl-CoA ligase activity;fatty-acyl-CoA synthase activity;mitochondrial matrix;fatty acid biosynthetic process;acyl-CoA metabolic process;fatty acid ligase activity	Molecular Function;Molecular Function;Cellular Component;Biological Process;Biological Process;Molecular Function	-1.5315	0.019301	down
XP_022322351.1	XM_022466643.1	nuclear receptor subfamily 4 group A member 2-like	GO:0000978;GO:0001228;GO:0003707;GO:0004879;GO:0005634;GO:0005667;GO:0008270;GO:0030522;GO:0035259;GO:0043401;GO:0045944;GO:0071376	RNA polymerase II cis-regulatory region sequence-specific DNA binding;DNA-binding transcription activator activity, RNA polymerase II-specific;steroid hormone receptor activity;nuclear receptor activity;nucleus;transcription regulator complex;zinc ion binding;intracellular receptor signaling pathway;glucocorticoid receptor binding;steroid hormone mediated signaling pathway;positive regulation of …	Molecular Function;Molecular Function;Molecular Function;Molecular Function;Cellular Component;Cellular Component;Molecular Function;Biological Process;Molecular Function;Biological Process;Biological Process;Biological Process	-1.56128	0.0273084	down
XP_022316478.1	XM_022460770.1	protein IWS1 homolog				-1.56507	0.038542	down
XP_022303902.1	XM_022448194.1	Tripartite motif-containing protein 2	GO:0005622;GO:0008270	intracellular;zinc ion binding	Cellular Component;Molecular Function	-1.57272	0.000127845	down
XP_022286694.1	XM_022430986.1	cytochrome P450 4F22-like	GO:0004497;GO:0005506;GO:0016021;GO:0016705;GO:0020037;GO:0055114	monooxygenase activity;iron ion binding;integral component of membrane;oxidoreductase activity, acting on paired donors, with incorporation or reduction of molecular oxygen;heme binding;oxidation-reduction process	Molecular Function;Molecular Function;Cellular Component;Molecular Function;Molecular Function;Biological Process	-1.58797	0.00131735	down
XP_022343094.1	XM_022487386.1	deoxynucleoside triphosphate triphosphohydrolase SAMHD1	GO:0003676;GO:0005634;GO:0006259;GO:0006974;GO:0009155;GO:0009217;GO:0016793;GO:0043167;GO:0044446;GO:0045088	nucleic acid binding;nucleus;DNA metabolic process;cellular response to DNA damage stimulus;purine deoxyribonucleotide catabolic process;purine deoxyribonucleoside triphosphate catabolic process;triphosphoric monoester hydrolase activity;ion binding;obsolete intracellular organelle part;regulation of innate immune response	Molecular Function;Cellular Component;Biological Process;Biological Process;Biological Process;Biological Process;Molecular Function;Molecular Function;Cellular Component;Biological Process	-1.59044	0.0426414	down
XP_022346136.1	XM_022490428.1	protein tirA-like isoform X1				-1.60844	0.00389083	down
XP_022318599.1	XM_022462891.1	uncharacterized protein LOC111121567				-1.62325	0.0104577	down
XP_022291024.1	XM_022435316.1	ATP-binding cassette sub-family B member 7, mitochondrial	GO:0005524;GO:0016021;GO:0042626;GO:0055085	ATP binding;integral component of membrane;ATPase-coupled transmembrane transporter activity;transmembrane transport	Molecular Function;Cellular Component;Molecular Function;Biological Process	-1.63602	1.20498e-06	down
XP_022300081.1	XM_022444373.1	serine/threonine-protein phosphatase 6 regulatory ankyrin repeat subunit B-like	GO:0005515	protein binding	Molecular Function	-1.64309	0.0418029	down
XP_022335601.1	XM_022479893.1	uncharacterized protein LOC111132151 isoform X2	GO:0016021	integral component of membrane	Cellular Component	-1.67417	0.000489145	down
XP_022291994.1	XM_022436286.1	uncharacterized protein LOC111100930				-1.72359	0.0238577	down
XP_022306018.1	XM_022450310.1	uncharacterized protein LOC111112648				-1.72851	0.043481	down
XP_022328668.1	XM_022472960.1	insulinoma-associated protein 1a-like	GO:0031018;GO:0035883;GO:0043565;GO:0045892;GO:0048916;GO:0060219	endocrine pancreas development;enteroendocrine cell differentiation;sequence-specific DNA binding;negative regulation of transcription, DNA-templated;posterior lateral line development;camera-type eye photoreceptor cell differentiation	Biological Process;Biological Process;Molecular Function;Biological Process;Biological Process;Biological Process	-1.73025	0.000458709	down
XP_022293383.1	XM_022437675.1	uncharacterized protein LOC111103995				-1.74469	0.00839888	down
XP_022321193.1	XM_022465485.1	sorting nexin-25-like	GO:0000350;GO:0016021;GO:0030512;GO:0035091	generation of catalytic spliceosome for second transesterification step;integral component of membrane;negative regulation of transforming growth factor beta receptor signaling pathway;phosphatidylinositol binding	Biological Process;Cellular Component;Biological Process;Molecular Function	-1.7476	0.0303875	down
XP_022322428.1	XM_022466720.1	uncharacterized protein LOC111123962 isoform X3				-1.75434	0.0353234	down
XP_022293483.1	XM_022437775.1	E3 ubiquitin-protein ligase rnf213-alpha-like isoform X1	GO:0004842;GO:0016567;GO:0016887	ubiquitin-protein transferase activity;protein ubiquitination;ATPase activity	Molecular Function;Biological Process;Molecular Function	-1.75457	0.0253472	down
XP_022330768.1	XM_022475060.1	UPF0469 protein KIAA0907 homolog isoform X2				-1.75694	0.00319046	down
XP_022286280.1	XM_022430572.1	fatty acid synthase	GO:0009058;GO:0016740;GO:0016788	biosynthetic process;transferase activity;hydrolase activity, acting on ester bonds	Biological Process;Molecular Function;Molecular Function	-1.76583	0.0362856	down
XP_022298636.1	XM_022442928.1	uncharacterized protein LOC111107644				-1.77644	0.0300479	down
XP_022295741.1	XM_022440033.1	G-protein coupled receptor GRL101	GO:0016020;GO:0038023	membrane;signaling receptor activity	Cellular Component;Molecular Function	-1.82293	0.00929344	down
XP_022342459.1	XM_022486751.1	SEC14-like protein 2				-1.83087	0.0144571	down
XP_022289146.1	XM_022433438.1	lysophospholipid acyltransferase 7-like	GO:0016021;GO:0016746	integral component of membrane;transferase activity, transferring acyl groups	Cellular Component;Molecular Function	-1.88431	0.0241988	down
XP_022294183.1	XM_022438475.1	tRNA (guanine-N(7)-)-methyltransferase non-catalytic subunit WDR4-like	GO:0008033;GO:0008168;GO:0036265;GO:0044444	tRNA processing;methyltransferase activity;RNA (guanine-N7)-methylation;obsolete cytoplasmic part	Biological Process;Molecular Function;Biological Process;Cellular Component	-1.9079	0.00282427	down
XP_022299436.1	XM_022443728.1	MATH and LRR domain-containing protein PFE0570w-like	GO:0004930;GO:0007166;GO:0007186;GO:0016021	G protein-coupled receptor activity;cell surface receptor signaling pathway;G protein-coupled receptor signaling pathway;integral component of membrane	Molecular Function;Biological Process;Biological Process;Cellular Component	-1.9082	0.0463057	down
XP_022286592.1	XM_022430884.1	uncharacterized protein LOC111099567 isoform X1	GO:0016021	integral component of membrane	Cellular Component	-1.91949	0.0119017	down
XP_022289799.1	XM_022434091.1	C1q-related factor-like	GO:0005515	protein binding	Molecular Function	-1.93208	0.0458589	down
XP_022296824.1	XM_022441116.1	uncharacterized protein LOC111106441				-1.95179	0.0186208	down
XP_022290639.1	XM_022434931.1	centrosomal protein of 131 kDa-like				-1.96232	0.0425669	down
XP_022296035.1	XM_022440327.1	MRN complex-interacting protein-like	GO:0008270	zinc ion binding	Molecular Function	-1.98034	0.00313083	down
XP_022311422.1	XM_022455714.1	tripartite motif-containing protein 3-like	GO:0005622;GO:0008270	intracellular;zinc ion binding	Cellular Component;Molecular Function	-2.00563	0.0451146	down
XP_022310568.1	XM_022454860.1	uncharacterized protein LOC111115936				-2.01881	0.0378293	down
XP_022313326.1	XM_022457618.1	polycystic kidney disease protein 1-like 2	GO:0005794;GO:0005975;GO:0016020;GO:0016740	Golgi apparatus;carbohydrate metabolic process;membrane;transferase activity	Cellular Component;Biological Process;Cellular Component;Molecular Function	-2.02428	0.024639	down
XP_022338898.1	XM_022483190.1	triblock protein copolymer TP8T precursor	GO:0005488;GO:0006259;GO:0031012;GO:0048513	binding;DNA metabolic process;extracellular matrix;animal organ development	Molecular Function;Biological Process;Cellular Component;Biological Process	-2.02618	0.033065	down
XP_022308611.1	XM_022452903.1	cullin-2-like isoform X1	GO:0006511;GO:0031461;GO:0031625	ubiquitin-dependent protein catabolic process;cullin-RING ubiquitin ligase complex;ubiquitin protein ligase binding	Biological Process;Cellular Component;Molecular Function	-2.06095	0.0107743	down
XP_022341245.1	XM_022485537.1	uncharacterized protein LOC111135449	GO:0016020	membrane	Cellular Component	-2.10069	0.0050125	down
XP_022343474.1	XM_022487766.1	hydroxysteroid dehydrogenase-like protein 2	GO:0016020;GO:0016491;GO:0055114	membrane;oxidoreductase activity;oxidation-reduction process	Cellular Component;Molecular Function;Biological Process	-2.10798	0.00537986	down
XP_022325401.1	XM_022469693.1	GTPase-activating Rap/Ran-GAP domain-like protein 3 isoform X7				-2.1125	0.0395775	down
XP_022310895.1	XM_022455187.1	eppin-like	GO:0004867;GO:0010466	serine-type endopeptidase inhibitor activity;negative regulation of peptidase activity	Molecular Function;Biological Process	-2.14447	0.0309283	down
XP_022300946.1	XM_022445238.1	ankyrin-3-like isoform X1	GO:0005515	protein binding	Molecular Function	-2.16548	0.0441272	down
XP_022307320.1	XM_022451612.1	protein draper-like isoform X1				-2.18264	4.56139e-05	down
XP_022315672.1	XM_022459964.1	target of Nesh-SH3-like				-2.19699	0.0433503	down
XP_022341785.1	XM_022486077.1	ninjurin-1-like isoform X2	GO:0016020	membrane	Cellular Component	-2.19903	0.0267263	down
XP_022341688.1	XM_022485980.1	TNF receptor-associated factor 4-like isoform X2	GO:0007165;GO:0008270;GO:0016021;GO:0042981	signal transduction;zinc ion binding;integral component of membrane;regulation of apoptotic process	Biological Process;Molecular Function;Cellular Component;Biological Process	-2.2217	0.029083	down
XP_022341799.1	XM_022486091.1	meiotic nuclear division protein 1 homolog	GO:0005634	nucleus	Cellular Component	-2.22324	0.00728515	down
XP_022307816.1	XM_022452108.1	histidine decarboxylase	GO:0016829;GO:0019752	lyase activity;carboxylic acid metabolic process	Molecular Function;Biological Process	-2.23623	0.0305331	down
XP_022305595.1	XM_022449887.1	uncharacterized protein LOC111112408				-2.28264	0.00557465	down
XP_022287730.1	XM_022432022.1	transmembrane GTPase Marf-like	GO:0016020	membrane	Cellular Component	-2.29571	0.000889359	down
XP_022288056.1	XM_022432348.1	Putative inhibitor of apoptosis				-2.33959	8.40443e-06	down
XP_022335447.1	XM_022479739.1	myb/SANT-like DNA-binding domain-containing protein 4	GO:0003676	nucleic acid binding	Molecular Function	-2.34399	0.0474165	down
XP_022300721.1	XM_022445013.1	heat shock 70 kDa protein 12A-like				-2.37975	0.00374033	down
XP_022337284.1	XM_022481576.1	Glycosyl transferase, family 8				-2.38162	4.152e-05	down
XP_022309425.1	XM_022453717.1	Cyclic AMP receptor-like protein A	GO:0016021	integral component of membrane	Cellular Component	-2.39435	0.046296	down
XP_022309374.1	XM_022453666.1	multiple epidermal growth factor-like domains protein 10				-2.40049	0.00587904	down
XP_022311449.1	XM_022455741.1	multiple epidermal growth factor-like domains protein 10 isoform X1				-2.40855	0.00741131	down
XP_022318681.1	XM_022462973.1	cholecystokinin receptor type A-like	GO:0004930;GO:0007186;GO:0016021	G protein-coupled receptor activity;G protein-coupled receptor signaling pathway;integral component of membrane	Molecular Function;Biological Process;Cellular Component	-2.43755	0.0157987	down
XP_022312325.1	XM_022456617.1	zinc finger BED domain-containing protein 1-like	GO:0046983	protein dimerization activity	Molecular Function	-2.44785	0.0131741	down
XP_022328675.1	XM_022472967.1	uncharacterized protein LOC111127736				-2.45515	0.0345698	down
XP_022289238.1	XM_022433530.1	alpha-2B adrenergic receptor-like	GO:0004930;GO:0007186;GO:0016021	G protein-coupled receptor activity;G protein-coupled receptor signaling pathway;integral component of membrane	Molecular Function;Biological Process;Cellular Component	-2.49279	0.00950166	down
XP_022341309.1	XM_022485601.1	uncharacterized protein LOC111135486 isoform X2				-2.51096	0.00108722	down
XP_022340574.1	XM_022484866.1	biorientation of chromosomes in cell division protein 1-like 1	GO:0051301	cell division	Biological Process	-2.53715	2.09012e-05	down
XP_022327731.1	XM_022472023.1	Endoplasmic reticulum interferon stimulator	GO:0048518	positive regulation of biological process	Biological Process	-2.55462	0.0348297	down
XP_022289418.1	XM_022433710.1	multiple epidermal growth factor-like domains protein 11 isoform X2				-2.58369	0.0165881	down
XP_022316859.1	XM_022461151.1	cholecystokinin receptor type A-like	GO:0004930;GO:0007186;GO:0016021	G protein-coupled receptor activity;G protein-coupled receptor signaling pathway;integral component of membrane	Molecular Function;Biological Process;Cellular Component	-2.58599	0.0483165	down
XP_022309831.1	XM_022454123.1	NF-X1-type zinc finger protein NFXL1				-2.61519	0.0105209	down
XP_022337287.1	XM_022481579.1	uncharacterized protein LOC111133309				-2.62489	1.12099e-05	down
XP_022338232.1	XM_022482524.1	uncharacterized protein LOC111133833 isoform X2				-2.6592	0.0238633	down
XP_022301823.1	XM_022446115.1	ras-related protein rab7	GO:0003924;GO:0005525;GO:0005764;GO:0005770;GO:0005774;GO:0006886;GO:0008333;GO:0016021;GO:0032482;GO:0045335;GO:0090385	GTPase activity;GTP binding;lysosome;late endosome;vacuolar membrane;intracellular protein transport;endosome to lysosome transport;integral component of membrane;Rab protein signal transduction;phagocytic vesicle;phagosome-lysosome fusion	Molecular Function;Molecular Function;Cellular Component;Cellular Component;Cellular Component;Biological Process;Biological Process;Cellular Component;Biological Process;Cellular Component;Biological Process	-2.71155	0.00801355	down
XP_022320670.1	XM_022464962.1	fibrinogen C domain-containing protein 1-like	GO:0016021	integral component of membrane	Cellular Component	-2.71848	0.0418661	down
XP_022327535.1	XM_022471827.1	uncharacterized protein LOC111126901 isoform X1				-2.73128	0.00997464	down
XP_022291420.1	XM_022435712.1	uncharacterized protein LOC111102824 isoform X1				-2.75549	3.62698e-06	down
XP_022344360.1	XM_022488652.1	phosphatidylcholine transfer protein	GO:0001889;GO:0008525;GO:0015914;GO:0031017;GO:0031210;GO:0048565	liver development;phosphatidylcholine transporter activity;phospholipid transport;exocrine pancreas development;phosphatidylcholine binding;digestive tract development	Biological Process;Molecular Function;Biological Process;Biological Process;Molecular Function;Biological Process	-2.76784	0.000126088	down
XP_022328366.1	XM_022472658.1	heat shock 70 kDa protein 12A-like				-2.796	0.000339957	down
XP_022319716.1	XM_022464008.1	ankyrin-2-like isoform X13				-2.80776	0.0371868	down
XP_022335600.1	XM_022479892.1	uncharacterized protein LOC111132151 isoform X1	GO:0016021	integral component of membrane	Cellular Component	-2.83311	0.0149313	down
XP_022311138.1	XM_022455430.1	zinc finger CCCH domain-containing protein 11A-like isoform X1				-2.84059	0.00223062	down
XP_022313112.1	XM_022457404.1	EF-hand calcium-binding domain-containing protein 1-like				-2.91291	0.00394527	down
XP_022313113.1	XM_022457405.1	EF-hand calcium-binding domain-containing protein 1-like				-2.94036	0.00793935	down
XP_022308766.1	XM_022453058.1	transmembrane protein 267-like	GO:0016020	membrane	Cellular Component	-2.94099	0.0346092	down
XP_022337112.1	XM_022481404.1	kinesin-like protein KIF12 isoform X8				-2.96548	0.00144637	down
XP_022303794.1	XM_022448086.1	uncharacterized protein K02A2.6-like isoform X1	GO:0003676;GO:0015074	nucleic acid binding;DNA integration	Molecular Function;Biological Process	-2.99271	8.55977e-06	down
XP_022302705.1	XM_022446997.1	FMRFamide receptor-like	GO:0004930;GO:0007186;GO:0016021	G protein-coupled receptor activity;G protein-coupled receptor signaling pathway;integral component of membrane	Molecular Function;Biological Process;Cellular Component	-2.99392	0.0084961	down
XP_022333365.1	XM_022477657.1	flavin reductase (NADPH)-like	GO:0016020	membrane	Cellular Component	-3.03069	0.00342851	down
XP_022316860.1	XM_022461152.1	cholecystokinin receptor type A-like	GO:0004930;GO:0007186;GO:0016021	G protein-coupled receptor activity;G protein-coupled receptor signaling pathway;integral component of membrane	Molecular Function;Biological Process;Cellular Component	-3.03156	0.0246836	down
XP_022290694.1	XM_022434986.1	cell wall protein DAN4-like	GO:0016021	integral component of membrane	Cellular Component	-3.03644	0.0317641	down
XP_022336398.1	XM_022480690.1	uncharacterized protein LOC111132830				-3.0755	0.0327031	down
XP_022342206.1	XM_022486498.1	Protein deltex-3-like protein	GO:0005509;GO:0007219;GO:0016567	calcium ion binding;Notch signaling pathway;protein ubiquitination	Molecular Function;Biological Process;Biological Process	-3.08792	0.000309694	down
XP_022287919.1	XM_022432211.1	E3 ubiquitin-protein ligase XIAP-like				-3.10471	2.08496e-05	down
XP_022303781.1	XM_022448073.1	methionine synthase	GO:0008168;GO:0016020;GO:0044237;GO:0046872;GO:1901564	methyltransferase activity;membrane;cellular metabolic process;metal ion binding;organonitrogen compound metabolic process	Molecular Function;Cellular Component;Biological Process;Molecular Function;Biological Process	-3.21035	0.00651663	down
XP_022302896.1	XM_022447188.1	uncharacterized protein LOC111110616				-3.21255	0.00649743	down
XP_022335964.1	XM_022480256.1	TLD domain-containing protein 1-like				-3.21464	0.0151985	down
XP_022303801.1	XM_022448093.1	uncharacterized protein K02A2.6-like isoform X1	GO:0003676;GO:0015074	nucleic acid binding;DNA integration	Molecular Function;Biological Process	-3.25289	1.3875e-06	down
XP_022342298.1	XM_022486590.1	THAP domain-containing protein 10	GO:0003676	nucleic acid binding	Molecular Function	-3.29823	0.0419698	down
XP_022335468.1	XM_022479760.1	WSCD family member CG9164-like	GO:0008146;GO:0016021	sulfotransferase activity;integral component of membrane	Molecular Function;Cellular Component	-3.31719	2.03162e-05	down
XP_022323054.1	XM_022467346.1	RNA-binding protein 26-like isoform X1	GO:0003723;GO:0046872	RNA binding;metal ion binding	Molecular Function;Molecular Function	-3.35199	0.00584474	down
XP_022293379.1	XM_022437671.1	ralBP1-associated Eps domain-containing protein 1-like isoform X1	GO:0005509;GO:0006898	calcium ion binding;receptor-mediated endocytosis	Molecular Function;Biological Process	-3.35385	0.000336353	down
XP_022316646.1	XM_022460938.1	plancitoxin-1-like isoform X1				-3.3711	0.00452048	down
XP_022314395.1	XM_022458687.1	acyl-CoA desaturase-like	GO:0004768;GO:0006633;GO:0016021;GO:0055114	stearoyl-CoA 9-desaturase activity;fatty acid biosynthetic process;integral component of membrane;oxidation-reduction process	Molecular Function;Biological Process;Cellular Component;Biological Process	-3.4061	0.0061677	down
XP_022299732.1	XM_022444024.1	kunitz-type serine protease inhibitor A-like				-3.43332	0.00547367	down
XP_022295668.1	XM_022439960.1	E3 ubiquitin-protein ligase XIAP-like				-3.43734	9.3938e-05	down
XP_022295760.1	XM_022440052.1	Serine/threonine-protein kinase SRPK1	GO:0016301;GO:0016310	kinase activity;phosphorylation	Molecular Function;Biological Process	-3.45143	0.00124069	down
XP_022290377.1	XM_022434669.1	LOW QUALITY PROTEIN: uncharacterized protein LOC111102015	GO:0006353	DNA-templated transcription, termination	Biological Process	-3.50028	0.00364331	down
XP_022294852.1	XM_022439144.1	piggyBac transposable element-derived protein 4-like				-3.58221	0.00290214	down
XP_022286540.1	XM_022430832.1	vacuolar protein sorting-associated protein 13D-like	GO:0016788	hydrolase activity, acting on ester bonds	Molecular Function	-3.61702	0.008007	down
XP_022291252.1	XM_022435544.1	neuropeptide CCHamide-1 receptor-like	GO:0007186;GO:0008528;GO:0016021	G protein-coupled receptor signaling pathway;G protein-coupled peptide receptor activity;integral component of membrane	Biological Process;Molecular Function;Cellular Component	-3.6718	0.000679778	down
XP_022306205.1	XM_022450497.1	interferon alpha-inducible protein 27-like protein 2B	GO:0004721;GO:0006470;GO:0016021	phosphoprotein phosphatase activity;protein dephosphorylation;integral component of membrane	Molecular Function;Biological Process;Cellular Component	-3.72033	0.000663921	down
XP_022292677.1	XM_022436969.1	putative nuclease HARBI1				-3.84632	1.48722e-07	down
XP_022293838.1	XM_022438130.1	trihelix transcription factor GTL2-like				-3.94874	0.00291294	down
XP_022292085.1	XM_022436377.1	uncharacterized protein LOC111103252				-3.95651	9.26747e-09	down
XP_022336676.1	XM_022480968.1	thiopurine S-methyltransferase isoform X2	GO:0008119;GO:0032259	thiopurine S-methyltransferase activity;methylation	Molecular Function;Biological Process	-4.0399	3.57826e-10	down
XP_022335329.1	XM_022479621.1	serine/threonine-protein phosphatase 4 regulatory subunit 4-like isoform X9				-4.04276	0.0104922	down
XP_022287944.1	XM_022432236.1	uncharacterized protein LOC111100403 isoform X8	GO:0005622;GO:0008270	intracellular;zinc ion binding	Cellular Component;Molecular Function	-4.08325	0.00183026	down
XP_022306669.1	XM_022450961.1	mitogen-activated protein kinase 11-like				-4.09416	0.000963088	down
XP_022288546.1	XM_022432838.1	uncharacterized protein LOC111100747				-4.10988	4.18076e-05	down
XP_022341151.1	XM_022485443.1	piggyBac transposable element-derived protein 4-like				-4.11024	0.0047692	down
XP_022306802.1	XM_022451094.1	dynein heavy chain 6, axonemal-like isoform X1	GO:0003777;GO:0005524;GO:0005858;GO:0007018;GO:0016887;GO:0060285	microtubule motor activity;ATP binding;axonemal dynein complex;microtubule-based movement;ATPase activity;cilium-dependent cell motility	Molecular Function;Molecular Function;Cellular Component;Biological Process;Molecular Function;Biological Process	-4.2523	0.0085426	down
XP_022288660.1	XM_022432952.1	uncharacterized protein LOC111100837				-4.26744	0.000253002	down
XP_022289729.1	XM_022434021.1	putative nuclease HARBI1				-4.29298	0.0043591	down
XP_022310286.1	XM_022454578.1	solute carrier family 28 member 3-like	GO:0005337;GO:0016021;GO:1901642	nucleoside transmembrane transporter activity;integral component of membrane;nucleoside transmembrane transport	Molecular Function;Cellular Component;Biological Process	-4.29368	0.00046566	down
XP_022296051.1	XM_022440343.1	Tripartite motif-containing protein 2	GO:0000166;GO:0004812;GO:0005622;GO:0006418;GO:0008270	nucleotide binding;aminoacyl-tRNA ligase activity;intracellular;tRNA aminoacylation for protein translation;zinc ion binding	Molecular Function;Molecular Function;Cellular Component;Biological Process;Molecular Function	-4.45767	0.0058304	down
XP_022335862.1	XM_022480154.1	protein transport protein SEC9-like	GO:0016020	membrane	Cellular Component	-4.58275	6.57802e-06	down
XP_022339295.1	XM_022483587.1	Protein deltex-3-like protein	GO:0009987	cellular process	Biological Process	-4.86783	0.00053653	down
XP_022288504.1	XM_022432796.1	acetyl-CoA carboxylase-like isoform X8	GO:0016874	ligase activity	Molecular Function	-5.01623	0.00929344	down
XP_022317083.1	XM_022461375.1	uncharacterized protein LOC111120571				-5.65104	0.0111777	down
XP_022294152.1	XM_022438444.1	receptor-type tyrosine-protein phosphatase alpha-like isoform X3				-5.71716	0.000505444	down
XP_022322795.1	XM_022467087.1	protein mesh-like	GO:0016020	membrane	Cellular Component	-5.89458	0.00609288	down
XP_022308507.1	XM_022452799.1	mitogen-activated protein kinase 11-like				-5.92219	8.16502e-05	down
XP_022294964.1	XM_022439256.1	probable ADP-ribose 1''-phosphate phosphatase YML087W				-6.72332	1.33462e-07	down
XP_022312058.1	XM_022456350.1	uncharacterized protein LOC111117283	GO:0003676	nucleic acid binding	Molecular Function	-6.74872	0.0021713	down
XP_022297155.1	XM_022441447.1	tripartite motif-containing protein 2-like	GO:0005622;GO:0008270	intracellular;zinc ion binding	Cellular Component;Molecular Function	-6.75418	1.71e-09	down
XP_022292087.1	XM_022436379.1	uncharacterized protein LOC111103253 isoform X2				-6.85481	0.000444598	down
XP_022300818.1	XM_022445110.1	proprotein convertase subtilisin/kexin type 5-like	GO:0004888;GO:0007165	transmembrane signaling receptor activity;signal transduction	Molecular Function;Biological Process	-7.14036	0.000924462	down
XP_022294453.1	XM_022438745.1	uncharacterized protein LOC111104674 isoform X3				-7.76189	4.98323e-05	down
XP_022305184.1	XM_022449476.1	tubulin polyglutamylase TTLL4-like isoform X1	GO:0005524;GO:0018095	ATP binding;protein polyglutamylation	Molecular Function;Biological Process	-7.83672	0.000198974	down
XP_022308630.1	XM_022452922.1	putative nuclease HARBI1				-8.06312	0.000650002	down
[truncated: 5 more rows]

## Sheet: 89 only
XP	XM	Blast2Go_description	Annotation.GO.ID	Annotation.GO.Term	Annotation.GO.Category	Fam_89_vs_90_L2FC	Fam_89_vs_90_AdjP	direction
[truncated: 1,351 more rows]

[truncated: 1 more sheets: 120 only]
