# Supplementary material for: Understanding Crassostrea virginica tolerance of Perkinsus marinus through global gene expression analysis
Source: Front Genet. 2023 Jan 19;14:1054558. doi: 10.3389/fgene.2023.1054558 (PMC9892467; doi:10.3389/fgene.2023.1054558)
Supplement: Supplementary file 4 [file DataSheet3.xlsx]

## Sheet: Title
Supplemental 3
WGCNA modules

## Sheet: modules
	mergedColors	Freq
1	black	1914
2	blue	8967
3	brown	4197
4	cyan	335
5	green	4141
6	greenyellow	696
7	grey60	100
8	lightcyan	154
9	lightgreen	44
10	magenta	1619
11	midnightblue	287
12	pink	1868
13	purple	1188
14	salmon	496
15	tan	676
16	turquoise	17835
17	yellow	2217

## Sheet: black
XM	XP	moduleColor	kMEblack	Family 84 GS	Family 89 GS	Family 90 GS	Family 120 GS	Treatment GS	Dose GS	Sensitive GS	Tolerant GS	LogSpores GS	Blast2Go_description	Annotation.GO.ID	Annotation.GO.Term	Annotation.GO.Category
XM_022430344.1	XP_022286052.1	black	0.295522	0.134027	0.237	-0.170906	-0.205219	0.283426	0.214294	-0.323978	0.323978	0.0781638	ankyrin
XM_022430425.1	XP_022286133.1	black	0.329354	0.179727	0.0329967	-0.118893	-0.0945407	0.0668226	0.095597	-0.183842	0.183842	0.103633	solute carrier family 22 member 4-like	GO:0016021;GO:0022857;GO:0055085	integral component of membrane;transmembrane transporter activity;transmembrane transport	Cellular Component;Molecular Function;Biological Process
XM_022430467.1	XP_022286175.1	black	0.430031	0.10562	-0.0740217	0.0778847	-0.107891	0.0297645	-0.0917931	-0.0258464	0.0258464	-0.0574066	Serine/threonine-protein kinase unc-51	GO:0004674;GO:0005524;GO:0006468	protein serine/threonine kinase activity;ATP binding;protein phosphorylation	Molecular Function;Molecular Function;Biological Process
XM_022430490.1	XP_022286198.1	black	0.199292	0.18929	0.279514	-0.0983022	-0.376514	0.104709	0.168119	-0.408986	0.408986	0.0979293	derlin-1-like isoform X1	GO:0002020;GO:0005768;GO:0005789;GO:0016021;GO:0034620;GO:0036503;GO:0043161;GO:0050794;GO:0098796	protease binding;endosome;endoplasmic reticulum membrane;integral component of membrane;cellular response to unfolded protein;ERAD pathway;proteasome-mediated ubiquitin-dependent protein catabolic process;regulation of cellular process;membrane protein complex	Molecular Function;Cellular Component;Cellular Component;Cellular Component;Biological Process;Biological Process;Biological Process;Biological Process;Cellular Component
XM_022430491.1	XP_022286199.1	black	0.29992	0.232311	-0.0507969	-0.140181	-0.0402412	0.121483	-0.0202464	-0.155408	0.155408	0.0344347	derlin-1-like isoform X1	GO:0002020;GO:0005768;GO:0005789;GO:0016021;GO:0034620;GO:0036503;GO:0043161;GO:0050794;GO:0098796	protease binding;endosome;endoplasmic reticulum membrane;integral component of membrane;cellular response to unfolded protein;ERAD pathway;proteasome-mediated ubiquitin-dependent protein catabolic process;regulation of cellular process;membrane protein complex	Molecular Function;Cellular Component;Cellular Component;Cellular Component;Biological Process;Biological Process;Biological Process;Biological Process;Cellular Component
XM_022430499.1	XP_022286207.1	black	0.417664	-0.116912	0.130811	-0.0961528	0.0794408	0.277287	0.135983	-0.014395	0.014395	-0.0144149	uncharacterized protein LOC111099125 isoform X1
XM_022430530.1	XP_022286238.1	black	0.220667	-0.157981	-0.0618726	0.0805921	0.140592	0.21401	-0.0919285	0.190519	-0.190519	0.164838	52 kDa repressor of the inhibitor of the protein kinase-like	GO:0003677	DNA binding	Molecular Function
XM_022430629.1	XP_022286337.1	black	0.701537	0.0683827	-0.154944	-0.00797854	0.0978723	0.581657	0.426392	0.0774306	-0.0774306	0.316004	Proto-oncogene tyrosine-protein kinase MER	GO:0016301;GO:0016310	kinase activity;phosphorylation	Molecular Function;Biological Process
XM_022430634.1	XP_022286342.1	black	0.0173776	0.177345	0.168537	-0.162257	-0.187249	0.16756	-0.0133609	-0.30105	0.30105	-0.178308	Mitochondrial calcium uniporter regulator 1	GO:0016020	membrane	Cellular Component
XM_022430637.1	XP_022286345.1	black	0.772318	0.266341	-0.0845198	-0.212311	0.032307	0.532029	0.341173	-0.155047	0.155047	0.243738	ciliary-associated calcium-binding coiled-coil protein 1 isoform X1
XM_022430649.1	XP_022286357.1	black	0.257115	-0.00853298	0.169472	0.0793094	-0.243894	0.239903	0.219984	-0.141766	0.141766	0.0624486	F-box only protein 42-like	GO:0005515	protein binding	Molecular Function
XM_022430726.1	XP_022286434.1	black	0.0380472	-0.143069	0.0984048	-0.0153826	0.0579302	0.111718	0.105692	0.0366487	-0.0366487	-0.0085274	non-structural maintenance of chromosomes element 4 homolog A-like	GO:0005654;GO:0006281;GO:0006310;GO:0016021;GO:0030915	nucleoplasm;DNA repair;DNA recombination;integral component of membrane;Smc5-Smc6 complex	Cellular Component;Biological Process;Biological Process;Cellular Component;Cellular Component
XM_022430752.1	XP_022286460.1	black	0.325969	-0.352822	0.290257	-0.163405	0.219727	0.270879	-0.00119468	0.0485137	-0.0485137	-0.118359	protein TSSC4 isoform X2
XM_022430769.1	XP_022286477.1	black	0.181055	0.0720218	0.299417	-0.177408	-0.200471	0.290779	0.200809	-0.325488	0.325488	0.166252	MORN repeat-containing protein 4	GO:0098858;GO:0120038	actin-based cell projection;obsolete plasma membrane bounded cell projection part	Cellular Component;Cellular Component
XM_022430777.1	XP_022286485.1	black	0.438462	0.0998476	-0.533153	0.0195835	0.425189	0.4245	0.37662	0.383108	-0.383108	0.479058	T-complex protein 1 subunit beta	GO:0005524;GO:0005737;GO:0006457;GO:0051082	ATP binding;cytoplasm;protein folding;unfolded protein binding	Molecular Function;Cellular Component;Biological Process;Molecular Function
XM_022430787.1	XP_022286495.1	black	0.282927	0.116545	-0.0429807	0.100706	-0.173346	0.133942	0.0428177	-0.0625691	0.0625691	-0.021456	3-demethylubiquinone-9 3-methyltransferase	GO:0008168;GO:0032259	methyltransferase activity;methylation	Molecular Function;Biological Process
XM_022430813.1	XP_022286521.1	black	0.280966	-0.0947668	-0.108962	-0.0121825	0.218254	0.238442	0.299956	0.177502	-0.177502	0.246676	RNA-binding protein EWS-like isoform X4	GO:0016021	integral component of membrane	Cellular Component
XM_022430872.1	XP_022286580.1	black	0.558689	0.519907	-0.181464	0.017263	-0.351804	0.290321	0.322112	-0.288159	0.288159	0.262543	tripartite motif-containing protein 2-like isoform X1	GO:0005622;GO:0008270	intracellular;zinc ion binding	Cellular Component;Molecular Function
XM_022430883.1	XP_022286591.1	black	0.548825	-0.126566	-0.0891724	0.0684456	0.149211	0.195727	0.161782	0.18748	-0.18748	0.159325	choline/ethanolamine kinase	GO:0016301;GO:0016310;GO:0016773;GO:0046474	kinase activity;phosphorylation;phosphotransferase activity, alcohol group as acceptor;glycerophospholipid biosynthetic process	Molecular Function;Biological Process;Molecular Function;Biological Process
XM_022430895.1	XP_022286603.1	black	0.284836	0.505657	-0.120584	-0.342213	-0.0402659	0.161735	0.177366	-0.329451	0.329451	0.067951	uncharacterized protein LOC111099577 isoform X2
XM_022430946.1	XP_022286654.1	black	0.364744	0.0192339	-0.0807939	0.173042	-0.109745	0.0951063	0.0828702	0.0545219	-0.0545219	0.0771822	vacuolar protein sorting-associated protein 13A isoform X1
XM_022430949.1	XP_022286657.1	black	0.202418	0.207054	-0.0913274	-0.087461	-0.0263016	0.0757949	0.149465	-0.0979901	0.0979901	0.124155	vacuolar protein sorting-associated protein 13A isoform X1
XM_022431067.1	XP_022286775.1	black	0.354719	0.228844	-0.0216323	0.0606119	-0.267358	0.186743	0.181138	-0.178082	0.178082	0.226733	3-demethylubiquinone-9 3-methyltransferase	GO:0016740	transferase activity	Molecular Function
XM_022431068.1	XP_022286776.1	black	0.205919	-0.212127	-0.0103476	0.249046	-0.0263496	0.148717	0.0346379	0.191821	-0.191821	-0.019396	3-demethylubiquinone-9 3-methyltransferase	GO:0016740	transferase activity	Molecular Function
XM_022431198.1	XP_022286906.1	black	0.0242206	0.189866	0.22947	-0.28595	-0.138321	0.0225148	0.0529475	-0.365449	0.365449	-0.00832992	uncharacterized protein LOC111099765
XM_022431202.1	XP_022286910.1	black	0.0911976	0.0603849	-0.332143	0.202167	0.0767349	0.132518	0.120224	0.240234	-0.240234	-0.00930104	uncharacterized protein LOC111099766 isoform X2
XM_022431224.1	XP_022286932.1	black	0.279842	-0.0651966	0.200091	-0.0562476	-0.0829501	0.250789	0.0870742	-0.119899	0.119899	0.0567892	uncharacterized protein LOC111099751
XM_022431259.1	XP_022286967.1	black	0.340392	-0.246358	-0.0184798	0.218063	0.0471723	0.170167	0.170872	0.228462	-0.228462	0.155558	uncharacterized protein LOC111099795
XM_022431322.1	XP_022287030.1	black	0.0870385	0.320988	-0.109297	-0.10467	-0.10467	0.0907087	-0.0260852	-0.180317	0.180317	-0.113761	uncharacterized protein LOC111099852 isoform X1
XM_022431384.1	XP_022287092.1	black	0.343503	0.0600281	-0.426888	0.358506	0.0175361	0.183116	0.0450511	0.323906	-0.323906	0.0226416	serine/arginine repetitive matrix protein 5 isoform X3
XM_022431400.1	XP_022287108.1	black	0.16645	-0.132397	-0.165739	0.208959	0.0927413	0.104712	0.0619747	0.259872	-0.259872	0.178718	uncharacterized protein LOC111099888 isoform X3
XM_022431422.1	XP_022287130.1	black	0.456077	-0.125826	-0.395036	0.1507	0.378658	0.34529	0.319638	0.455966	-0.455966	0.305248	tripartite motif-containing protein 2-like isoform X1	GO:0005622;GO:0008270	intracellular;zinc ion binding	Cellular Component;Molecular Function
XM_022431427.1	XP_022287135.1	black	0.246739	0.12158	-0.580629	0.479114	-0.0075763	0.0445221	-0.0964206	0.406162	-0.406162	-0.0074183	uncharacterized protein LOC111099917	GO:0008270	zinc ion binding	Molecular Function
XM_022431461.1	XP_022287169.1	black	0.328397	-0.0951459	-0.0292709	0.240063	-0.115017	0.138467	0.00142646	0.10771	-0.10771	-0.0713054	uncharacterized protein LOC111099934	GO:0048518	positive regulation of biological process	Biological Process
XM_022431556.1	XP_022287264.1	black	0.34428	-0.136804	0.324741	-0.029016	-0.165905	0.22124	0.342204	-0.167896	0.167896	0.313786	acetyl-CoA carboxylase-like isoform X1	GO:0003989;GO:0005524;GO:0006633;GO:0046872	acetyl-CoA carboxylase activity;ATP binding;fatty acid biosynthetic process;metal ion binding	Molecular Function;Molecular Function;Biological Process;Molecular Function
XM_022431572.1	XP_022287280.1	black	0.136902	0.210993	-0.131407	-0.125843	0.0490834	0.109058	0.0157915	-0.0661178	0.0661178	0.0199926	uncharacterized protein LOC111100010 isoform X2
XM_022431587.1	XP_022287295.1	black	0.340416	-0.289717	-0.302524	0.477989	0.120759	0.21931	0.225011	0.515735	-0.515735	0.254349	GTPase IMAP family member 4-like
XM_022431601.1	XP_022287309.1	black	0.102314	0.10064	0.0416474	-0.124481	-0.0187025	0.107877	0.107592	-0.123332	0.123332	0.0648818	eukaryotic translation initiation factor 3 subunit A-like isoform X13
XM_022431611.1	XP_022287319.1	black	0.632185	0.0509821	-0.181254	0.0482396	0.0859308	0.230501	0.169633	0.115569	-0.115569	0.195247	uncharacterized protein LOC111100028 isoform X1
XM_022431663.1	XP_022287371.1	black	0.251482	0.0213051	-0.0152324	0.263117	-0.268862	0.0423949	-0.0550834	-0.00494853	0.00494853	-0.0625392	pyruvate dehydrogenase (acetyl-transferring) kinase, mitochondrial-like	GO:0004672;GO:0006468	protein kinase activity;protein phosphorylation	Molecular Function;Biological Process
XM_022431701.1	XP_022287409.1	black	0.311779	0.0746494	0.238715	-0.154549	-0.16395	0.0247059	0.0813632	-0.274341	0.274341	0.177611	glycerol-3-phosphate acyltransferase 1, mitochondrial-like	GO:0008374;GO:0016020;GO:0044255	O-acyltransferase activity;membrane;cellular lipid metabolic process	Molecular Function;Cellular Component;Biological Process
XM_022431827.1	XP_022287535.1	black	0.43684	-0.0135403	-0.0468979	-0.0913197	0.152767	0.281664	0.183319	0.0529276	-0.0529276	0.0770156	bifunctional arginine demethylase and lysyl-hydroxylase JMJD6 isoform X1	GO:0016021	integral component of membrane	Cellular Component
XM_022431860.1	XP_022287568.1	black	0.178919	-0.393345	-0.0342722	0.135953	0.292402	0.180898	0.23984	0.368966	-0.368966	0.218563	uncharacterized protein LOC111100196
XM_022431895.1	XP_022287603.1	black	0.267567	0.132928	0.173027	-0.208357	-0.101319	0.11168	0.0179946	-0.266742	0.266742	0.0588717	3-demethylubiquinone-9 3-methyltransferase	GO:0016740	transferase activity	Molecular Function
XM_022431975.1	XP_022287683.1	black	0.464789	-0.104816	-0.28173	0.0336887	0.358916	0.350779	0.192501	0.338173	-0.338173	0.296055	Steroid 17-alpha-hydroxylase/17,20 lyase	GO:0004497;GO:0005506;GO:0016020;GO:0016705;GO:0016829;GO:0020037;GO:0055114	monooxygenase activity;iron ion binding;membrane;oxidoreductase activity, acting on paired donors, with incorporation or reduction of molecular oxygen;lyase activity;heme binding;oxidation-reduction process	Molecular Function;Molecular Function;Cellular Component;Molecular Function;Molecular Function;Molecular Function;Biological Process
XM_022432007.1	XP_022287715.1	black	0.166709	-0.375805	0.284179	-0.0815269	0.167041	0.163491	0.0664143	0.0736582	-0.0736582	0.0662098	cell death abnormality protein 1-like isoform X1
XM_022432063.1	XP_022287771.1	black	0.0907212	0.0721	0.244895	-0.242165	-0.0800968	0.0602522	0.0883209	-0.277582	0.277582	0.00702798	3-hydroxybutyrate dehydrogenase	GO:0016491;GO:0055114	oxidoreductase activity;oxidation-reduction process	Molecular Function;Biological Process
XM_022432105.1	XP_022287813.1	black	0.440765	0.0701288	-0.0404619	0.0459152	-0.0747118	0.238165	0.167389	-0.0248042	0.0248042	0.127276	unconventional myosin-VI-like isoform X1	GO:0003774;GO:0005524;GO:0016459;GO:0051015	motor activity;ATP binding;myosin complex;actin filament binding	Molecular Function;Molecular Function;Cellular Component;Molecular Function
XM_022432138.1	XP_022287846.1	black	0.360937	-0.0935905	-0.0052081	0.192501	-0.0935905	0.0811069	0.059957	0.0851973	-0.0851973	0.024535	bifunctional D-cysteine desulfhydrase/1-aminocyclopropane-1-carboxylate deaminase, mitochondrial-like	GO:0019148	D-cysteine desulfhydrase activity	Molecular Function
XM_022432139.1	XP_022287847.1	black	0.252016	0.206291	0.148795	-0.240879	-0.117407	0.221635	0.168712	-0.308612	0.308612	0.0541556	bifunctional D-cysteine desulfhydrase/1-aminocyclopropane-1-carboxylate deaminase, mitochondrial-like	GO:0019148	D-cysteine desulfhydrase activity	Molecular Function
XM_022432162.1	XP_022287870.1	black	0.261359	-0.179684	0.0769031	0.280811	-0.179684	0.155717	0.124818	0.0871063	-0.0871063	0.165935	tRNA (guanine(10)-N2)-methyltransferase homolog	GO:0003676;GO:0008168;GO:0032259	nucleic acid binding;methyltransferase activity;methylation	Molecular Function;Molecular Function;Biological Process
XM_022432196.1	XP_022287904.1	black	0.647729	0.37739	-0.0189369	-0.139528	-0.218518	0.367472	0.350991	-0.308405	0.308405	0.190869	uncharacterized protein LOC111100390
XM_022432199.1	XP_022287907.1	black	0.226292	-0.0723901	0.0163864	0.190634	-0.134983	0.116978	0.0111232	0.0479356	-0.0479356	0.0628989	disintegrin and metalloproteinase domain-containing protein 12-like isoform X1	GO:0008237;GO:0016020	metallopeptidase activity;membrane	Molecular Function;Cellular Component
XM_022432210.1	XP_022287918.1	black	0.259299	0.641267	-0.489713	0.261729	-0.40275	0.134215	0.0157477	-0.12147	0.12147	0.0783188	uncharacterized protein LOC111100395
XM_022432215.1	XP_022287923.1	black	0.0995706	0.0547869	0.165641	-0.0670508	-0.15694	0.0386324	0.0163432	-0.192936	0.192936	-0.00156964	putative glutamate synthase [NADPH]	GO:0005506;GO:0006537;GO:0010181;GO:0016040;GO:0019676;GO:0050660;GO:0051538;GO:0055114	iron ion binding;glutamate biosynthetic process;FMN binding;glutamate synthase (NADH) activity;ammonia assimilation cycle;flavin adenine dinucleotide binding;3 iron, 4 sulfur cluster binding;oxidation-reduction process	Molecular Function;Biological Process;Molecular Function;Molecular Function;Biological Process;Molecular Function;Molecular Function;Biological Process
XM_022432263.1	XP_022287971.1	black	0.0996903	-0.149455	-0.107909	0.301553	-0.0418677	0.0782649	0.250366	0.223682	-0.223682	0.321359	Putative inhibitor of apoptosis
XM_022432288.1	XP_022287996.1	black	0.546005	-0.0821596	0.283146	-0.273229	0.0661526	0.31956	0.254173	-0.178366	0.178366	0.151135	baculoviral IAP repeat-containing protein 7-like
XM_022432289.1	XP_022287997.1	black	0.442374	-0.00853284	-0.290338	0.231616	0.0734991	0.285751	0.222483	0.262813	-0.262813	0.278466	baculoviral IAP repeat-containing protein 7-like
XM_022432396.1	XP_022288104.1	black	0.158199	0.212455	-0.321645	0.0883717	0.0277371	0.0405338	-0.168368	0.100011	-0.100011	-0.0209886	putative inhibitor of apoptosis
XM_022432414.1	XP_022288122.1	black	0.75139	-0.0109816	0.198993	-0.249631	0.0573402	0.459917	0.22114	-0.165631	0.165631	0.208919	tubby-related protein 3-like isoform X2
XM_022432455.1	XP_022288163.1	black	0.302557	0.120772	0.371996	-0.38905	-0.111719	0.218613	0.114652	-0.43134	0.43134	-0.0125917	uncharacterized protein LOC111100506
XM_022432469.1	XP_022288177.1	black	0.153261	0.150007	0.0964437	0.137718	-0.386243	0.100677	0.121001	-0.214069	0.214069	0.0982809	uncharacterized protein LOC111100513 isoform X3
XM_022432471.1	XP_022288179.1	black	0.317529	-0.0353527	0.103227	-0.207601	0.137507	0.427429	0.462956	-0.060376	0.060376	0.41803	uncharacterized protein LOC111100514 isoform X1
XM_022432477.1	XP_022288185.1	black	0.271056	0.358436	-0.0655986	-0.180515	-0.110911	0.156437	0.0941698	-0.251022	0.251022	0.0860987	catenin alpha-2-like isoform X1
XM_022432479.1	XP_022288187.1	black	0.261452	0.372932	-0.0952024	-0.1785	-0.0971815	0.154691	0.10123	-0.23746	0.23746	0.0817201	catenin alpha-2-like isoform X1
XM_022432556.1	XP_022288264.1	black	0.0709771	0.0229412	-0.0781827	-0.111485	0.168409	0.12546	-0.12497	0.0490311	-0.0490311	-0.0107425	synaptotagmin-7-like isoform X2	GO:0005544;GO:0006887;GO:0007269;GO:0008021;GO:0016020	calcium-dependent phospholipid binding;exocytosis;neurotransmitter secretion;synaptic vesicle;membrane	Molecular Function;Biological Process;Biological Process;Cellular Component;Cellular Component
XM_022432576.1	XP_022288284.1	black	0.198971	-0.0568456	-0.156962	0.218074	-0.000890475	0.0652415	0.0418014	0.187072	-0.187072	0.122574	complexin-like isoform X1	GO:0001505;GO:0006836;GO:0019905;GO:0044425;GO:0044464	regulation of neurotransmitter levels;neurotransmitter transport;syntaxin binding;obsolete membrane part;obsolete cell part	Biological Process;Biological Process;Molecular Function;Cellular Component;Cellular Component
XM_022432614.1	XP_022288322.1	black	0.19452	-0.0964605	0.165396	-0.176007	0.103514	-0.0327417	0.128395	-0.0624423	0.0624423	0.0888677	arf-GAP domain and FG repeat-containing protein 1-like isoform X1	GO:0005096;GO:0019904;GO:0043547;GO:0046872	GTPase activator activity;protein domain specific binding;positive regulation of GTPase activity;metal ion binding	Molecular Function;Molecular Function;Biological Process;Molecular Function
XM_022432620.1	XP_022288328.1	black	0.165509	-0.0156247	-0.0126306	-0.00159025	0.0301172	0.339882	0.201532	0.0245718	-0.0245718	0.23862	probable splicing factor, arginine/serine-rich 6	GO:0003723;GO:0008270	RNA binding;zinc ion binding	Molecular Function;Molecular Function
XM_022432636.1	XP_022288344.1	black	0.472719	0.0128898	0.357875	-0.163312	-0.215149	0.328539	0.210669	-0.325991	0.325991	0.14787	Chitin synthase 8	GO:0000166;GO:0016021;GO:0016758	nucleotide binding;integral component of membrane;transferase activity, transferring hexosyl groups	Molecular Function;Cellular Component;Molecular Function
XM_022432657.1	XP_022288365.1	black	0.148728	-0.0907632	0.0334481	0.186915	-0.130319	0.0566007	0.0710197	0.0487491	-0.0487491	0.117578	cytochrome P450 26A1-like	GO:0016020;GO:0016125;GO:0016705;GO:0046872	membrane;sterol metabolic process;oxidoreductase activity, acting on paired donors, with incorporation or reduction of molecular oxygen;metal ion binding	Cellular Component;Biological Process;Molecular Function;Molecular Function
XM_022432720.1	XP_022288428.1	black	0.783812	-0.0184626	-0.128856	-0.0315884	0.181679	0.646903	0.39392	0.129281	-0.129281	0.370369	selenium-binding protein 1 isoform X1	GO:0008430	selenium binding	Molecular Function
XM_022432743.1	XP_022288451.1	black	0.162975	-0.0236018	0.285363	-0.276023	0.00812461	0.123311	0.143482	-0.230756	0.230756	-0.00041057	3-demethylubiquinone-9 3-methyltransferase	GO:0016740	transferase activity	Molecular Function
XM_022432746.1	XP_022288454.1	black	0.226886	-0.0241771	-0.101304	0.312081	-0.184421	0.333764	0.232051	0.109961	-0.109961	0.162506	uncharacterized protein LOC111117652	GO:0003676;GO:0015074	nucleic acid binding;DNA integration	Molecular Function;Biological Process
XM_022432906.1	XP_022288614.1	black	0.163446	-0.0964745	0.354308	-0.0284585	-0.236995	0.232003	0.256217	-0.228651	0.228651	0.278131	TBC1 domain family member 12-like
XM_022432957.1	XP_022288665.1	black	0.153441	-0.159497	0.213429	0.00312487	-0.0616478	0.430798	0.238788	-0.0504091	0.0504091	0.194476	proline-rich transmembrane protein 1-like	GO:0016020	membrane	Cellular Component
XM_022432966.1	XP_022288674.1	black	0.655117	-0.0616404	0.153783	-0.0311851	-0.0642651	0.518853	0.398872	-0.0822167	0.0822167	0.341473	protein FAM53A
XM_022432982.1	XP_022288690.1	black	0.201841	0.239418	-0.0830679	0.000216854	-0.154781	0.0791744	0.0884492	-0.133135	0.133135	-0.0109482	E3 ubiquitin-protein ligase TRIM71-like	GO:0005622;GO:0008270	intracellular;zinc ion binding	Cellular Component;Molecular Function
XM_022432991.1	XP_022288699.1	black	0.159058	-0.0661797	0.24631	-0.0615081	-0.123919	0.130253	0.186264	-0.159719	0.159719	0.114404	sushi, von Willebrand factor type A, EGF and pentraxin domain-containing protein 1-like isoform X1
XM_022433022.1	XP_022288730.1	black	0.211467	0.133844	0.194336	-0.184083	-0.148277	0.207663	0.161406	-0.28628	0.28628	0.20296	heat shock 70 kDa protein 12A	GO:0004197;GO:0006508;GO:0042981	cysteine-type endopeptidase activity;proteolysis;regulation of apoptotic process	Molecular Function;Biological Process;Biological Process
XM_022433035.1	XP_022288743.1	black	0.192441	-0.288575	-0.00094407	0.0723029	0.217236	0.289108	0.201063	0.249397	-0.249397	0.116127	lysophospholipid acyltransferase 7-like	GO:0016021;GO:0016746	integral component of membrane;transferase activity, transferring acyl groups	Cellular Component;Molecular Function
XM_022433038.1	XP_022288746.1	black	0.151085	0.422688	-0.193737	-0.0392501	-0.185535	0.023732	-0.0801593	-0.19362	0.19362	0.0284961	putative inhibitor of apoptosis
XM_022433043.1	XP_022288751.1	black	0.335652	0.0209598	-0.182967	0.19803	-0.0320868	0.232188	0.27996	0.142936	-0.142936	0.25341	putative inhibitor of apoptosis
XM_022433045.1	XP_022288753.1	black	0.339264	-0.228767	-0.17511	0.219023	0.18862	0.243558	0.280033	0.351126	-0.351126	0.149872	putative inhibitor of apoptosis
XM_022433064.1	XP_022288772.1	black	0.347795	-0.0100003	0.119286	-0.00266065	-0.10919	0.246553	0.10666	-0.0963435	0.0963435	0.0850913	cytosolic purine 5'-nucleotidase-like isoform X1	GO:0016787;GO:0046872	hydrolase activity;metal ion binding	Molecular Function;Molecular Function
XM_022433082.1	XP_022288790.1	black	0.35224	-0.396212	-0.380378	0.307042	0.477729	0.290542	0.283503	0.675968	-0.675968	0.230475	gamma-tubulin complex component 2-like isoform X1	GO:0000922;GO:0005737;GO:0005815;GO:0005874;GO:0007020;GO:0043015	spindle pole;cytoplasm;microtubule organizing center;microtubule;microtubule nucleation;gamma-tubulin binding	Cellular Component;Cellular Component;Cellular Component;Cellular Component;Biological Process;Molecular Function
XM_022433090.1	XP_022288798.1	black	0.583534	0.0433657	0.27023	-0.139543	-0.179864	0.437668	0.46106	-0.275124	0.275124	0.279024	uncharacterized protein LOC111100913 isoform X3
XM_022433107.1	XP_022288815.1	black	0.419274	-0.073569	0.194292	-0.0965346	-0.0283668	0.36707	0.181611	-0.107585	0.107585	0.0905852	tripartite motif-containing protein 2-like isoform X3	GO:0005622;GO:0008270	intracellular;zinc ion binding	Cellular Component;Molecular Function
XM_022433142.1	XP_022288850.1	black	0.300585	0.0358134	-0.150559	0.0542775	0.0637059	0.291623	0.246124	0.101626	-0.101626	0.304192	protein ECT2-like	GO:0005089;GO:0005096;GO:0005634;GO:0005737;GO:0035023;GO:0043547;GO:2000431	Rho guanyl-nucleotide exchange factor activity;GTPase activator activity;nucleus;cytoplasm;regulation of Rho protein signal transduction;positive regulation of GTPase activity;regulation of cytokinesis, actomyosin contractile ring assembly	Molecular Function;Molecular Function;Cellular Component;Cellular Component;Biological Process;Biological Process;Biological Process
XM_022433179.1	XP_022288887.1	black	0.411876	0.0209078	0.1211	0.027024	-0.171636	0.0974479	0.0565907	-0.124563	0.124563	0.00140434	spermatogenesis-associated serine-rich protein 1-like isoform X7
XM_022433203.1	XP_022288911.1	black	0.337419	-0.319611	-0.255467	0.605447	-0.0248745	0.175844	0.158988	0.50008	-0.50008	0.232351	methionine--tRNA ligase, mitochondrial-like	GO:0000166;GO:0004812;GO:0006418	nucleotide binding;aminoacyl-tRNA ligase activity;tRNA aminoacylation for protein translation	Molecular Function;Molecular Function;Biological Process
XM_022433217.1	XP_022288925.1	black	0.310004	0.322041	-0.109656	-0.105013	-0.105013	0.0910062	-0.103716	-0.180908	0.180908	-0.046717	Tubulin alpha-3 chain	GO:0003924;GO:0005200;GO:0005524;GO:0005525;GO:0005737;GO:0005874;GO:0007010;GO:0007017;GO:0016021;GO:0016887;GO:0042626;GO:0055085	GTPase activity;structural constituent of cytoskeleton;ATP binding;GTP binding;cytoplasm;microtubule;cytoskeleton organization;microtubule-based process;integral component of membrane;ATPase activity;ATPase-coupled transmembrane transporter activity;transmembrane transport	Molecular Function;Molecular Function;Molecular Function;Molecular Function;Cellular Component;Cellular Component;Biological Process;Biological Process;Cellular Component;Molecular Function;Molecular Function;Biological Process
XM_022433253.1	XP_022288961.1	black	0.433203	0.0893356	-0.0355183	0.00703026	-0.0600836	0.314163	0.352755	-0.0456978	0.0456978	0.290659	inositol polyphosphate 5-phosphatase OCRL-1-like isoform X1	GO:0009987;GO:0016787	cellular process;hydrolase activity	Biological Process;Molecular Function
XM_022433292.1	XP_022289000.1	black	0.512731	0.195961	-0.396995	0.127509	0.0820633	0.524461	0.391537	0.180516	-0.180516	0.392943	omega-amidase NIT2	GO:0005813;GO:0005829;GO:0006107;GO:0006528;GO:0006541;GO:0050152	centrosome;cytosol;oxaloacetate metabolic process;asparagine metabolic process;glutamine metabolic process;omega-amidase activity	Cellular Component;Cellular Component;Biological Process;Biological Process;Biological Process;Molecular Function
XM_022433350.1	XP_022289058.1	black	0.218332	0.465128	0.0850098	-0.0434565	-0.50851	0.229561	0.24276	-0.47544	0.47544	0.15109	zinc finger BED domain-containing protein 1-like
XM_022433358.1	XP_022289066.1	black	0.252107	0.0975314	0.358792	-0.259805	-0.204235	0.173664	-0.0538928	-0.399704	0.399704	-0.121874	zinc finger protein 37 homolog isoform X1
XM_022433362.1	XP_022289070.1	black	0.278321	0.0173146	-0.142228	0.235697	-0.107725	0.0148182	0.0257149	0.11023	-0.11023	0.0419691	1-phosphatidylinositol 4,5-bisphosphate phosphodiesterase eta-2-like isoform X6	GO:0004435;GO:0005509;GO:0016042;GO:0035556	phosphatidylinositol phospholipase C activity;calcium ion binding;lipid catabolic process;intracellular signal transduction	Molecular Function;Molecular Function;Biological Process;Biological Process
XM_022433384.1	XP_022289092.1	black	0.153006	0.120959	0.032656	-0.143832	-0.010485	0.301595	0.270694	-0.132922	0.132922	0.220614	uncharacterized protein LOC111101067	GO:0003700;GO:0006357	DNA-binding transcription factor activity;regulation of transcription by RNA polymerase II	Molecular Function;Biological Process
XM_022433391.1	XP_022289099.1	black	0.337632	-0.0513674	-0.381697	0.196835	0.244439	0.109831	-0.0053925	0.380094	-0.380094	0.096964	leucine-rich repeat-containing G-protein coupled receptor 4-like	GO:0005515	protein binding	Molecular Function
XM_022433415.1	XP_022289123.1	black	0.223067	-0.176335	-0.18413	0.268529	0.0958967	-0.0246892	-0.0245983	0.3139	-0.3139	-0.13724	uncharacterized protein LOC111101105 isoform X3
XM_022433426.1	XP_022289134.1	black	0.476336	0.0418679	-0.15394	0.00818206	0.107201	0.311043	0.206026	0.0993856	-0.0993856	0.237523	uncharacterized protein LOC111101115
XM_022433452.1	XP_022289160.1	black	0.33801	-0.0660153	-0.109634	0.217498	-0.0394906	0.0728117	0.039497	0.153328	-0.153328	0.122541	3-demethylubiquinone-9 3-methyltransferase	GO:0016740	transferase activity	Molecular Function
XM_022433455.1	XP_022289163.1	black	0.149093	0.194593	-0.193494	-0.0160723	0.0191355	0.1348	0.187324	0.00263855	-0.00263855	0.148065	uncharacterized protein LOC111101134 isoform X2
XM_022433457.1	XP_022289165.1	black	0.0524365	-0.138342	0.096453	0.0324398	0.00737507	0.11989	0.0986623	0.0342948	-0.0342948	0.101363	uncharacterized protein LOC111101134 isoform X3
XM_022433480.1	XP_022289188.1	black	0.314404	0.477328	-0.383642	0.0695535	-0.154989	0.311253	0.186047	-0.0735906	0.0735906	0.214618	protein ABHD13-like	GO:0016021;GO:0016787	integral component of membrane;hydrolase activity	Cellular Component;Molecular Function
XM_022433510.1	XP_022289218.1	black	0.280558	-0.132119	0.393959	-0.133987	-0.136325	0.303329	0.208611	-0.232836	0.232836	0.0393788	P2X purinoceptor 7-like
XM_022433530.1	XP_022289238.1	black	0.253788	-0.0557586	0.224041	0.0411365	-0.214238	0.154203	0.137926	-0.149102	0.149102	-0.0523152	alpha-2B adrenergic receptor-like	GO:0004930;GO:0007186;GO:0016021	G protein-coupled receptor activity;G protein-coupled receptor signaling pathway;integral component of membrane	Molecular Function;Biological Process;Cellular Component
XM_022433532.1	XP_022289240.1	black	0.318264	-0.0032354	0.269313	-0.0895199	-0.18235	0.201744	0.102469	-0.234177	0.234177	0.189461	E3 ubiquitin-protein ligase TRIM56-like isoform X1	GO:0005622;GO:0008270	intracellular;zinc ion binding	Cellular Component;Molecular Function
XM_022433537.1	XP_022289245.1	black	0.107876	0.211907	0.115549	-0.130718	-0.199224	0.0372686	0.00498433	-0.284198	0.284198	0.0238148	sushi, von Willebrand factor type A, EGF and pentraxin domain-containing protein 1-like isoform X1
XM_022433552.1	XP_022289260.1	black	0.609151	-0.132827	0.0900089	-0.184251	0.225133	0.634357	0.484841	0.0352137	-0.0352137	0.369885	uncharacterized protein LOC111101182	GO:0005622;GO:0008270	intracellular;zinc ion binding	Cellular Component;Molecular Function
XM_022433568.1	XP_022289276.1	black	0.0709428	0.0614456	0.14576	-0.196336	-0.0140047	0.309213	0.277609	-0.181178	0.181178	0.16057	spindle and kinetochore-associated protein 3-like
XM_022433613.1	XP_022289321.1	black	0.220708	0.0349488	0.13871	-0.182725	0.00608288	0.3315	0.126008	-0.152152	0.152152	0.0971119	Kv channel-interacting protein 4-like isoform X17
XM_022433674.1	XP_022289382.1	black	0.30504	-0.0760445	0.183561	-0.168056	0.0565912	0.146069	-0.145117	-0.0960111	0.0960111	-0.0742008	trihelix transcription factor GTL1-like
XM_022433740.1	XP_022289448.1	black	0.100449	0.100921	-0.234837	0.206701	-0.0677338	0.0114375	0.0414134	0.119701	-0.119701	-0.0239178	multiple epidermal growth factor-like domains protein 11 isoform X2
XM_022433749.1	XP_022289457.1	black	0.151722	0.0832378	-0.102345	-0.174264	0.195572	0.207303	0.193988	0.0183542	-0.0183542	-0.0194556	Scavenger receptor class F member 2	GO:0006259;GO:0006974;GO:0016301;GO:0016310;GO:0051276;GO:0065007	DNA metabolic process;cellular response to DNA damage stimulus;kinase activity;phosphorylation;chromosome organization;biological regulation	Biological Process;Biological Process;Molecular Function;Biological Process;Biological Process;Biological Process
XM_022433773.1	XP_022289481.1	black	0.161485	0.12167	0.111645	0.0500771	-0.285794	0.255563	0.257335	-0.203036	0.203036	0.120222	uncharacterized protein LOC111101326 isoform X2
XM_022433786.1	XP_022289494.1	black	0.433153	0.151612	0.0343404	-0.100046	-0.0866456	0.216065	0.0166211	-0.160808	0.160808	0.0465222	rho GTPase-activating protein 18-like	GO:0005737;GO:0007165;GO:0032956;GO:0065008	cytoplasm;signal transduction;regulation of actin cytoskeleton organization;regulation of biological quality	Cellular Component;Biological Process;Biological Process;Biological Process
XM_022433797.1	XP_022289505.1	black	0.351111	0.203192	0.0649129	-0.0461807	-0.223321	0.11735	0.0747235	-0.232137	0.232137	0.0402217	putative per-hexamer repeat protein 5
XM_022433840.1	XP_022289548.1	black	0.307962	-0.211924	-0.137843	0.118984	0.233748	0.255938	0.162162	0.303828	-0.303828	0.271933	nectin-1-like isoform X1
XM_022433888.1	XP_022289596.1	black	0.222795	0.278135	0.104431	-0.000866795	-0.383945	0.231852	-0.0159261	-0.33146	0.33146	-0.0471699	receptor-interacting serine/threonine-protein kinase 4-like isoform X2
XM_022433889.1	XP_022289597.1	black	0.339496	-0.120357	0.218131	0.174696	-0.277161	0.265429	0.196141	-0.0882588	0.0882588	0.0593428	Mediator of RNA polymerase II transcription subunit 14
XM_022433912.1	XP_022289620.1	black	0.226499	0.104072	0.263322	-0.0837958	-0.289262	0.225764	0.256919	-0.321336	0.321336	0.106755	dynein gamma chain, flagellar outer arm-like	GO:0003777;GO:0005524;GO:0007018;GO:0030286	microtubule motor activity;ATP binding;microtubule-based movement;dynein complex	Molecular Function;Molecular Function;Biological Process;Cellular Component
XM_022433954.1	XP_022289662.1	black	0.237026	0.322476	-0.0182603	-0.143775	-0.160048	0.107728	-0.0412301	-0.2617	0.2617	-0.0101294	BLOC-1-related complex subunit 5-like	GO:0032418	lysosome localization	Biological Process
XM_022433956.1	XP_022289664.1	black	0.191858	0.0421953	-0.213603	0.253272	-0.0772708	0.0805217	-0.0426764	0.1516	-0.1516	-0.0438455	BLOC-1-related complex subunit 5-like	GO:0032418	lysosome localization	Biological Process
XM_022433981.1	XP_022289689.1	black	0.177169	0.220838	0.0949124	-0.132733	-0.185059	-0.0368863	-0.0498194	-0.273732	0.273732	0.0581886	uncharacterized protein LOC111101473 isoform X3	GO:0003677	DNA binding	Molecular Function
XM_022433988.1	XP_022289696.1	black	0.313387	0.190191	-0.0620655	0.00188344	-0.128674	0.150897	0.145816	-0.109212	0.109212	0.168892	kyphoscoliosis peptidase-like
XM_022433989.1	XP_022289697.1	black	0.310773	0.197269	0.0937296	-0.100031	-0.192984	0.231409	0.156807	-0.25239	0.25239	0.135986	kyphoscoliosis peptidase-like
XM_022434062.1	XP_022289770.1	black	0.13813	-0.0995669	-0.103969	0.170411	0.0353608	0.0862861	0.171883	0.177243	-0.177243	0.196776	transient receptor potential cation channel subfamily A member 1 homolog	GO:0005216;GO:0016021;GO:0034220	ion channel activity;integral component of membrane;ion transmembrane transport	Molecular Function;Cellular Component;Biological Process
XM_022434075.1	XP_022289783.1	black	0.197063	-0.225862	-0.222239	0.421731	0.0311499	0.132626	0.107464	0.390092	-0.390092	0.128683	uncharacterized protein LOC111101547
XM_022434079.1	XP_022289787.1	black	0.114275	0.0309204	0.203336	-0.121408	-0.117222	0.172173	0.225661	-0.205546	0.205546	0.0300321	spindle and kinetochore-associated protein 3-like isoform X3
XM_022434082.1	XP_022289790.1	black	0.168696	0.0355226	-0.160013	0.119043	0.00888945	0.245442	0.127587	0.110195	-0.110195	0.313763	spindle and kinetochore-associated protein 3-like isoform X4
XM_022434155.1	XP_022289863.1	black	0.79808	0.0238154	0.000560064	-0.0864727	0.0620852	0.56763	0.512147	-0.0210064	0.0210064	0.453657	fumarylacetoacetate hydrolase domain-containing protein 2-like	GO:0016787	hydrolase activity	Molecular Function
XM_022434161.1	XP_022289869.1	black	0.378146	0.0498065	6.08033e-05	0.0809477	-0.130816	0.14345	0.0214629	-0.0429546	0.0429546	0.0573102	testicular haploid expressed gene protein-like isoform X3
XM_022434335.1	XP_022290043.1	black	0.263104	0.0535027	0.294627	-0.244745	-0.109721	0.160099	0.02677	-0.305322	0.305322	0.00668004	uncharacterized protein LOC111101601 isoform X2
XM_022434341.1	XP_022290049.1	black	0.254212	0.044603	-0.333516	0.340002	-0.0439166	0.167648	0.299841	0.255036	-0.255036	0.206615	FGGY carbohydrate kinase domain-containing protein-like isoform X2	GO:0008152;GO:0016772	metabolic process;transferase activity, transferring phosphorus-containing groups	Biological Process;Molecular Function
XM_022434350.1	XP_022290058.1	black	0.425131	-0.0691782	-0.192092	0.177308	0.0880932	0.0844483	0.168731	0.228605	-0.228605	0.193967	centrosomal protein of 131 kDa-like
XM_022434404.1	XP_022290112.1	black	0.237892	0.367701	0.141162	-0.358716	-0.153183	0.272916	0.387466	-0.440927	0.440927	0.337694	proline-rich transmembrane protein 1-like
XM_022434411.1	XP_022290119.1	black	0.28662	-0.207542	0.045763	0.103681	0.057114	0.167053	0.106922	0.138502	-0.138502	0.00947344	sideroflexin-5 isoform X1	GO:0015075;GO:0016021;GO:0031966;GO:0034220	ion transmembrane transporter activity;integral component of membrane;mitochondrial membrane;ion transmembrane transport	Molecular Function;Cellular Component;Cellular Component;Biological Process
XM_022434414.1	XP_022290122.1	black	0.643623	0.149841	0.303914	-0.348867	-0.111425	0.465389	0.216296	-0.396475	0.396475	0.171545	IQ domain-containing protein G-like	GO:0005737;GO:0031514;GO:0044782	cytoplasm;motile cilium;cilium organization	Cellular Component;Cellular Component;Biological Process
XM_022434501.1	XP_022290209.1	black	0.415537	-0.403678	0.193418	0.231047	-0.0249471	0.282641	0.220591	0.177526	-0.177526	0.188138	uncharacterized protein LOC111101866
XM_022434509.1	XP_022290217.1	black	0.309654	0.155695	0.113318	-0.130498	-0.140952	0.295961	0.148278	-0.233815	0.233815	0.0405335	DNA ligase 1-like isoform X2
XM_022434531.1	XP_022290239.1	black	0.246297	0.280615	0.206504	-0.316163	-0.175398	0.300192	0.0706336	-0.423409	0.423409	0.153692	CCR4-NOT transcription complex subunit 2-like isoform X3	GO:0005634;GO:0006355;GO:0030015	nucleus;regulation of transcription, DNA-templated;CCR4-NOT core complex	Cellular Component;Biological Process;Cellular Component
XM_022434532.1	XP_022290240.1	black	0.157705	0.204643	0.225398	-0.360097	-0.0747915	0.118706	0.0492744	-0.374594	0.374594	0.036111	CCR4-NOT transcription complex subunit 2-like isoform X4	GO:0005634;GO:0006355;GO:0030015	nucleus;regulation of transcription, DNA-templated;CCR4-NOT core complex	Cellular Component;Biological Process;Cellular Component
XM_022434545.1	XP_022290253.1	black	0.189467	-0.357529	-0.0503985	0.0918791	0.317132	0.201783	-0.00984125	0.352305	-0.352305	-0.133771	F-box only protein 41	GO:0004842;GO:0016567	ubiquitin-protein transferase activity;protein ubiquitination	Molecular Function;Biological Process
XM_022434573.1	XP_022290281.1	black	0.188652	-0.0804415	-0.0649757	0.343642	-0.196827	0.168676	0.222719	0.12646	-0.12646	0.198833	BURP domain-containing protein 5-like
XM_022434594.1	XP_022290302.1	black	0.213627	0.116892	0.0650891	-0.023407	-0.159974	0.282523	0.105444	-0.157957	0.157957	0.151139	Pancreatic secretory granule membrane major glycoprotein GP2	GO:0016020	membrane	Cellular Component
XM_022434640.1	XP_022290348.1	black	0.347274	-0.219567	-0.0534399	0.0430818	0.231074	0.184892	0.104327	0.236146	-0.236146	0.0525052	uncharacterized protein LOC111101986
XM_022434642.1	XP_022290350.1	black	0.183935	-0.200508	-0.112663	0.252532	0.0630623	0.195191	0.140561	0.271839	-0.271839	0.211573	uncharacterized protein LOC111101988
XM_022434695.1	XP_022290403.1	black	0.353865	0.330623	-0.530231	0.289893	-0.0788803	0.216362	0.202044	0.181757	-0.181757	0.26501	tigger transposable element-derived protein 6-like	GO:0003676	nucleic acid binding	Molecular Function
XM_022434752.1	XP_022290460.1	black	0.209263	-0.229372	-0.120107	0.35788	-0.00581815	0.0377288	-0.0252163	0.303251	-0.303251	0.0726373	craniofacial development protein 2-like	GO:0003824;GO:0090304	catalytic activity;nucleic acid metabolic process	Molecular Function;Biological Process
XM_022434767.1	XP_022290475.1	black	0.291623	-0.187669	-0.311007	0.547486	-0.0421208	0.237985	0.122934	0.4353	-0.4353	0.313125	protein O-mannose kinase	GO:0006464;GO:0016301;GO:0016310	cellular protein modification process;kinase activity;phosphorylation	Biological Process;Molecular Function;Biological Process
XM_022434831.1	XP_022290539.1	black	0.816859	0.0253119	-0.00463962	0.0745957	-0.0951682	0.492823	0.360767	-0.0177203	0.0177203	0.316981	interaptin isoform X1	GO:0003746;GO:0003924;GO:0005525;GO:0005739;GO:0070125	translation elongation factor activity;GTPase activity;GTP binding;mitochondrion;mitochondrial translational elongation	Molecular Function;Molecular Function;Molecular Function;Cellular Component;Biological Process
XM_022434836.1	XP_022290544.1	black	0.174795	0.0384006	0.358782	-0.22658	-0.178319	0.210668	0.185994	-0.348762	0.348762	0.0471346	uncharacterized protein LOC111102186	GO:0016020	membrane	Cellular Component
XM_022434837.1	XP_022290545.1	black	0.241898	0.109588	-0.124155	0.0622028	-0.044966	0.136955	-0.0493743	0.0148471	-0.0148471	-0.195511	uncharacterized protein LOC111102187	GO:0000166;GO:0003677;GO:0003887;GO:0006260	nucleotide binding;DNA binding;DNA-directed DNA polymerase activity;DNA replication	Molecular Function;Molecular Function;Molecular Function;Biological Process
XM_022434847.1	XP_022290555.1	black	0.385605	-0.135457	-0.249344	0.416204	-0.0260395	0.152037	0.158926	0.336071	-0.336071	0.185429	uncharacterized protein LOC111102195
XM_022434870.1	XP_022290578.1	black	0.182519	-0.0218346	-0.142056	0.155301	0.0116454	0.118954	0.148076	0.1438	-0.1438	-0.00280374	flocculation protein FLO11-like	GO:0016888	endodeoxyribonuclease activity, producing 5'-phosphomonoesters	Molecular Function
XM_022434907.1	XP_022290615.1	black	0.174377	-0.0239358	-0.1986	0.390167	-0.163359	0.154818	0.260541	0.195362	-0.195362	0.35755	uncharacterized protein LOC111102242
XM_022434952.1	XP_022290660.1	black	0.316978	-0.0938192	-0.00411157	0.191838	-0.0938192	-0.022552	-0.0166712	0.0844295	-0.0844295	0.00583814	serine/threonine-protein phosphatase 6 regulatory ankyrin repeat subunit C-like
XM_022434968.1	XP_022290676.1	black	0.459269	-0.163499	0.187417	-0.0565134	0.0285638	0.484962	0.294596	-0.0240746	0.0240746	0.249649	poly(rC)-binding protein 3-like isoform X1	GO:0003723	RNA binding	Molecular Function
XM_022434980.1	XP_022290688.1	black	0.225184	0.204604	0.0460496	-0.247357	-0.00428693	0.228124	0.0926375	-0.216755	0.216755	0.167613	uncharacterized protein LOC111102296
XM_022435009.1	XP_022290717.1	black	0.299632	-0.0160391	-0.474458	0.460936	0.0397652	0.177355	0.19488	0.431283	-0.431283	0.250001	tripartite motif-containing protein 55	GO:0005515	protein binding	Molecular Function
XM_022435021.1	XP_022290729.1	black	0.149233	-0.27966	-0.33353	0.26868	0.351684	0.245208	0.192518	0.534355	-0.534355	0.213903	uncharacterized protein LOC111102349 isoform X2
XM_022435090.1	XP_022290798.1	black	0.25686	0.140925	0.112155	-0.105908	-0.149585	0.241417	0.0794638	-0.220071	0.220071	0.0206852	C1q-domain-containing protein C1q2
XM_022435113.1	XP_022290821.1	black	0.274829	0.00998083	-0.0969091	-0.22985	0.318863	0.237288	0.174898	0.0766716	-0.0766716	0.168665	multiple epidermal growth factor-like domains protein 10
XM_022435321.1	XP_022291029.1	black	0.323612	-0.116606	-0.333568	0.451694	0.00565433	0.0706644	0.195876	0.39394	-0.39394	0.158949	glutamine synthetase-like	GO:0000166;GO:0006807;GO:0016874	nucleotide binding;nitrogen compound metabolic process;ligase activity	Molecular Function;Biological Process;Molecular Function
XM_022435409.1	XP_022291117.1	black	0.443965	0.379596	0.189744	-0.314812	-0.258609	0.0913592	0.0394697	-0.49392	0.49392	-0.0578208	peptidase M20 domain-containing protein 2-like	GO:0016787	hydrolase activity	Molecular Function
XM_022435421.1	XP_022291129.1	black	0.292372	0.196062	-0.0660317	0.0888964	-0.217506	0.21706	0.26802	-0.110779	0.110779	0.22452	lanC-like protein 3	GO:0003824;GO:0005886;GO:0016021	catalytic activity;plasma membrane;integral component of membrane	Molecular Function;Cellular Component;Cellular Component
XM_022435427.1	XP_022291135.1	black	0.220743	-0.190273	0.173006	0.120577	-0.107031	0.216614	-0.0310743	0.0116681	-0.0116681	0.108287	calcyphosin-2-like isoform X2	GO:0005509;GO:0016021	calcium ion binding;integral component of membrane	Molecular Function;Cellular Component
XM_022435476.1	XP_022291184.1	black	0.318137	0.159038	0.142783	-0.0627442	-0.242148	0.127807	0.0449251	-0.262621	0.262621	0.0225288	MAM and LDL-receptor class A domain-containing protein 2-like
XM_022435521.1	XP_022291229.1	black	0.630556	0.0941255	-0.169401	0.203378	-0.124459	0.476639	0.343126	0.0679775	-0.0679775	0.354717	protein starmaker-like
XM_022435548.1	XP_022291256.1	black	0.206654	0.0622395	-0.0323353	-0.0190553	-0.0101535	0.0408187	-0.0285148	-0.0251592	0.0251592	0.00668441	uncharacterized protein LOC111102699	GO:0003676	nucleic acid binding	Molecular Function
XM_022435564.1	XP_022291272.1	black	0.160975	0.339994	-0.193459	0.115332	-0.257706	0.0813985	0.0469159	-0.122634	0.122634	0.0394105	complement C1q-like protein 4
XM_022435621.1	XP_022291329.1	black	0.437403	-0.0853865	0.198937	-0.0965707	-0.0212584	0.354979	0.420836	-0.101493	0.101493	0.478498	protein lifeguard 2-like	GO:0016021	integral component of membrane	Cellular Component
XM_022435779.1	XP_022291487.1	black	0.257795	-0.320399	0.125456	0.508839	-0.316594	0.266421	0.221953	0.165591	-0.165591	0.27407	Toll-like receptor 1	GO:0016020	membrane	Cellular Component
XM_022435791.1	XP_022291499.1	black	0.431231	0.223477	0.243867	-0.281651	-0.190938	0.178812	0.218548	-0.407068	0.407068	0.120426	neuropeptide SIFamide receptor-like	GO:0004930;GO:0007186;GO:0016021	G protein-coupled receptor activity;G protein-coupled receptor signaling pathway;integral component of membrane	Molecular Function;Biological Process;Cellular Component
XM_022435823.1	XP_022291531.1	black	0.262213	0.0793851	0.00879433	-0.185771	0.0974019	0.309081	0.138682	-0.0761169	0.0761169	0.0594175	uncharacterized protein LOC111102889 isoform X2
XM_022435856.1	XP_022291564.1	black	0.508228	0.0442783	0.139493	-0.173941	-0.0128305	0.302553	0.233927	-0.160877	0.160877	0.141487	heat shock 70 kDa protein 12A-like
XM_022435897.1	XP_022291605.1	black	0.362527	0.329936	0.0229129	-0.190171	-0.16317	0.227835	0.138946	-0.304353	0.304353	0.191421	E3 ubiquitin-protein ligase TRIM71-like	GO:0005622;GO:0008270	intracellular;zinc ion binding	Cellular Component;Molecular Function
XM_022435914.1	XP_022291622.1	black	0.368803	0.0109126	-0.0191686	0.169934	-0.161266	0.0118657	0.0166763	0.00746653	-0.00746653	-0.0500131	uncharacterized protein LOC111102960 isoform X1
XM_022435955.1	XP_022291663.1	black	0.337965	0.00345762	-0.319936	0.15737	0.165989	0.295039	0.0687838	0.278528	-0.278528	0.126433	uncharacterized protein LOC111102989
XM_022435976.1	XP_022291684.1	black	0.0513644	0.160586	-0.294574	0.140476	-0.000152414	0.25988	0.185589	0.120868	-0.120868	0.224567	glucose-repressible alcohol dehydrogenase transcriptional effector-like
XM_022435983.1	XP_022291691.1	black	0.102883	0.405627	0.14734	-0.258476	-0.297661	0.0438362	0.00194781	-0.479032	0.479032	-0.125418	uncharacterized protein LOC111103003 isoform X1	GO:0016020	membrane	Cellular Component
XM_022435989.1	XP_022291697.1	black	0.275191	-0.0378813	-0.0152091	0.0385478	0.0148697	0.204489	-0.151661	0.0460116	-0.0460116	-0.038649	uncharacterized protein LOC111103009	GO:0003677;GO:0004518	DNA binding;nuclease activity	Molecular Function;Molecular Function
XM_022436006.1	XP_022291714.1	black	0.247377	-0.394795	0.0892695	0.347018	-0.0434126	0.26989	0.06841	0.261512	-0.261512	0.0733733	uncharacterized protein LOC111103018
XM_022436026.1	XP_022291734.1	black	0.201843	-0.142108	0.0828897	0.281131	-0.223696	0.213575	0.0701673	0.0494723	-0.0494723	0.04087	uncharacterized protein LOC111103028 isoform X2
XM_022436070.1	XP_022291778.1	black	0.247401	0.35033	-0.248894	0.0944798	-0.190563	0.206563	0.200949	-0.0827623	0.0827623	0.178579	proteoglycan 4
XM_022436077.1	XP_022291785.1	black	0.308838	-0.0394677	0.0024368	0.140769	-0.10379	0.251575	0.221304	0.0318517	-0.0318517	0.220753	uncharacterized protein LOC111103075 isoform X1
XM_022436078.1	XP_022291786.1	black	0.722902	-0.0354389	-0.00719684	-0.0608606	0.103651	0.613982	0.478838	0.036858	-0.036858	0.373994	enoyl-CoA hydratase domain-containing protein 3, mitochondrial	GO:0003824	catalytic activity	Molecular Function
XM_022436193.1	XP_022291901.1	black	0.401332	-0.05593	0.0523518	0.140705	-0.138253	0.377386	0.258091	0.00211224	-0.00211224	0.250689	Centrosomal protein of 97 kDa
XM_022436203.1	XP_022291911.1	black	0.900888	0.0895936	-0.0397889	-0.0339772	-0.0149717	0.678616	0.426906	-0.0421625	0.0421625	0.362456	arrestin domain-containing protein 17-like isoform X1
XM_022436215.1	XP_022291923.1	black	0.53544	0.0233945	0.0902713	-0.00989194	-0.105715	0.401148	0.332847	-0.0995792	0.0995792	0.249793	glycoprotein 3-alpha-L-fucosyltransferase A-like	GO:0006486;GO:0008417;GO:0016021;GO:0032580;GO:0036065	protein glycosylation;fucosyltransferase activity;integral component of membrane;Golgi cisterna membrane;fucosylation	Biological Process;Molecular Function;Cellular Component;Cellular Component;Biological Process
XM_022436225.1	XP_022291933.1	black	0.646983	-0.193268	0.080405	-0.0913314	0.202465	0.492215	0.454491	0.095726	-0.095726	0.257419	uncharacterized protein LOC111103167 isoform X1
XM_022436253.1	XP_022291961.1	black	0.28585	-0.113957	-0.0911118	0.265321	-0.0582924	0.210673	0.225048	0.178325	-0.178325	0.276502	uncharacterized protein LOC111103182 isoform X3
XM_022436271.1	XP_022291979.1	black	0.0829357	-0.116182	0.0361948	-0.042173	0.121382	0.174069	0.239502	0.0682273	-0.0682273	0.133295	uncharacterized protein LOC111103194
XM_022436286.1	XP_022291994.1	black	0.236176	-0.401912	-0.279326	0.352143	0.335103	0.18716	0.115028	0.591964	-0.591964	0.142149	uncharacterized protein LOC111100930
XM_022436289.1	XP_022291997.1	black	0.213643	0.0998008	0.22274	-0.0562566	-0.271075	0.264754	0.213951	-0.281949	0.281949	0.117109	probable serine/threonine-protein kinase roco5 isoform X1
XM_022436319.1	XP_022292027.1	black	0.252301	0.186127	0.218879	-0.326494	-0.0832194	0.212317	0.129699	-0.352909	0.352909	0.0123816	homeobox protein Hox-B3	GO:0000122;GO:0000978;GO:0003700;GO:0005634;GO:0009952;GO:0045944;GO:0048704	negative regulation of transcription by RNA polymerase II;RNA polymerase II cis-regulatory region sequence-specific DNA binding;DNA-binding transcription factor activity;nucleus;anterior/posterior pattern specification;positive regulation of transcription by RNA polymerase II;embryonic skeletal system morphogenesis	Biological Process;Molecular Function;Molecular Function;Cellular Component;Biological Process;Biological Process;Biological Process
XM_022436321.1	XP_022292029.1	black	0.225776	0.172239	0.0503776	-0.125813	-0.0978869	0.1359	0.10422	-0.192685	0.192685	0.080741	ubiquinone biosynthesis protein COQ9, mitochondrial-like isoform X2	GO:0005524;GO:0006744;GO:0022008	ATP binding;ubiquinone biosynthetic process;neurogenesis	Molecular Function;Biological Process;Biological Process
XM_022436352.1	XP_022292060.1	black	0.312197	0.167872	0.0165272	-0.106225	-0.0785301	0.221737	0.0873721	-0.15914	0.15914	0.0340551	Protocadherin Fat 4	GO:0005509;GO:0005886;GO:0007156;GO:0016021	calcium ion binding;plasma membrane;homophilic cell adhesion via plasma membrane adhesion molecules;integral component of membrane	Molecular Function;Cellular Component;Biological Process;Cellular Component
XM_022436369.1	XP_022292077.1	black	0.375512	-0.0770078	0.208245	-0.145271	0.00955517	0.216181	0.0383877	-0.1169	0.1169	-0.0137559	phosphatidylinositol-binding clathrin assembly protein LAP-like isoform X32
XM_022436389.1	XP_022292097.1	black	0.26708	-0.0502468	0.354168	-0.21529	-0.0962481	0.111756	0.0987273	-0.268346	0.268346	0.00792741	proprotein convertase subtilisin/kexin type 5-like	GO:0009987	cellular process	Biological Process
XM_022436414.1	XP_022292122.1	black	0.284276	-0.250043	0.218842	-0.266566	0.29306	0.153785	0.0570123	0.0228205	-0.0228205	0.0463965	uncharacterized protein LOC111103277
XM_022436506.1	XP_022292214.1	black	0.517797	0.36023	0.0428475	-0.290976	-0.113024	0.488007	0.446133	-0.347988	0.347988	0.288448	mitochondrial carrier homolog 2-like	GO:0016021	integral component of membrane	Cellular Component
XM_022436517.1	XP_022292225.1	black	0.329487	-0.296868	-0.154819	0.200753	0.254264	0.257471	0.0906544	0.391932	-0.391932	0.0705135	pancreatic triacylglycerol lipase-like	GO:0005576;GO:0052689	extracellular region;carboxylic ester hydrolase activity	Cellular Component;Molecular Function
XM_022436733.1	XP_022292441.1	black	0.390524	0.172007	0.0588236	-0.0113346	-0.220761	0.112097	0.108299	-0.199917	0.199917	-0.00691985	Neuronal acetylcholine receptor subunit beta-3	GO:0004888;GO:0016021;GO:0022848;GO:0030054;GO:0034220;GO:0045211;GO:0060079	transmembrane signaling receptor activity;integral component of membrane;acetylcholine-gated cation-selective channel activity;cell junction;ion transmembrane transport;postsynaptic membrane;excitatory postsynaptic potential	Molecular Function;Cellular Component;Molecular Function;Cellular Component;Biological Process;Cellular Component;Biological Process
XM_022436791.1	XP_022292499.1	black	0.132741	-0.285454	-0.300201	0.257976	0.334136	0.249354	0.306315	0.510019	-0.510019	0.245036	predicted protein
XM_022436813.1	XP_022292521.1	black	0.153714	0.273761	-0.0914035	-0.104725	-0.0756662	-0.133217	-0.163582	-0.155382	0.155382	-0.0140315	wiskott-Aldrich syndrome protein family member 2-like	GO:0003779;GO:0005856;GO:0030036	actin binding;cytoskeleton;actin cytoskeleton organization	Molecular Function;Cellular Component;Biological Process
XM_022436846.1	XP_022292554.1	black	0.428437	-0.00776718	0.0576835	-0.104954	0.0537974	0.207693	0.0126304	-0.0440644	0.0440644	-0.0341952	SAM and SH3 domain-containing protein 1-like isoform X3	GO:0005515	protein binding	Molecular Function
XM_022436867.1	XP_022292575.1	black	0.325815	-0.409873	0.0994326	0.306733	0.00156869	0.323724	0.332296	0.265558	-0.265558	0.249247	tripartite motif-containing protein 3-like	GO:0005622;GO:0008270	intracellular;zinc ion binding	Cellular Component;Molecular Function
XM_022436874.1	XP_022292582.1	black	0.412984	0.0158925	0.327658	0.0826427	-0.43324	0.172996	0.0183642	-0.30199	0.30199	-0.0136263	uncharacterized protein C17orf98-like
XM_022436919.1	XP_022292627.1	black	0.243177	0.301294	-0.0565853	-0.175011	-0.0684809	0.198378	0.191987	-0.209733	0.209733	0.161961	putative ATP-dependent RNA helicase DHX33	GO:0003676;GO:0004386;GO:0005524	nucleic acid binding;helicase activity;ATP binding	Molecular Function;Molecular Function;Molecular Function
XM_022436978.1	XP_022292686.1	black	0.116128	0.195529	-0.131571	0.229562	-0.29069	-0.0899036	-0.16945	-0.052653	0.052653	-0.157844	protein piccolo-like isoform X1	GO:0005623;GO:0006886;GO:0016020;GO:0017137	cell;intracellular protein transport;membrane;Rab GTPase binding	Cellular Component;Biological Process;Cellular Component;Molecular Function
XM_022437002.1	XP_022292710.1	black	0.29356	-0.16189	0.0356964	-0.0430396	0.168466	0.454934	0.245977	0.108037	-0.108037	0.23228	ATP-dependent DNA helicase Q-like SIM	GO:0016020;GO:0097159;GO:1901363	membrane;organic cyclic compound binding;heterocyclic compound binding	Cellular Component;Molecular Function;Molecular Function
XM_022437008.1	XP_022292716.1	black	0.460934	-0.135459	0.0885251	-0.086943	0.131973	0.259295	0.137405	0.0387865	-0.0387865	0.0796156	protein phosphatase 1 regulatory subunit 32-like	GO:0019902	phosphatase binding	Molecular Function
XM_022437038.1	XP_022292746.1	black	0.00753586	0.488732	-0.365071	-0.157601	0.0417911	0.142599	-0.0233407	-0.0997535	0.0997535	0.0809147	uncharacterized protein LOC111103636
XM_022437058.1	XP_022292766.1	black	0.351229	0.235643	0.079594	-0.265732	-0.0512174	0.236865	0.0173843	-0.273006	0.273006	0.0395738	uncharacterized protein LOC111103649 isoform X2
XM_022437077.1	XP_022292785.1	black	0.415364	0.00123727	-0.234101	0.166757	0.0711411	0.0713243	0.18449	0.204915	-0.204915	0.238399	uncharacterized protein LOC111103658 isoform X2
XM_022437089.1	XP_022292797.1	black	0.236177	0.0644526	-0.0120884	-0.141957	0.0898531	0.27721	0.270372	-0.0448803	0.0448803	0.34389	hsp90 co-chaperone Cdc37	GO:0001959;GO:0006457;GO:0016021;GO:0019901;GO:0031072;GO:0031323;GO:0044444;GO:0045088;GO:0050821;GO:0051082;GO:0051087;GO:0060255;GO:0101031	regulation of cytokine-mediated signaling pathway;protein folding;integral component of membrane;protein kinase binding;heat shock protein binding;regulation of cellular metabolic process;obsolete cytoplasmic part;regulation of innate immune response;protein stabilization;unfolded protein binding;chaperone binding;regulation of macromolecule metabolic process;chaperone complex	Biological Process;Biological Process;Cellular Component;Molecular Function;Molecular Function;Biological Process;Cellular Component;Biological Process;Biological Process;Molecular Function;Molecular Function;Biological Process;Cellular Component
XM_022437135.1	XP_022292843.1	black	0.392121	-0.0300729	0.168424	-0.143733	0.00175867	0.278388	0.350909	-0.12229	0.12229	0.178208	ETS-related transcription factor Elf-3-like	GO:0005509;GO:0005634;GO:0007156;GO:0016021;GO:0043565	calcium ion binding;nucleus;homophilic cell adhesion via plasma membrane adhesion molecules;integral component of membrane;sequence-specific DNA binding	Molecular Function;Cellular Component;Biological Process;Cellular Component;Molecular Function
XM_022437142.1	XP_022292850.1	black	0.260032	-0.0442169	-0.00593222	0.00079126	0.0494855	0.222304	0.154537	0.0433062	-0.0433062	0.045489	ralBP1-associated Eps domain-containing protein 1-like isoform X1	GO:0005509;GO:0006898	calcium ion binding;receptor-mediated endocytosis	Molecular Function;Biological Process
XM_022437183.1	XP_022292891.1	black	0.194041	-0.0963328	-0.193076	0.452285	-0.158724	0.205116	0.142695	0.252861	-0.252861	0.226401	Caspase-3
XM_022437224.1	XP_022292932.1	black	0.0160175	0.178009	-0.310786	-0.130677	0.270138	0.142541	0.0189253	0.120126	-0.120126	0.0960101	fibronectin type III domain-containing protein 1
XM_022437280.1	XP_022292988.1	black	0.401382	-0.100885	-0.0437516	-0.0818981	0.227476	0.487191	0.373991	0.125395	-0.125395	0.336743	serine/threonine-protein kinase 33-like	GO:0004672;GO:0005524;GO:0006468	protein kinase activity;ATP binding;protein phosphorylation	Molecular Function;Molecular Function;Biological Process
XM_022437311.1	XP_022293019.1	black	0.131756	0.124981	0.082848	-0.104806	-0.104806	0.090826	-0.10351	-0.18055	0.18055	-0.0958706	golgin subfamily A member 5-like isoform X1
XM_022437364.1	XP_022293072.1	black	0.316366	0.0217236	0.259921	-0.01891	-0.268325	0.232534	-0.00623772	-0.247412	0.247412	-0.0340505	uncharacterized protein LOC111103829 isoform X1	GO:0003677;GO:0006310;GO:0015074	DNA binding;DNA recombination;DNA integration	Molecular Function;Biological Process;Biological Process
XM_022437413.1	XP_022293121.1	black	0.157569	-0.260099	0.16949	0.0733859	0.0135777	0.138174	0.110256	0.0749067	-0.0749067	-0.0450232	RING finger protein 17-like isoform X1	GO:0008270	zinc ion binding	Molecular Function
XM_022437580.1	XP_022293288.1	black	0.236734	0.124263	-0.0796884	-0.0923225	0.0494616	0.126685	-0.00794865	-0.0369185	0.0369185	0.0804192	muscle M-line assembly protein unc-89-like	GO:0016020	membrane	Cellular Component
XM_022437617.1	XP_022293325.1	black	0.232889	0.324771	0.0206537	-0.0842465	-0.261622	0.0582713	-0.0192178	-0.297916	0.297916	-0.136359	uncharacterized protein LOC111103959
XM_022437649.1	XP_022293357.1	black	0.0795288	-0.120126	0.16125	-0.0510274	0.00643574	0.190378	0.162215	-0.0384093	0.0384093	0.151244	uncharacterized protein LOC111102897
XM_022437766.1	XP_022293474.1	black	0.121529	0.176212	-0.0470271	-0.103081	-0.0250923	0.199293	0.0699771	-0.110403	0.110403	0.0636228	ashwin-like isoform X1
XM_022437768.1	XP_022293476.1	black	0.121803	0.275472	-0.0247341	0.0180067	-0.268212	0.252088	0.18583	-0.215516	0.215516	0.210284	ashwin-like isoform X1
XM_022437781.1	XP_022293489.1	black	0.354382	0.045402	-0.091143	-0.121684	0.169385	0.222396	0.105747	0.0410878	-0.0410878	-0.0131612	uncharacterized protein LOC111104056 isoform X2
XM_022437789.1	XP_022293497.1	black	0.35741	-0.154088	0.233281	-0.0940446	0.00983465	0.439285	0.167525	-0.0725348	0.0725348	0.0560584	anoctamin-1-like isoform X10	GO:0016021;GO:0046983	integral component of membrane;protein dimerization activity	Cellular Component;Molecular Function
XM_022437861.1	XP_022293569.1	black	0.158955	-0.553757	0.00220051	0.546125	0.00538327	0.302254	0.161097	0.475046	-0.475046	0.267019	uncharacterized protein LOC111104108 isoform X1
XM_022437884.1	XP_022293592.1	black	0.230962	0.419258	-0.142759	-0.136715	-0.136715	0.118479	0.0959591	-0.23552	0.23552	0.122981	piezo-type mechanosensitive ion channel component 2-like
XM_022437886.1	XP_022293594.1	black	0.21891	0.1939	-0.0132538	-0.0229094	-0.157452	0.167089	0.228734	-0.155355	0.155355	0.11456	piezo-type mechanosensitive ion channel component 2-like
XM_022437936.1	XP_022293644.1	black	0.289162	-0.4571	0.0759413	0.040954	0.338571	0.348582	0.223225	0.326907	-0.326907	0.240683	small acidic protein-like
XM_022438078.1	XP_022293786.1	black	0.634171	0.0558723	-0.0201235	0.0704145	-0.10573	0.449519	0.24037	-0.0304197	0.0304197	0.227607	probable E3 ubiquitin-protein ligase MID2	GO:0005622;GO:0008270	intracellular;zinc ion binding	Cellular Component;Molecular Function
XM_022438085.1	XP_022293793.1	black	0.196109	0.436785	-0.0899627	-0.166816	-0.178071	0.0888853	-0.0892563	-0.297071	0.297071	-0.0811779	multiple epidermal growth factor-like domains protein 10 isoform X1
XM_022438146.1	XP_022293854.1	black	0.684516	-0.00013077	0.193704	-0.139491	-0.0582485	0.616664	0.400799	-0.170324	0.170324	0.153088	beta-1,4-galactosyltransferase galt-1-like	GO:0016020	membrane	Cellular Component
XM_022438196.1	XP_022293904.1	black	0.182512	0.482801	-0.489576	0.37053	-0.353225	0.0196844	-0.0303951	0.0149057	-0.0149057	-0.00672692	carboxylesterase 1C-like	GO:0016787	hydrolase activity	Molecular Function
XM_022438245.1	XP_022293953.1	black	0.783682	0.0268541	0.0785402	0.0503649	-0.157448	0.433226	0.196525	-0.0922371	0.0922371	0.212822	uncharacterized protein LOC111104347 isoform X2
XM_022438356.1	XP_022294064.1	black	0.692742	-0.235394	0.230909	-0.0497769	0.0492952	0.590371	0.400267	-0.000414888	0.000414888	0.194772	sine oculis-binding protein homolog isoform X1
XM_022438373.1	XP_022294081.1	black	0.17744	-0.331012	0.0161941	0.0364165	0.278054	0.186129	0.100153	0.270871	-0.270871	0.151669	baculoviral IAP repeat-containing protein 3-like
XM_022438412.1	XP_022294120.1	black	0.518892	-0.151498	0.193542	-0.102477	0.0562701	0.498843	0.39426	-0.0398004	0.0398004	0.252946	uncharacterized protein LOC111104448
XM_022438510.1	XP_022294218.1	black	0.575084	-0.0934517	0.136614	-0.0316572	-0.0144434	0.377638	0.421607	-0.0397091	0.0397091	0.343342	toll-like receptor Tollo	GO:0005515;GO:0016020	protein binding;membrane	Molecular Function;Cellular Component
XM_022438531.1	XP_022294239.1	black	0.327417	-0.163227	0.178658	-0.0203485	0.00107468	0.163012	0.0457901	-0.0166017	0.0166017	0.160366	uncharacterized protein LOC111104526
XM_022438537.1	XP_022294245.1	black	0.315814	-0.148066	-0.412867	0.332571	0.237241	0.168891	-0.00543991	0.490812	-0.490812	0.0759314	deleted in malignant brain tumors 1 protein-like	GO:0005044;GO:0016020	scavenger receptor activity;membrane	Molecular Function;Cellular Component
XM_022438538.1	XP_022294246.1	black	0.242082	-0.111554	-0.340886	0.192049	0.267722	0.16519	0.03457	0.396027	-0.396027	0.129567	deleted in malignant brain tumors 1 protein-like	GO:0005044;GO:0016020	scavenger receptor activity;membrane	Molecular Function;Cellular Component
XM_022438568.1	XP_022294276.1	black	0.0203493	0.0879874	0.0633752	-0.104091	-0.0486348	0.0748247	0.102319	-0.131551	0.131551	0.057918	substance-K receptor	GO:0004930;GO:0007186;GO:0016021	G protein-coupled receptor activity;G protein-coupled receptor signaling pathway;integral component of membrane	Molecular Function;Biological Process;Cellular Component
XM_022438580.1	XP_022294288.1	black	0.462664	0.26558	-0.119758	-0.138371	-0.00487581	0.319209	0.272457	-0.123386	0.123386	0.0756753	cell death abnormality protein 1-like
XM_022438623.1	XP_022294331.1	black	0.231633	0.0524358	-0.151084	0.101327	0.000570504	0.222292	0.254264	0.0877701	-0.0877701	0.201335	Putative cytochrome P450 49a1	GO:0016491;GO:0046872	oxidoreductase activity;metal ion binding	Molecular Function;Molecular Function
XM_022438650.1	XP_022294358.1	black	0.148862	-0.223758	-0.290252	0.482176	0.0380764	0.145421	0.273722	0.448123	-0.448123	0.297696	uncharacterized protein LOC111104622 isoform X3
XM_022438707.1	XP_022294415.1	black	0.733478	0.11996	-0.110293	-0.278522	0.271227	0.678631	0.547996	-0.00628383	0.00628383	0.406592	microsomal glutathione S-transferase 3	GO:0004364;GO:0004602;GO:0005635;GO:0005783;GO:0016021	glutathione transferase activity;glutathione peroxidase activity;nuclear envelope;endoplasmic reticulum;integral component of membrane	Molecular Function;Molecular Function;Cellular Component;Cellular Component;Cellular Component
XM_022438756.1	XP_022294464.1	black	0.230435	-0.156583	-0.0347724	0.258814	-0.066711	0.211736	0.295317	0.165469	-0.165469	0.188988	uncharacterized protein LOC111104683 isoform X3
XM_022438787.1	XP_022294495.1	black	0.483252	-0.22964	0.0934825	-0.136516	0.270663	0.424205	0.262407	0.115548	-0.115548	0.231998	uncharacterized protein LOC111104704 isoform X1
XM_022438799.1	XP_022294507.1	black	0.413912	-0.118733	0.0928203	-0.025459	0.0493749	0.288047	0.322064	0.0206002	-0.0206002	0.216111	microfibril-associated glycoprotein 4-like	GO:0016020	membrane	Cellular Component
XM_022438833.1	XP_022294541.1	black	0.12582	0.302693	-0.0163131	-0.283329	-0.00270031	0.0337906	-0.0112211	-0.246373	0.246373	-0.00557949	microfibril-associated glycoprotein 4-like	GO:0016020	membrane	Cellular Component
XM_022438848.1	XP_022294556.1	black	0.304635	-0.0184669	0.270859	-0.106626	-0.151591	0.0895755	-0.0123514	-0.222417	0.222417	-0.110417	uncharacterized protein LOC111104744	GO:0016021	integral component of membrane	Cellular Component
XM_022438859.1	XP_022294567.1	black	0.603452	0.194491	-0.2016	0.214497	-0.203052	0.302749	0.202661	0.00985839	-0.00985839	0.181465	Putative disease resistance protein RGA3
XM_022438860.1	XP_022294568.1	black	0.273169	0.545786	-0.648298	0.137862	-0.0214057	0.247171	0.133618	0.10031	-0.10031	0.208718	microfibril-associated glycoprotein 4-like	GO:0016020	membrane	Cellular Component
XM_022438900.1	XP_022294608.1	black	0.123325	0.156182	0.0363658	0.0128907	-0.206221	0.122027	0.150429	-0.166526	0.166526	0.164788	uncharacterized protein LOC111104776 isoform X3
XM_022438904.1	XP_022294612.1	black	0.286469	-0.0785206	0.113008	0.0855917	-0.12251	0.180746	-0.0760029	-0.0317995	0.0317995	0.117481	uncharacterized protein LOC111104777
XM_022438936.1	XP_022294644.1	black	0.783862	0.200758	-0.0350462	-0.0467274	-0.118231	0.661251	0.465779	-0.142088	0.142088	0.362054	small VCP/p97-interacting protein
XM_022439036.1	XP_022294744.1	black	0.122341	0.155217	-0.204349	-0.0338903	0.087417	0.125201	0.0335278	0.0461055	-0.0461055	0.0621825	tripartite motif-containing protein 3	GO:0005515;GO:0005622;GO:0008270	protein binding;intracellular;zinc ion binding	Molecular Function;Cellular Component;Molecular Function
XM_022439128.1	XP_022294836.1	black	0.0883701	-0.118185	0.0841192	0.0764427	-0.044186	0.327996	0.237545	0.0277845	-0.0277845	0.105462	uncharacterized protein LOC111104950
XM_022439140.1	XP_022294848.1	black	0.26875	0.419257	-0.432022	0.0168228	0.00523428	0.216882	0.035087	0.0189991	-0.0189991	0.00650138	multiple epidermal growth factor-like domains protein 10
XM_022439159.1	XP_022294867.1	black	0.473573	-0.000933302	-0.0731146	0.114634	-0.039014	0.127915	0.0579776	0.0651362	-0.0651362	0.0650314	centaurin-gamma-1A-like isoform X26
XM_022439167.1	XP_022294875.1	black	0.304673	0.160816	0.00693351	-0.0524251	-0.115474	0.152253	0.0853804	-0.144621	0.144621	0.0886675	uncharacterized protein LOC111104990
XM_022439201.1	XP_022294909.1	black	0.679638	0.342986	-0.0675113	-0.372355	0.0983321	0.621988	0.443153	-0.236031	0.236031	0.333777	ankyrin repeat and protein kinase domain-containing protein 1-like	GO:0005515	protein binding	Molecular Function
XM_022439244.1	XP_022294952.1	black	0.121403	-0.226788	0.280851	-0.20807	0.147967	0.140123	0.109556	-0.0517706	0.0517706	0.116588	uncharacterized protein LOC111105071	GO:0016020	membrane	Cellular Component
XM_022439417.1	XP_022295125.1	black	0.359968	-0.15179	-0.149014	0.112954	0.191055	0.383978	0.359006	0.26186	-0.26186	0.311911	eIF-2-alpha kinase GCN2-like	GO:0000166;GO:0004674;GO:0006468	nucleotide binding;protein serine/threonine kinase activity;protein phosphorylation	Molecular Function;Molecular Function;Biological Process
XM_022439452.1	XP_022295160.1	black	0.205001	-0.314318	-0.0371343	0.436709	-0.0844579	0.174462	0.292614	0.303414	-0.303414	0.252756	Cholecystokinin receptor type A	GO:0004930;GO:0007186;GO:0016021	G protein-coupled receptor activity;G protein-coupled receptor signaling pathway;integral component of membrane	Molecular Function;Biological Process;Cellular Component
XM_022439453.1	XP_022295161.1	black	0.268578	-0.201617	-0.374513	0.275127	0.309058	0.169444	0.190816	0.503191	-0.503191	0.205479	CREB-binding protein isoform X2	GO:0003712;GO:0004402;GO:0005634;GO:0006355;GO:0008270;GO:0016573	transcription coregulator activity;histone acetyltransferase activity;nucleus;regulation of transcription, DNA-templated;zinc ion binding;histone acetylation	Molecular Function;Molecular Function;Cellular Component;Biological Process;Molecular Function;Biological Process
XM_022439463.1	XP_022295171.1	black	0.14123	-0.529335	0.111542	0.250304	0.16509	0.142757	0.119003	0.357803	-0.357803	0.157093	multiple epidermal growth factor-like domains protein 6 isoform X4
XM_022439479.1	XP_022295187.1	black	0.636519	0.347096	0.0367743	-0.255963	-0.128699	0.494712	0.419604	-0.331331	0.331331	0.26715	glycoprotein 3-alpha-L-fucosyltransferase A-like	GO:0006486;GO:0008417;GO:0016021;GO:0032580;GO:0036065	protein glycosylation;fucosyltransferase activity;integral component of membrane;Golgi cisterna membrane;fucosylation	Biological Process;Molecular Function;Cellular Component;Cellular Component;Biological Process
XM_022439632.1	XP_022295340.1	black	0.116034	0.19281	-0.367464	0.398223	-0.215665	0.19607	0.246269	0.157247	-0.157247	0.189251	uncharacterized protein LOC111105371 isoform X2
XM_022439682.1	XP_022295390.1	black	0.317236	0.110077	-0.297918	0.181937	0.0123122	0.230732	0.317945	0.167318	-0.167318	0.350596	multiple epidermal growth factor-like domains protein 10 isoform X1
XM_022439698.1	XP_022295406.1	black	0.830216	0.201798	-0.0168328	-0.188625	0.00402194	0.669152	0.476994	-0.159009	0.159009	0.375724	uncharacterized protein LOC111105410
XM_022439749.1	XP_022295457.1	black	0.185979	0.0319835	-0.145242	-0.0669116	0.183294	0.156574	0.162664	0.100246	-0.100246	0.232969	Stress-induced protein 1	GO:0046872	metal ion binding	Molecular Function
XM_022439754.1	XP_022295462.1	black	0.176645	-0.234991	0.0564191	0.0342247	0.143134	0.214828	0.284072	0.152769	-0.152769	0.299526	zinc transporter ZIP6-like	GO:0009987;GO:0016021;GO:0030001;GO:0046873;GO:0055085;GO:0065007	cellular process;integral component of membrane;metal ion transport;metal ion transmembrane transporter activity;transmembrane transport;biological regulation	Biological Process;Cellular Component;Biological Process;Molecular Function;Biological Process;Biological Process
XM_022439759.1	XP_022295467.1	black	0.0812511	0.196226	-0.0559994	0.103663	-0.242685	0.156801	0.140321	-0.119747	0.119747	0.0825765	multiple epidermal growth factor-like domains protein 10
XM_022439784.1	XP_022295492.1	black	0.241527	-0.162041	-0.317754	0.515981	-0.0293516	0.200317	0.267551	0.419161	-0.419161	0.285521	uncharacterized protein LOC111105470 isoform X1
XM_022439824.1	XP_022295532.1	black	0.2147	0.169146	0.0526579	-0.230889	0.00795252	0.220442	0.216796	-0.192028	0.192028	0.153517	cysteine and histidine-rich domain-containing protein 1
XM_022439835.1	XP_022295543.1	black	0.277271	-0.173476	0.459333	-0.0979927	-0.197744	0.329058	0.249961	-0.254735	0.254735	-0.0241978	baculoviral IAP repeat-containing protein 3-like isoform X2
XM_022439850.1	XP_022295558.1	black	0.445731	0.115258	0.0685829	-0.0970548	-0.0882615	0.085792	-0.0239904	-0.159623	0.159623	0.0982712	pectin acetylesterase 5-like	GO:0016020;GO:0016787	membrane;hydrolase activity	Cellular Component;Molecular Function
XM_022439858.1	XP_022295566.1	black	0.263833	-0.188299	0.119971	0.0258801	0.0398674	0.400231	0.139216	0.0566321	-0.0566321	0.205994	uncharacterized protein LOC111105515	GO:0003677;GO:0004518	DNA binding;nuclease activity	Molecular Function;Molecular Function
XM_022439934.1	XP_022295642.1	black	0.178429	-0.041414	0.0245975	0.0536172	-0.0373298	0.209201	0.0939901	0.0140293	-0.0140293	0.0909723	multiple epidermal growth factor-like domains protein 10
XM_022439951.1	XP_022295659.1	black	0.385913	-0.0621577	-0.431683	0.271391	0.231734	0.335434	0.266008	0.433371	-0.433371	0.367767	GDNF-inducible zinc finger protein 1-like	GO:0003676	nucleic acid binding	Molecular Function
XM_022439977.1	XP_022295685.1	black	0.373918	0.200275	0.0300744	-0.186186	-0.0448104	0.1397	0.125243	-0.19897	0.19897	0.142319	putative gamma-glutamylcyclotransferase CG2811	GO:0061929	gamma-glutamylaminecyclotransferase activity	Molecular Function
XM_022440015.1	XP_022295723.1	black	0.211642	-0.453629	-0.103013	0.281836	0.277022	0.00192658	0.0879604	0.481376	-0.481376	0.127606	pyridoxal kinase-like	GO:0005829;GO:0008478;GO:0009443;GO:0016310	cytosol;pyridoxal kinase activity;pyridoxal 5'-phosphate salvage;phosphorylation	Cellular Component;Molecular Function;Biological Process;Biological Process
XM_022440062.1	XP_022295770.1	black	0.509057	0.0972087	-0.16649	-0.0603054	0.133167	0.52121	0.447617	0.0627602	-0.0627602	0.458118	E3 ubiquitin-protein ligase Midline-1-like	GO:0005622;GO:0008270	intracellular;zinc ion binding	Cellular Component;Molecular Function
XM_022440065.1	XP_022295773.1	black	0.677596	0.0253172	0.068973	-0.0931272	-0.0026465	0.62261	0.514925	-0.0824954	0.0824954	0.458511	E3 ubiquitin-protein ligase Midline-1-like	GO:0005622;GO:0008270	intracellular;zinc ion binding	Cellular Component;Molecular Function
XM_022440068.1	XP_022295776.1	black	0.114804	-0.145683	0.399878	-0.229687	-0.0331085	0.250049	0.326317	-0.226361	0.226361	0.275099	general transcription factor 3C polypeptide 6 isoform X1
XM_022440106.1	XP_022295814.1	black	0.131811	0.158605	0.107115	-0.175153	-0.0928705	0.0114693	0.064608	-0.230864	0.230864	-0.00456312	CXXC-type zinc finger protein 1-like isoform X1	GO:0008270;GO:0045322;GO:0048188	zinc ion binding;unmethylated CpG binding;Set1C/COMPASS complex	Molecular Function;Molecular Function;Cellular Component
XM_022440107.1	XP_022295815.1	black	0.222741	0.165506	0.151641	-0.174704	-0.145704	0.0821573	-0.0490496	-0.275986	0.275986	-0.0524505	CXXC-type zinc finger protein 1-like isoform X2	GO:0008270;GO:0045322;GO:0048188	zinc ion binding;unmethylated CpG binding;Set1C/COMPASS complex	Molecular Function;Molecular Function;Cellular Component
XM_022440177.1	XP_022295885.1	black	0.310055	-0.0901605	-0.0621822	0.204581	-0.0509009	0.197126	0.0334786	0.132373	-0.132373	0.0729824	fucolectin-like
XM_022440199.1	XP_022295907.1	black	0.569893	-0.0403229	0.140242	0.0155911	-0.118527	0.277565	0.241933	-0.0886642	0.0886642	0.173469	dynein heavy chain 12, axonemal-like isoform X1	GO:0003777;GO:0007018;GO:0030286	microtubule motor activity;microtubule-based movement;dynein complex	Molecular Function;Biological Process;Cellular Component
XM_022440205.1	XP_022295913.1	black	0.495472	-0.0392742	0.199783	-0.0930567	-0.0717487	0.276448	0.250712	-0.141956	0.141956	0.200892	dynein heavy chain 12, axonemal-like isoform X6	GO:0003777;GO:0007018;GO:0030286	microtubule motor activity;microtubule-based movement;dynein complex	Molecular Function;Biological Process;Cellular Component
XM_022440220.1	XP_022295928.1	black	0.0906308	-0.182033	0.18313	0.00273198	-0.00776753	0.037138	0.123922	-0.00433741	0.00433741	-0.0166036	uncharacterized protein LOC111105817	GO:0007155;GO:0030246	cell adhesion;carbohydrate binding	Biological Process;Molecular Function
XM_022440275.1	XP_022295983.1	black	0.394836	0.0756906	-0.0643615	-0.10318	0.0932355	0.383359	0.236133	-0.00856606	0.00856606	0.251485	uncharacterized protein LOC111105840 isoform X7
XM_022440343.1	XP_022296051.1	black	0.209041	-0.20248	-0.243013	0.482207	-0.0314872	0.177857	0.125773	0.38823	-0.38823	0.0596303	Tripartite motif-containing protein 2	GO:0000166;GO:0004812;GO:0005622;GO:0006418;GO:0008270	nucleotide binding;aminoacyl-tRNA ligase activity;intracellular;tRNA aminoacylation for protein translation;zinc ion binding	Molecular Function;Molecular Function;Cellular Component;Biological Process;Molecular Function
XM_022440349.1	XP_022296057.1	black	0.438784	0.205204	-0.229935	0.0790128	-0.0493363	0.12788	0.150994	0.025562	-0.025562	0.181224	N-acyl-phosphatidylethanolamine-hydrolyzing phospholipase D-like	GO:0008270;GO:0034641;GO:0070290;GO:1901564	zinc ion binding;cellular nitrogen compound metabolic process;N-acylphosphatidylethanolamine-specific phospholipase D activity;organonitrogen compound metabolic process	Molecular Function;Biological Process;Molecular Function;Biological Process
XM_022440358.1	XP_022296066.1	black	0.230517	-0.177208	-0.210854	0.507267	-0.11467	0.228225	0.425065	0.338167	-0.338167	0.254248	serine/threonine-protein phosphatase 6 regulatory ankyrin repeat subunit B-like	GO:0005515	protein binding	Molecular Function
XM_022440515.1	XP_022296223.1	black	0.12449	0.117457	0.10001	-0.476006	0.256388	0.428998	0.308175	-0.189169	0.189169	0.233027	thioredoxin-like protein 4B	GO:0000398;GO:0005654;GO:0005682;GO:0005829;GO:0046540	mRNA splicing, via spliceosome;nucleoplasm;U5 snRNP;cytosol;U4/U6 x U5 tri-snRNP complex	Biological Process;Cellular Component;Cellular Component;Cellular Component;Cellular Component
XM_022440522.1	XP_022296230.1	black	0.419486	0.125927	-0.0415728	-0.131413	0.0479534	0.251955	0.072073	-0.0718887	0.0718887	0.0771812	C-type lectin isoform 1	GO:0016020	membrane	Cellular Component
XM_022440554.1	XP_022296262.1	black	0.304733	-0.0899903	-0.187508	0.0978541	0.183677	0.340512	0.184581	0.242499	-0.242499	0.126097	uncharacterized protein LOC111106038
XM_022440561.1	XP_022296269.1	black	0.141559	-0.132915	0.39035	-0.132915	-0.132915	0.0389112	0.155111	-0.228975	0.228975	0.0502065	HRAS-like suppressor 3
XM_022440563.1	XP_022296271.1	black	0.397526	0.382344	0.191506	-0.332333	-0.245636	0.173523	0.14086	-0.497838	0.497838	0.0438752	conserved oligomeric Golgi complex subunit 6	GO:0006891;GO:0017119;GO:0070085	intra-Golgi vesicle-mediated transport;Golgi transport complex;glycosylation	Biological Process;Cellular Component;Biological Process
XM_022440617.1	XP_022296325.1	black	0.597281	0.0536914	-0.282562	0.0917838	0.143165	0.437374	0.307424	0.202374	-0.202374	0.310658	cleavage and polyadenylation specificity factor subunit 6-like
XM_022440664.1	XP_022296372.1	black	0.417434	-0.139982	0.220872	-0.0719703	-0.0136698	0.642221	0.429856	-0.0737668	0.0737668	0.330058	inositol 1,4,5-trisphosphate receptor type 1-like isoform X4
XM_022440670.1	XP_022296378.1	black	0.161396	0.233938	-0.242808	0.0328298	-0.018738	0.226664	0.317139	0.0121381	-0.0121381	0.264546	myb/SANT-like DNA-binding domain-containing protein 4	GO:0005634;GO:0006915	nucleus;apoptotic process	Cellular Component;Biological Process
XM_022440687.1	XP_022296395.1	black	0.668879	0.224865	0.370566	-0.520215	-0.0831859	0.563078	0.518615	-0.519743	0.519743	0.340382	tripartite motif-containing protein 3-like	GO:0005622;GO:0008270	intracellular;zinc ion binding	Cellular Component;Molecular Function
XM_022440699.1	XP_022296407.1	black	0.254027	-0.0559563	0.370388	-0.15482	-0.167578	0.163507	0.217633	-0.2777	0.2777	0.172927	uncharacterized protein LOC111106150	GO:0016021	integral component of membrane	Cellular Component
XM_022440728.1	XP_022296436.1	black	0.0559809	0.113508	-0.141572	-0.120277	0.151385	0.242035	0.231561	0.0267958	-0.0267958	0.303248	pre-mRNA-splicing factor ISY1 homolog	GO:0000350;GO:0000384;GO:0000389;GO:0000974;GO:0071013;GO:0071014;GO:0071020	generation of catalytic spliceosome for second transesterification step;first spliceosomal transesterification activity;mRNA 3'-splice site recognition;Prp19 complex;catalytic step 2 spliceosome;post-mRNA release spliceosomal complex;post-spliceosomal complex	Biological Process;Molecular Function;Biological Process;Cellular Component;Cellular Component;Cellular Component;Cellular Component
XM_022440824.1	XP_022296532.1	black	0.335787	0.482602	-0.240055	0.104355	-0.341739	0.177095	0.174922	-0.204472	0.204472	0.0932943	putative nuclease HARBI1
XM_022440854.1	XP_022296562.1	black	0.720164	-0.109506	0.0888272	-0.0821145	0.100883	0.575747	0.420201	0.0161663	-0.0161663	0.381486	E3 ubiquitin-protein ligase Midline-1-like	GO:0005622;GO:0008270	intracellular;zinc ion binding	Cellular Component;Molecular Function
XM_022440917.1	XP_022296625.1	black	0.189952	-0.000211282	-0.00814223	0.198417	-0.189889	0.0458257	-0.0483595	0.00734619	-0.00734619	-0.0100341	beta-1,3-galactosyl-O-glycosyl-glycoprotein beta-1,6-N-acetylglucosaminyltransferase 4-like	GO:0008375;GO:0016020	acetylglucosaminyltransferase activity;membrane	Molecular Function;Cellular Component
XM_022440963.1	XP_022296671.1	black	0.102844	-0.139943	0.0708929	-0.139943	0.207469	0.0420825	0.0537737	0.0581638	-0.0581638	0.00303578	prion-like-(Q/N-rich) domain-bearing protein 25 isoform X3	GO:0016020	membrane	Cellular Component
XM_022440968.1	XP_022296676.1	black	0.455289	-0.0144209	-0.154891	-0.141241	0.313885	0.337478	0.231041	0.148708	-0.148708	0.101978	prion-like-(Q/N-rich) domain-bearing protein 25 isoform X4	GO:0016020	membrane	Cellular Component
XM_022441003.1	XP_022296711.1	black	0.34714	0.100227	-0.205993	0.250518	-0.140321	0.227381	0.194201	0.0949186	-0.0949186	0.253341	probable E3 ubiquitin-protein ligase MID2
XM_022441034.1	XP_022296742.1	black	0.23693	0.159427	0.374195	0.12306	-0.664731	0.0958261	0.048549	-0.466572	0.466572	-0.00973649	E3 ubiquitin-protein ligase TRIM71-like
XM_022441048.1	XP_022296756.1	black	0.223597	0.0602659	-0.0200512	0.0299532	-0.0697366	0.148856	0.0742287	-0.0342677	0.0342677	0.233957	sortilin-related receptor-like isoform X2	GO:0016020	membrane	Cellular Component
XM_022441161.1	XP_022296869.1	black	0.449069	-0.126116	0.105816	0.068243	-0.0502194	0.167348	0.160525	0.0155247	-0.0155247	0.0978396	kelch-like protein 12
XM_022441200.1	XP_022296908.1	black	0.515686	-0.107815	0.155088	-0.160904	0.110295	0.482548	0.426004	-0.0435922	0.0435922	0.313709	DNA-binding protein P3A2-like isoform X1	GO:0003677;GO:0003700;GO:0006357	DNA binding;DNA-binding transcription factor activity;regulation of transcription by RNA polymerase II	Molecular Function;Molecular Function;Biological Process
XM_022441202.1	XP_022296910.1	black	0.296554	-0.126377	-0.0173639	0.114913	0.0292022	0.0777153	-0.0195221	0.124134	-0.124134	-0.0375144	L-rhamnose-binding lectin CSL1 isoform X2	GO:0016020;GO:0030246	membrane;carbohydrate binding	Cellular Component;Molecular Function
XM_022441207.1	XP_022296915.1	black	0.152687	0.0173036	-0.174368	0.0832594	0.0775549	0.14771	0.0740296	0.138519	-0.138519	0.0126955	toll-like receptor 13	GO:0005515	protein binding	Molecular Function
XM_022441221.1	XP_022296929.1	black	0.305977	-0.280795	0.133257	-0.22895	0.373623	0.284121	0.157653	0.124614	-0.124614	0.0950306	60S ribosomal export protein NMD3	GO:0000055;GO:0005634;GO:0005737;GO:0043023	ribosomal large subunit export from nucleus;nucleus;cytoplasm;ribosomal large subunit binding	Biological Process;Cellular Component;Cellular Component;Molecular Function
XM_022441242.1	XP_022296950.1	black	0.18261	0.202467	0.0954938	-0.312872	0.0128576	0.253921	0.116272	-0.258419	0.258419	0.0973929	probable ATP-dependent RNA helicase DDX20	GO:0003676;GO:0004386;GO:0005524	nucleic acid binding;helicase activity;ATP binding	Molecular Function;Molecular Function;Molecular Function
XM_022441274.1	XP_022296982.1	black	0.0995517	-0.0059507	0.239067	-0.442823	0.204565	0.267846	-0.0715525	-0.205225	0.205225	-0.0456237	zinc finger CCHC-type and RNA-binding motif-containing protein 1	GO:0000398;GO:0003723;GO:0005689;GO:0008270	mRNA splicing, via spliceosome;RNA binding;U12-type spliceosomal complex;zinc ion binding	Biological Process;Molecular Function;Cellular Component;Molecular Function
XM_022441296.1	XP_022297004.1	black	0.240792	0.0349448	-0.0865392	-0.0438883	0.0973441	0.092185	0.0903201	0.0460445	-0.0460445	0.0876166	uncharacterized protein LOC111106569 isoform X3
XM_022441357.1	XP_022297065.1	black	0.458498	-0.241173	0.0804516	0.0326159	0.126376	0.473621	0.505893	0.136948	-0.136948	0.298807	protein pigeon-like
XM_022441382.1	XP_022297090.1	black	0.154095	0.262623	-0.21337	0.0398322	-0.0844963	0.111723	0.0575555	-0.0384718	0.0384718	-0.0360761	Proton myo-inositol cotransporter	GO:0016021;GO:0022857;GO:0055085	integral component of membrane;transmembrane transporter activity;transmembrane transport	Cellular Component;Molecular Function;Biological Process
XM_022441403.1	XP_022297111.1	black	0.0202825	0.245689	-0.331851	-0.11726	0.21056	0.136043	-0.0776825	0.080364	-0.080364	0.0864998	AT-rich binding protein-like isoform X1
XM_022441431.1	XP_022297139.1	black	0.14457	-0.158449	-0.0303024	0.245455	-0.0560521	0.216369	0.245942	0.163143	-0.163143	0.38516	plexin-A2-like isoform X1
XM_022441446.1	XP_022297154.1	black	0.336891	0.1016	0.0493485	0.0114936	-0.163504	0.260155	0.364609	-0.130935	0.130935	0.355974	plexin-A2-like isoform X1
XM_022441449.1	XP_022297157.1	black	0.139311	-0.299753	0.350944	0.141193	-0.199933	0.237939	0.158999	-0.0505955	0.0505955	0.0104612	tripartite motif-containing protein 2-like	GO:0005515;GO:0005622;GO:0008270	protein binding;intracellular;zinc ion binding	Molecular Function;Cellular Component;Molecular Function
XM_022441452.1	XP_022297160.1	black	0.506935	-0.32689	-0.167873	0.373204	0.125169	0.498271	0.242722	0.429277	-0.429277	0.186229	tripartite motif-containing protein 2-like	GO:0005515;GO:0005622;GO:0008270	protein binding;intracellular;zinc ion binding	Molecular Function;Cellular Component;Molecular Function
XM_022441453.1	XP_022297161.1	black	0.271363	0.225481	0.236029	0.0137016	-0.480288	0.231052	0.241728	-0.401897	0.401897	0.134702	tripartite motif-containing protein 2-like	GO:0005622;GO:0008270	intracellular;zinc ion binding	Cellular Component;Molecular Function
XM_022441480.1	XP_022297188.1	black	0.296337	0.134137	0.134746	-0.448248	0.176466	0.214175	0.0539592	-0.234101	0.234101	0.0605348	uncharacterized protein LOC111106700
XM_022441483.1	XP_022297191.1	black	0.306118	-0.0190835	-0.592972	0.305945	0.318864	0.340129	0.164217	0.538183	-0.538183	0.323775	keratin-associated protein 5-8-like	GO:0016021	integral component of membrane	Cellular Component
XM_022441564.1	XP_022297272.1	black	0.222013	-0.0373549	0.236143	-0.12506	-0.0788068	0.327563	0.333319	-0.175602	0.175602	0.235676	serine/threonine-protein kinase PAK 1-like isoform X3	GO:0004674;GO:0005524;GO:0006468	protein serine/threonine kinase activity;ATP binding;protein phosphorylation	Molecular Function;Molecular Function;Biological Process
XM_022441580.1	XP_022297288.1	black	0.178567	0.107991	-0.19127	0.124819	-0.037426	0.0821885	-0.0717061	0.0752767	-0.0752767	0.00192182	Kelch-like protein 3
XM_022441656.1	XP_022297364.1	black	0.459627	-0.201973	0.179016	-0.191969	0.211076	0.252513	0.134706	0.0164577	-0.0164577	0.121058	NACHT and WD repeat domain-containing protein 1
XM_022441673.1	XP_022297381.1	black	0.453464	0.191126	-0.14427	-0.0511353	0.00738206	0.134374	-0.0534006	-0.0376871	0.0376871	-0.0804286	trichohyalin-like isoform X16
XM_022441739.1	XP_022297447.1	black	0.483158	0.192474	-0.302235	-0.00683216	0.123093	0.113318	-0.00218068	0.100142	-0.100142	0.0753382	uncharacterized protein LOC111106872
XM_022441752.1	XP_022297460.1	black	0.59646	0.0668413	-0.291388	0.243969	-0.0131549	0.443345	0.321817	0.198813	-0.198813	0.307602	probable E3 ubiquitin-protein ligase MID2	GO:0005622;GO:0008270	intracellular;zinc ion binding	Cellular Component;Molecular Function
XM_022441757.1	XP_022297465.1	black	0.122622	0.352336	-0.0542802	-0.148444	-0.148444	0.128644	-0.0381476	-0.255726	0.255726	-0.134964	uncharacterized protein LOC111106885 isoform X3
XM_022441761.1	XP_022297469.1	black	0.389703	0.0618361	0.172528	-0.098263	-0.139812	0.286821	0.200643	-0.205068	0.205068	0.152966	Tripartite motif-containing protein 2	GO:0005622;GO:0008270;GO:0051087	intracellular;zinc ion binding;chaperone binding	Cellular Component;Molecular Function;Molecular Function
XM_022441772.1	XP_022297480.1	black	0.17604	0.238232	0.23161	0.136818	-0.611642	0.083784	-0.0673488	-0.408993	0.408993	-0.0977122	uncharacterized protein LOC111106891	GO:0016021	integral component of membrane	Cellular Component
XM_022441815.1	XP_022297523.1	black	0.540832	0.136141	-0.221466	0.167286	-0.077197	0.256677	0.147725	0.0775984	-0.0775984	0.156368	sulfotransferase family cytosolic 1B member 1-like	GO:0016021;GO:0016740	integral component of membrane;transferase activity	Cellular Component;Molecular Function
XM_022441827.1	XP_022297535.1	black	0.282673	0.183875	0.010027	0.0146009	-0.208718	0.15884	0.0567513	-0.167204	0.167204	0.0134978	Round spermatid basic protein 1-like protein	GO:0005634	nucleus	Cellular Component
XM_022441843.1	XP_022297551.1	black	0.319288	-0.201051	0.125942	-0.0487524	0.121153	0.252005	0.314289	0.0623627	-0.0623627	0.0821171	uncharacterized protein LOC111106952 isoform X1
XM_022441877.1	XP_022297585.1	black	0.262119	-0.278852	-0.297585	0.268087	0.314751	0.101799	-0.100172	0.502032	-0.502032	0.00565297	site-specific recombinase XerD	GO:0006259;GO:0016020	DNA metabolic process;membrane	Biological Process;Cellular Component
XM_022441887.1	XP_022297595.1	black	0.242851	-0.0498976	0.220649	-0.192957	0.0174598	0.308286	0.160249	-0.151165	0.151165	0.0884368	ankyrin repeat domain-containing protein 36C-like isoform X5
XM_022441913.1	XP_022297621.1	black	0.310237	-0.0853361	-0.173656	0.372946	-0.110219	0.0857832	0.139008	0.226301	-0.226301	0.143398	immune-associated nucleotide-binding protein 8-like isoform X1
XM_022441917.1	XP_022297625.1	black	0.371894	-0.0448632	0.430328	-0.173012	-0.221708	0.317758	0.130527	-0.339995	0.339995	0.0216047	alpha-aminoadipic semialdehyde synthase, mitochondrial-like	GO:0016491;GO:0055114	oxidoreductase activity;oxidation-reduction process	Molecular Function;Biological Process
XM_022441921.1	XP_022297629.1	black	0.205562	-0.281272	0.0857031	0.156206	0.0375193	0.140948	0.000692846	0.166866	-0.166866	-0.00973217	uncharacterized protein LOC111106994 isoform X2
XM_022441928.1	XP_022297636.1	black	0.330625	0.259301	0.0408937	0.108182	-0.409256	0.264368	0.373778	-0.259332	0.259332	0.274842	uncharacterized protein LOC111107004
XM_022441941.1	XP_022297649.1	black	0.29799	0.128645	0.456254	-0.365596	-0.229116	0.353137	0.449674	-0.512259	0.512259	0.172092	serine/threonine-protein phosphatase 6 regulatory ankyrin repeat subunit B-like	GO:0005515	protein binding	Molecular Function
XM_022441955.1	XP_022297663.1	black	0.750514	0.0465914	0.0460526	-0.243003	0.149369	0.626147	0.430561	-0.0806527	0.0806527	0.339608	E3 ubiquitin-protein ligase Midline-1-like	GO:0005622;GO:0008270	intracellular;zinc ion binding	Cellular Component;Molecular Function
XM_022441958.1	XP_022297666.1	black	0.0878164	0.0951499	0.13439	-0.248241	0.0158107	0.181808	0.213908	-0.200205	0.200205	0.114705	uncharacterized protein LOC111107023
XM_022441981.1	XP_022297689.1	black	0.233029	-0.0133668	-0.139196	0.090086	0.0654705	0.214028	0.290044	0.13399	-0.13399	0.241057	multiple epidermal growth factor-like domains protein 10
XM_022442067.1	XP_022297775.1	black	0.261325	-0.247763	-0.0080182	0.187597	0.0683562	0.214715	0.111021	0.220467	-0.220467	0.127588	serine/threonine-protein kinase Nek4-like isoform X2	GO:0016301;GO:0016310	kinase activity;phosphorylation	Molecular Function;Biological Process
XM_022442081.1	XP_022297789.1	black	0.218189	0.482491	-0.0943414	-0.213714	-0.172406	-0.00258529	0.108266	-0.332588	0.332588	0.169749	serine/threonine-protein phosphatase 6 regulatory ankyrin repeat subunit C-like
XM_022442129.1	XP_022297837.1	black	0.68289	0.276617	-0.34709	-0.0889715	0.166909	0.438276	0.179165	0.0671323	-0.0671323	0.190796	Universal stress protein A-like protein
XM_022442212.1	XP_022297920.1	black	0.014403	-0.197596	0.267742	-0.187404	0.1115	0.0413894	0.0548425	-0.0653807	0.0653807	0.131127	dipeptidyl peptidase 1	GO:0004197;GO:0005615;GO:0005764;GO:0051603	cysteine-type endopeptidase activity;extracellular space;lysosome;proteolysis involved in cellular protein catabolic process	Molecular Function;Cellular Component;Cellular Component;Biological Process
XM_022442240.1	XP_022297948.1	black	0.186394	0.158969	0.0685644	-0.120796	-0.108213	0.153752	0.177618	-0.197258	0.197258	0.101508	uncharacterized protein LOC111107186 isoform X1
XM_022442316.1	XP_022298024.1	black	0.219754	0.548069	-0.265264	-0.315356	0.0382562	-0.0130521	0.0248998	-0.238682	0.238682	0.0764599	fibropellin-1-like isoform X1
XM_022442376.1	XP_022298084.1	black	0.246585	-0.0323996	0.0955926	0.185746	-0.250995	0.210376	0.0843399	-0.0562026	0.0562026	0.0275628	steroid 17-alpha-hydroxylase/17,20 lyase-like	GO:0005506;GO:0016705;GO:0020037;GO:0055114	iron ion binding;oxidoreductase activity, acting on paired donors, with incorporation or reduction of molecular oxygen;heme binding;oxidation-reduction process	Molecular Function;Molecular Function;Molecular Function;Biological Process
XM_022442416.1	XP_022298124.1	black	0.304557	-0.144105	-0.144517	0.288024	0.00370534	0.237687	0.218453	0.251283	-0.251283	0.316983	uncharacterized protein LOC111107284
XM_022442428.1	XP_022298136.1	black	0.436912	-0.111437	0.0526688	-0.138024	0.19566	0.333209	0.193927	0.0496448	-0.0496448	0.144885	alpha-crystallin A chain-like
XM_022442432.1	XP_022298140.1	black	0.314401	0.217817	-0.222691	0.131981	-0.122318	0.0179275	0.0511897	0.00832321	-0.00832321	0.0825006	lachesin-like isoform X3	GO:0110165	cellular anatomical entity	Cellular Component
XM_022442439.1	XP_022298147.1	black	0.216168	-0.147682	0.0939253	-0.128765	0.180501	0.370702	0.114103	0.0445637	-0.0445637	0.0481093	uncharacterized protein LOC111107296
XM_022442451.1	XP_022298159.1	black	0.43907	0.0665386	-0.0119865	-0.257916	0.203621	0.208075	0.183827	-0.0467668	0.0467668	0.057994	uncharacterized protein LOC111107313
XM_022442543.1	XP_022298251.1	black	0.702952	0.184996	-0.0779844	-0.07368	-0.0316547	0.592162	0.340491	-0.0907307	0.0907307	0.243512	nicolin-1-like isoform X1
XM_022442545.1	XP_022298253.1	black	0.857559	0.0714196	-0.130884	-0.102394	0.164674	0.635332	0.465593	0.0536452	-0.0536452	0.414121	nicolin-1-like isoform X3
XM_022442553.1	XP_022298261.1	black	0.2723	0.315531	-0.179481	0.20832	-0.34051	0.0915678	-0.0530053	-0.113863	0.113863	-0.0701393	arrestin domain-containing protein 3	GO:0016021	integral component of membrane	Cellular Component
XM_022442564.1	XP_022298272.1	black	0.320746	-0.187367	0.0608726	0.238931	-0.113746	0.0744597	0.140338	0.107829	-0.107829	0.108305	leucine-rich repeat serine/threonine-protein kinase 2-like	GO:0004672;GO:0005524;GO:0005525;GO:0006468	protein kinase activity;ATP binding;GTP binding;protein phosphorylation	Molecular Function;Molecular Function;Molecular Function;Biological Process
XM_022442576.1	XP_022298284.1	black	0.325377	0.0104193	0.155717	-0.0484403	-0.121045	0.160636	0.0890995	-0.145988	0.145988	0.144573	xanthine dehydrogenase/oxidase-like isoform X1	GO:0003723;GO:0004553;GO:0005975;GO:0016725;GO:0044237;GO:0046914;GO:0051536;GO:0055114;GO:0071949	RNA binding;hydrolase activity, hydrolyzing O-glycosyl compounds;carbohydrate metabolic process;oxidoreductase activity, acting on CH or CH2 groups;cellular metabolic process;transition metal ion binding;iron-sulfur cluster binding;oxidation-reduction process;FAD binding	Molecular Function;Molecular Function;Biological Process;Molecular Function;Biological Process;Molecular Function;Molecular Function;Biological Process;Molecular Function
XM_022442630.1	XP_022298338.1	black	0.227572	-0.342947	0.360341	-0.0942517	0.0691076	0.156396	0.127182	-0.021658	0.021658	0.0189553	uncharacterized protein LOC111107429 isoform X2
XM_022442734.1	XP_022298442.1	black	0.284056	0.176405	-0.203942	0.0731942	-0.0412704	0.10193	-0.0190508	0.0274978	-0.0274978	0.0794065	short-chain collagen C4-like
XM_022442763.1	XP_022298471.1	black	0.160453	0.34067	-0.07378	-0.263093	-0.00221027	0.117955	0.0442801	-0.228521	0.228521	0.00340996	serine/threonine-protein phosphatase 6 regulatory ankyrin repeat subunit B-like isoform X2
XM_022442765.1	XP_022298473.1	black	0.105037	0.0516225	-0.0207694	-0.240026	0.20962	0.320769	0.29392	-0.0261908	0.0261908	0.330099	selenide, water dikinase	GO:0004756;GO:0005524;GO:0016260;GO:0016310	selenide, water dikinase activity;ATP binding;selenocysteine biosynthetic process;phosphorylation	Molecular Function;Molecular Function;Biological Process;Biological Process
XM_022442776.1	XP_022298484.1	black	0.302729	-0.0731263	0.200712	0.138077	-0.269979	0.282925	0.135591	-0.113615	0.113615	0.0648309	Serine/arginine repetitive matrix protein 2
XM_022442825.1	XP_022298533.1	black	0.277044	0.154215	0.281617	-0.0194481	-0.422441	0.234047	0.402326	-0.380624	0.380624	0.261548	GTPase IMAP family member 4-like	GO:0005525	GTP binding	Molecular Function
XM_022442860.1	XP_022298568.1	black	0.41789	-0.384514	-0.0864074	0.362298	0.110482	0.334571	0.357816	0.407232	-0.407232	0.291565	tripartite motif-containing protein 2-like
XM_022442870.1	XP_022298578.1	black	0.249385	0.364856	-0.108016	0.0308021	-0.285319	0.158534	-0.020619	-0.21923	0.21923	-0.0706301	short-chain collagen C4-like
XM_022442875.1	XP_022298583.1	black	0.555102	-0.178148	0.299271	-0.0351591	-0.0924008	0.373319	0.29928	-0.109875	0.109875	0.174652	tripartite motif-containing protein 2-like	GO:0005515	protein binding	Molecular Function
XM_022442885.1	XP_022298593.1	black	0.181478	0.299393	-0.195444	-0.0617532	-0.0379922	0.114901	0.0936968	-0.0859164	0.0859164	4.07012e-05	Universal stress protein A-like protein
XM_022442904.1	XP_022298612.1	black	0.120863	-0.12146	-0.189941	0.182509	0.132978	0.157637	0.172414	0.271746	-0.271746	0.1507	uncharacterized protein LOC111107626
XM_022443061.1	XP_022298769.1	black	0.286591	0.470236	-0.247329	-0.0360405	-0.181547	0.100943	0.10986	-0.187421	0.187421	0.00398173	ubiquitin thioesterase OTU1-like	GO:0004843;GO:0016579;GO:0030433;GO:1904153;GO:1904265	thiol-dependent ubiquitin-specific protease activity;protein deubiquitination;ubiquitin-dependent ERAD pathway;negative regulation of retrograde protein transport, ER to cytosol;ubiquitinyl hydrolase activity	Molecular Function;Biological Process;Biological Process;Biological Process;Molecular Function
XM_022443116.1	XP_022298824.1	black	0.364194	0.0055336	0.113701	0.0262899	-0.14797	0.3516	0.229453	-0.10481	0.10481	0.225225	TPR and ankyrin repeat-containing protein 1-like isoform X1	GO:0016020	membrane	Cellular Component
XM_022443119.1	XP_022298827.1	black	0.19617	-0.189086	0.0681419	0.0232737	0.0962043	0.318781	0.181087	0.102913	-0.102913	0.10198	asteroid-like protein 1	GO:0090304	nucleic acid metabolic process	Biological Process
XM_022443139.1	XP_022298847.1	black	0.59464	0.0762079	-0.113561	-0.269767	0.309563	0.549049	0.46132	0.0342785	-0.0342785	0.403045	tripartite motif-containing protein 2-like	GO:0005515;GO:0005622;GO:0008270	protein binding;intracellular;zinc ion binding	Molecular Function;Cellular Component;Molecular Function
XM_022443169.1	XP_022298877.1	black	0.390389	-0.169094	-0.208279	0.0315041	0.350348	0.226286	0.218973	0.328911	-0.328911	0.319584	UPF0553 protein C9orf64-like	GO:0006400	tRNA modification	Biological Process
XM_022443217.1	XP_022298925.1	black	0.140011	0.145358	0.215968	0.0224502	-0.388421	0.315857	0.289798	-0.315231	0.315231	0.145128	DNA-binding protein P3A2-like isoform X1
XM_022443234.1	XP_022298942.1	black	0.303379	-0.0336483	0.0339831	0.0882351	-0.0893008	0.0980136	0.128082	-0.000917962	0.000917962	0.12799	DALR anticodon-binding domain-containing protein 3	GO:0000166;GO:0004812;GO:0006418	nucleotide binding;aminoacyl-tRNA ligase activity;tRNA aminoacylation for protein translation	Molecular Function;Molecular Function;Biological Process
XM_022443282.1	XP_022298990.1	black	0.331812	-0.115026	0.0608426	-0.00719692	0.0600719	0.0497746	-0.227536	0.0455442	-0.0455442	-0.144867	Ankyrin repeat and SOCS box protein 8	GO:0003723;GO:0005515;GO:0035556	RNA binding;protein binding;intracellular signal transduction	Molecular Function;Molecular Function;Biological Process
XM_022443284.1	XP_022298992.1	black	0.091245	0.00833262	-0.229748	0.322876	-0.0965184	0.233871	0.0546924	0.194974	-0.194974	0.233556	uncharacterized protein LOC111107883	GO:0004930;GO:0007186;GO:0016021	G protein-coupled receptor activity;G protein-coupled receptor signaling pathway;integral component of membrane	Molecular Function;Biological Process;Cellular Component
XM_022443403.1	XP_022299111.1	black	0.388771	0.124213	0.42634	-0.303794	-0.255929	0.101691	0.114816	-0.482121	0.482121	0.120967	E3 ubiquitin-protein ligase TRIM71-like	GO:0005515;GO:0005622;GO:0008270	protein binding;intracellular;zinc ion binding	Molecular Function;Cellular Component;Molecular Function
XM_022443408.1	XP_022299116.1	black	0.74078	-0.232225	0.0587078	0.0696883	0.102566	0.585299	0.435188	0.148372	-0.148372	0.343115	E3 ubiquitin-protein ligase TRIM71-like	GO:0005515;GO:0005622;GO:0008270	protein binding;intracellular;zinc ion binding	Molecular Function;Cellular Component;Molecular Function
XM_022443443.1	XP_022299151.1	black	0.31362	-0.12969	0.187904	-0.120572	0.0583164	0.255507	0.2327	-0.0536243	0.0536243	0.244961	tripartite motif-containing protein 2-like	GO:0005622;GO:0008270	intracellular;zinc ion binding	Cellular Component;Molecular Function
XM_022443476.1	XP_022299184.1	black	0.323753	0.182663	-0.377764	0.281844	-0.0786186	0.137558	0.155822	0.175049	-0.175049	0.156989	putative nuclease HARBI1
XM_022443488.1	XP_022299196.1	black	0.477103	-0.0336796	0.144189	-0.0845378	-0.0290732	0.155705	0.0388335	-0.0978596	0.0978596	-0.00436153	proline-rich transmembrane protein 4 isoform X1	GO:0006355;GO:0016020;GO:0140110	regulation of transcription, DNA-templated;membrane;transcription regulator activity	Biological Process;Cellular Component;Molecular Function
XM_022443563.1	XP_022299271.1	black	0.203602	-0.126277	0.180328	0.0572041	-0.115134	0.495215	0.510067	-0.049898	0.049898	0.401103	DCC-interacting protein 13-alpha-like isoform X1
XM_022443642.1	XP_022299350.1	black	0.65494	-0.0124116	0.0840344	-0.133614	0.0601842	0.432465	0.329737	-0.0632496	0.0632496	0.279626	F-box/LRR-repeat protein 13-like isoform X9
XM_022443644.1	XP_022299352.1	black	0.394363	-0.199996	0.0998807	0.107526	-0.00955889	0.292407	0.283031	0.0843848	-0.0843848	0.253108	F-box/LRR-repeat protein 13-like isoform X11
XM_022443665.1	XP_022299373.1	black	0.271043	0.0853074	-0.191888	-0.00450688	0.115214	0.268892	0.192819	0.0953587	-0.0953587	0.316452	uncharacterized protein LOC111108096 isoform X2
XM_022443685.1	XP_022299393.1	black	0.65303	0.262359	0.0960668	-0.21006	-0.150432	0.533759	0.448637	-0.310512	0.310512	0.327965	tripartite motif-containing protein 2-like	GO:0005622;GO:0008270	intracellular;zinc ion binding	Cellular Component;Molecular Function
XM_022443706.1	XP_022299414.1	black	0.0541874	0.18793	-0.0312773	0.0494742	-0.205454	0.114868	0.208233	-0.134355	0.134355	0.0251152	GTPase IMAP family member 7-like isoform X6	GO:0005525	GTP binding	Molecular Function
XM_022443720.1	XP_022299428.1	black	0.208387	-0.17877	0.136716	-0.0677982	0.106911	0.405112	0.203537	0.0336903	-0.0336903	0.268645	IQ motif and SEC7 domain-containing protein 2-like isoform X13
XM_022443804.1	XP_022299512.1	black	0.201199	-0.13803	0.00207448	0.188839	-0.0529286	0.224792	0.154147	0.117067	-0.117067	0.300587	Heat shock protein 68	GO:0005524	ATP binding	Molecular Function
XM_022443823.1	XP_022299531.1	black	0.144952	-0.0558736	0.183769	-0.0487391	-0.0831085	0.0578268	-0.00150464	-0.113568	0.113568	0.00137549	voltage-dependent calcium channel subunit alpha-2/delta-2-like isoform X2	GO:0016020	membrane	Cellular Component
XM_022443826.1	XP_022299534.1	black	0.213478	0.145301	-0.0473533	0.00305259	-0.0999822	0.0425837	-0.174472	-0.083491	0.083491	-0.0982254	zinc finger protein 277
XM_022443992.1	XP_022299700.1	black	0.180625	0.152766	0.332902	-0.246414	-0.246414	0.0957664	-0.0550638	-0.424501	0.424501	-0.0534882	nischarin-like isoform X1
XM_022444014.1	XP_022299722.1	black	0.144892	0.0175273	0.0779086	-0.0893026	-0.00780893	0.0502132	-0.021218	-0.0836476	0.0836476	0.0429889	heat shock protein 70	GO:0005524	ATP binding	Molecular Function
XM_022444100.1	XP_022299808.1	black	0.2368	-0.251194	0.479103	-0.213602	-0.0246114	0.114667	0.222613	-0.205187	0.205187	0.096989	slowpoke-binding protein-like	GO:0016020;GO:0065007	membrane;biological regulation	Cellular Component;Biological Process
XM_022444135.1	XP_022299843.1	black	0.223333	0.0709203	0.065583	0.027233	-0.165147	0.238643	0.201413	-0.118793	0.118793	0.269124	heat shock 70 kDa protein 12A-like
XM_022444162.1	XP_022299870.1	black	0.246694	0.0345334	0.143993	-0.174242	-0.00738152	0.305895	0.225924	-0.156443	0.156443	0.124001	probable tRNA pseudouridine synthase 2	GO:0001522;GO:0003723;GO:0006396;GO:0009982	pseudouridine synthesis;RNA binding;RNA processing;pseudouridine synthase activity	Biological Process;Molecular Function;Biological Process;Molecular Function
XM_022444202.1	XP_022299910.1	black	0.0547646	0.0476939	0.138648	-0.184375	-0.00494872	0.0434646	0.104139	-0.163075	0.163075	0.0804541	gelsolin-like protein 2	GO:0051015	actin filament binding	Molecular Function
XM_022444254.1	XP_022299962.1	black	0.0559461	-0.0424925	0.145765	-0.113468	0.0070604	0.23971	0.230679	-0.0916548	0.0916548	0.15238	speckle-type POZ protein-like	GO:0000808;GO:0005634;GO:0005737;GO:0006260;GO:0016491;GO:0030162;GO:0031625;GO:0043161;GO:0055114	origin recognition complex;nucleus;cytoplasm;DNA replication;oxidoreductase activity;regulation of proteolysis;ubiquitin protein ligase binding;proteasome-mediated ubiquitin-dependent protein catabolic process;oxidation-reduction process	Cellular Component;Cellular Component;Cellular Component;Biological Process;Molecular Function;Biological Process;Molecular Function;Biological Process;Biological Process
XM_022444274.1	XP_022299982.1	black	0.66618	0.478937	-0.163599	-0.244534	-0.0672852	0.507362	0.369671	-0.268588	0.268588	0.325053	Phenylserine dehydratase	GO:0006520;GO:0016020;GO:0030170	cellular amino acid metabolic process;membrane;pyridoxal phosphate binding	Biological Process;Cellular Component;Molecular Function
XM_022444276.1	XP_022299984.1	black	0.0771348	0.358142	0.0525641	-0.110242	-0.301594	0.091638	0.0735586	-0.354738	0.354738	-0.0233289	Phenylserine dehydratase	GO:0006520;GO:0016021;GO:0030170	cellular amino acid metabolic process;integral component of membrane;pyridoxal phosphate binding	Biological Process;Cellular Component;Molecular Function
XM_022444308.1	XP_022300016.1	black	0.397414	-0.0330792	-0.139869	0.254533	-0.078577	0.165624	-0.0289007	0.151561	-0.151561	0.0167878	prion-like-(Q/N-rich) domain-bearing protein 25 isoform X1
XM_022444370.1	XP_022300078.1	black	0.15375	-0.146794	0.197609	-0.185344	0.130279	0.0975687	0.0416217	-0.0474308	0.0474308	0.0676645	uncharacterized protein LOC111108462
XM_022444412.1	XP_022300120.1	black	0.178614	0.020731	0.380668	-0.368413	-0.0411734	0.235395	0.179946	-0.3528	0.3528	0.0588322	universal stress protein PHOS34-like
XM_022444429.1	XP_022300137.1	black	0.221257	0.127514	-0.0225314	0.233797	-0.338295	0.182379	0.217331	-0.0900103	0.0900103	0.136978	heat shock 70 kDa protein 12A-like
XM_022444448.1	XP_022300156.1	black	0.381671	0.0809107	-0.25273	0.278058	-0.100803	0.127971	-0.0492654	0.15268	-0.15268	-0.0126624	complement C1q-like protein 4
XM_022444519.1	XP_022300227.1	black	0.123251	0.347635	-0.631354	0.116941	0.180358	0.101266	-0.0379017	0.25608	-0.25608	0.164391	uncharacterized protein LOC111108543
XM_022444532.1	XP_022300240.1	black	0.183903	0.217431	-0.0653905	-0.10167	-0.0489649	0.0873833	-0.102535	-0.12975	0.12975	0.0236576	E3 ubiquitin-protein ligase Hakai	GO:0016874	ligase activity	Molecular Function
XM_022444571.1	XP_022300279.1	black	0.517743	0.116547	-0.243995	0.0824531	0.0502429	0.621796	0.449505	0.114299	-0.114299	0.284832	apextrin-like protein
XM_022444681.1	XP_022300389.1	black	0.231018	-0.0130135	-0.0199591	0.0250081	0.00839376	0.14211	-0.0385021	0.028771	-0.028771	-0.164172	kinesin-like protein KIF28P	GO:0003777;GO:0005524;GO:0007018;GO:0008017	microtubule motor activity;ATP binding;microtubule-based movement;microtubule binding	Molecular Function;Molecular Function;Biological Process;Molecular Function
XM_022444692.1	XP_022300400.1	black	0.40442	0.389215	0.0426603	-0.429617	-0.00317583	0.266724	0.305967	-0.372789	0.372789	0.145192	tripartite motif-containing protein 2-like	GO:0005515;GO:0005622;GO:0008270	protein binding;intracellular;zinc ion binding	Molecular Function;Cellular Component;Molecular Function
XM_022444701.1	XP_022300409.1	black	0.619083	0.142044	-0.198899	-0.0461747	0.107308	0.483815	0.33638	0.0526577	-0.0526577	0.392317	tripartite motif-containing protein 2-like	GO:0005622;GO:0008270	intracellular;zinc ion binding	Cellular Component;Molecular Function
XM_022444706.1	XP_022300414.1	black	0.730739	0.0162372	0.151325	-0.152407	-0.0184097	0.610764	0.509735	-0.147134	0.147134	0.474535	tripartite motif-containing protein 2-like	GO:0005622;GO:0008270	intracellular;zinc ion binding	Cellular Component;Molecular Function
XM_022444718.1	XP_022300426.1	black	0.439032	-0.243695	0.132019	0.0141806	0.0946549	0.321216	0.359963	0.0937463	-0.0937463	0.214898	RNA helicase Mov10l1-like	GO:0004386;GO:0005829;GO:0035194;GO:0043186	helicase activity;cytosol;posttranscriptional gene silencing by RNA;P granule	Molecular Function;Cellular Component;Biological Process;Cellular Component
XM_022444842.1	XP_022300550.1	black	0.247243	0.234782	0.272734	-0.158533	-0.354849	0.108338	0.251306	-0.442205	0.442205	0.15587	interferon-induced protein 44-like
XM_022444926.1	XP_022300634.1	black	0.23633	-0.101438	-0.049777	-0.0752934	0.227579	0.195401	0.0731661	0.131172	-0.131172	0.0352783	E3 ubiquitin-protein ligase Midline-1-like
XM_022444929.1	XP_022300637.1	black	0.198552	0.173074	-0.411151	0.205566	0.0413531	0.139555	0.220086	0.212686	-0.212686	0.3265	RNA helicase Mov10l1-like	GO:0003723;GO:0032574;GO:0035194	RNA binding;5'-3' RNA helicase activity;posttranscriptional gene silencing by RNA	Molecular Function;Molecular Function;Biological Process
XM_022444939.1	XP_022300647.1	black	0.251077	-0.149905	-0.0485629	-0.269614	0.469127	0.342023	0.254156	0.171852	-0.171852	0.310313	HAUS augmin-like complex subunit 7	GO:0008152;GO:0016491;GO:0046872;GO:0051011	metabolic process;oxidoreductase activity;metal ion binding;microtubule minus-end binding	Biological Process;Molecular Function;Molecular Function;Molecular Function
XM_022444964.1	XP_022300672.1	black	0.26879	0.362834	-0.171946	-0.141124	-0.0460658	0.15594	-0.0134853	-0.161238	0.161238	0.0934357	uncharacterized protein LOC111108881
XM_022444980.1	XP_022300688.1	black	0.138844	0.211303	-0.134716	0.0871108	-0.1608	0.214282	0.158025	-0.0634727	0.0634727	0.258255	Cytochrome P450 2J6	GO:0004497;GO:0005506;GO:0016020;GO:0016705;GO:0020037;GO:0055114	monooxygenase activity;iron ion binding;membrane;oxidoreductase activity, acting on paired donors, with incorporation or reduction of molecular oxygen;heme binding;oxidation-reduction process	Molecular Function;Molecular Function;Cellular Component;Molecular Function;Molecular Function;Biological Process
XM_022444982.1	XP_022300690.1	black	0.309981	-0.0278298	-0.355528	0.337797	0.0532077	0.0541326	-0.106662	0.336794	-0.336794	0.0744017	protein sidekick-2
XM_022444985.1	XP_022300693.1	black	0.173204	0.0873405	-0.0372262	0.162587	-0.2119	0.0018633	-0.146361	-0.0424767	0.0424767	-0.0733469	Glyoxylate/hydroxypyruvate reductase A
XM_022444986.1	XP_022300694.1	black	0.457398	0.370916	-0.103584	-0.222267	-0.0428371	0.142174	0.118689	-0.228349	0.228349	0.144477	glyoxylate/hydroxypyruvate reductase A-like
XM_022445010.1	XP_022300718.1	black	0.187443	-0.0283296	0.170728	-0.0357584	-0.110312	0.271934	0.337401	-0.125819	0.125819	0.238511	tumor protein p53-inducible protein 11 isoform X3	GO:0016021	integral component of membrane	Cellular Component
XM_022445013.1	XP_022300721.1	black	0.203994	-0.607336	-0.0417909	0.469673	0.180353	0.185183	0.034183	0.559904	-0.559904	0.0318348	heat shock 70 kDa protein 12A-like
XM_022445033.1	XP_022300741.1	black	0.286935	0.0982461	0.0054573	-0.152849	0.049028	0.12049	0.0339542	-0.0894267	0.0894267	0.0607453	peptidyl-prolyl cis-trans isomerase FKBP11	GO:0000413;GO:0003755;GO:0016021	protein peptidyl-prolyl isomerization;peptidyl-prolyl cis-trans isomerase activity;integral component of membrane	Biological Process;Molecular Function;Cellular Component
XM_022445100.1	XP_022300808.1	black	0.452518	0.126129	-0.0870447	-0.0280452	-0.00916651	0.201442	-0.0305526	-0.0320526	0.0320526	-0.125759	probable E3 ubiquitin-protein ligase MID2
XM_022445162.1	XP_022300870.1	black	0.721926	-0.17561	0.149663	0.0943561	-0.0716283	0.437759	0.302955	0.0195767	-0.0195767	0.238303	E3 ubiquitin-protein ligase TRIM71-like
XM_022445171.1	XP_022300879.1	black	0.0956459	0.118291	-0.297717	0.212494	-0.0266647	0.0630246	0.00870161	0.160065	-0.160065	0.00191484	metalloproteinase inhibitor 4-like
XM_022445185.1	XP_022300893.1	black	0.295678	-0.125834	0.158196	0.118521	-0.154285	0.0815377	0.042536	-0.0308059	0.0308059	-0.0542908	NKG2-D type II integral membrane protein-like
XM_022445216.1	XP_022300924.1	black	0.0824952	0.0561303	-0.3832	0.34324	-0.00792803	0.110838	-0.0620461	0.288823	-0.288823	-0.0225227	E3 ubiquitin-protein ligase HUWE1
XM_022445220.1	XP_022300928.1	black	0.298632	-0.238529	-0.537829	0.536804	0.251122	0.185487	0.0236104	0.678685	-0.678685	0.122533	germinal-center associated nuclear protein-like	GO:0003723	RNA binding	Molecular Function
XM_022445246.1	XP_022300954.1	black	0.539345	0.008273	0.00655868	-0.0287951	0.0138223	0.436844	0.260745	-0.0128969	0.0128969	0.249723	tripartite motif-containing protein 5-like
XM_022445252.1	XP_022300960.1	black	0.262645	-0.133773	0.0508858	0.109818	-0.0280246	0.284406	0.146999	0.0704532	-0.0704532	0.140871	protein pigeon-like
XM_022445262.1	XP_022300970.1	black	0.250369	-0.0267464	-0.228724	0.36636	-0.10597	0.222573	0.130526	0.224289	-0.224289	0.0688677	Tripartite motif-containing protein 2	GO:0005622;GO:0008270	intracellular;zinc ion binding	Cellular Component;Molecular Function
XM_022445294.1	XP_022301002.1	black	0.271962	-0.172985	-0.324835	0.384356	0.12045	0.117232	-0.0535528	0.434819	-0.434819	0.0873871	uncharacterized protein LOC111109210
XM_022445318.1	XP_022301026.1	black	0.315821	0.1936	0.35255	-0.607277	0.0535443	0.166462	0.114906	-0.476962	0.476962	0.0845363	kelch-like protein 12
XM_022445337.1	XP_022301045.1	black	0.302473	-0.11718	0.326081	-0.336499	0.120584	0.231687	0.138887	-0.185979	0.185979	0.0541555	Transposon Ty3-G Gag-Pol polyprotein	GO:0003676;GO:0015074	nucleic acid binding;DNA integration	Molecular Function;Biological Process
XM_022445383.1	XP_022301091.1	black	0.155499	-0.269036	0.0406501	-0.000631178	0.228143	0.121034	0.226985	0.195968	-0.195968	0.0934397	spermine synthase-like	GO:0006597;GO:0016768	spermine biosynthetic process;spermine synthase activity	Biological Process;Molecular Function
XM_022445406.1	XP_022301114.1	black	0.0869338	0.133518	0.169967	-0.306668	-0.000473147	-0.101363	-0.250452	-0.264558	0.264558	-0.0907625	galactoside 2-alpha-L-fucosyltransferase 2-like	GO:0005975;GO:0006486;GO:0008107;GO:0016021;GO:0032580;GO:0036065	carbohydrate metabolic process;protein glycosylation;galactoside 2-alpha-L-fucosyltransferase activity;integral component of membrane;Golgi cisterna membrane;fucosylation	Biological Process;Biological Process;Molecular Function;Cellular Component;Cellular Component;Biological Process
XM_022445412.1	XP_022301120.1	black	0.0719024	0.0614315	-0.00276979	-0.061438	0.00283584	0.0776373	-0.111105	-0.0504773	0.0504773	-0.0766954	balbiani ring protein 3-like
XM_022445434.1	XP_022301142.1	black	0.17185	0.0162007	-0.0414239	0.00740907	0.0187051	0.119172	0.0749807	0.0224936	-0.0224936	0.236599	PHD and RING finger domain-containing protein 1
XM_022445473.1	XP_022301181.1	black	0.248934	0.406229	-0.313747	0.0823069	-0.168041	0.183809	0.157012	-0.0738476	0.0738476	0.136279	Tripartite motif-containing protein 2
XM_022445543.1	XP_022301251.1	black	0.315541	-0.219432	0.165118	-0.037886	0.0886492	0.304541	0.163607	0.0437252	-0.0437252	0.0859798	fucolectin-like
XM_022445547.1	XP_022301255.1	black	0.356148	0.358699	-0.34481	-0.156429	0.149957	0.179146	-0.0661183	-0.00557524	0.00557524	0.0504027	Aldo-keto reductase family 1 member B10	GO:0016491;GO:0055114	oxidoreductase activity;oxidation-reduction process	Molecular Function;Biological Process
XM_022445549.1	XP_022301257.1	black	0.443842	-0.0432704	0.275396	-0.0864944	-0.151554	0.27155	0.157186	-0.205045	0.205045	0.0761728	Aldo-keto reductase family 1 member B10	GO:0016491;GO:0055114	oxidoreductase activity;oxidation-reduction process	Molecular Function;Biological Process
XM_022445615.1	XP_022301323.1	black	0.0858775	0.353045	0.132763	-0.277509	-0.211155	0.0702368	0.0656157	-0.420914	0.420914	0.0799238	zinc finger BED domain-containing protein 1-like	GO:0003677	DNA binding	Molecular Function
XM_022445719.1	XP_022301427.1	black	0.495962	0.263568	-0.0586693	-0.23427	0.0306329	0.436156	0.127096	-0.175404	0.175404	0.310121	Tripartite motif-containing protein 3	GO:0005622;GO:0008270	intracellular;zinc ion binding	Cellular Component;Molecular Function
XM_022445772.1	XP_022301480.1	black	0.344384	0.1588	0.264461	0.101166	-0.530116	0.164276	0.0545837	-0.369479	0.369479	-0.0220849	interferon-induced protein 44-like
XM_022445777.1	XP_022301485.1	black	0.144513	-0.0188315	0.167832	-0.0900509	-0.0625591	-0.0448455	0.170484	-0.131452	0.131452	0.0500309	interferon-induced protein 44-like
XM_022445781.1	XP_022301489.1	black	0.406366	0.0906561	0.0903487	-0.182378	-0.000569967	0.123634	0.0274884	-0.157584	0.157584	0.0463131	succinate-semialdehyde dehydrogenase, mitochondrial-like isoform X2	GO:0009013;GO:0009450;GO:0055114	succinate-semialdehyde dehydrogenase [NAD(P)+] activity;gamma-aminobutyric acid catabolic process;oxidation-reduction process	Molecular Function;Biological Process;Biological Process
XM_022445796.1	XP_022301504.1	black	0.398777	0.382767	-0.290076	-0.00369663	-0.0827562	0.266303	0.346506	-0.0744667	0.0744667	0.261227	General transcription factor 3C polypeptide 1
XM_022445995.1	XP_022301703.1	black	0.166576	0.234972	-0.157175	0.0317493	-0.106165	0.181752	0.00834827	-0.0640989	0.0640989	0.128823	EEF1A lysine methyltransferase 2	GO:0008168;GO:0032259;GO:0044424	methyltransferase activity;methylation;obsolete intracellular part	Molecular Function;Biological Process;Cellular Component
XM_022446014.1	XP_022301722.1	black	0.716856	0.0961903	0.147778	-0.187926	-0.0592207	0.518124	0.279481	-0.212882	0.212882	0.220445	uncharacterized protein LOC111109781
XM_022446030.1	XP_022301738.1	black	0.408455	0.193131	-0.183597	0.00830424	-0.0138889	0.164133	0.0737401	-0.00481042	0.00481042	0.0677537	uncharacterized protein LOC111109795 isoform X2
XM_022446051.1	XP_022301759.1	black	0.318563	-0.0947871	-0.0298241	0.188906	-0.0636537	0.105688	-0.148357	0.107887	-0.107887	0.0514154	cytochrome P450 1A1-like	GO:0004497;GO:0005506;GO:0016021;GO:0016705;GO:0020037;GO:0055114	monooxygenase activity;iron ion binding;integral component of membrane;oxidoreductase activity, acting on paired donors, with incorporation or reduction of molecular oxygen;heme binding;oxidation-reduction process	Molecular Function;Molecular Function;Cellular Component;Molecular Function;Molecular Function;Biological Process
XM_022446079.1	XP_022301787.1	black	0.600144	-0.145803	0.0308303	-0.0794171	0.193727	0.384626	0.253532	0.0984617	-0.0984617	0.289855	NAD-dependent protein deacetylase sirtuin-1-like isoform X2	GO:0008270;GO:0016575;GO:0017136;GO:0070403	zinc ion binding;histone deacetylation;NAD-dependent histone deacetylase activity;NAD+ binding	Molecular Function;Biological Process;Molecular Function;Molecular Function
XM_022446109.1	XP_022301817.1	black	0.487988	0.516018	-0.0442482	-0.501948	0.03113	0.33639	0.219195	-0.405542	0.405542	0.274714	probable E3 ubiquitin-protein ligase MID2	GO:0008270	zinc ion binding	Molecular Function
XM_022446260.1	XP_022301968.1	black	0.161764	0.0982744	-0.165341	0.181005	-0.110382	-0.0704856	-0.294483	0.0608313	-0.0608313	-0.202143	isocitrate dehydrogenase [NAD] subunit gamma, mitochondrial-like isoform X1	GO:0000287;GO:0004449;GO:0005739;GO:0006099;GO:0051287	magnesium ion binding;isocitrate dehydrogenase (NAD+) activity;mitochondrion;tricarboxylic acid cycle;NAD binding	Molecular Function;Molecular Function;Cellular Component;Biological Process;Molecular Function
XM_022446270.1	XP_022301978.1	black	0.197803	-0.132535	0.0802181	0.0264173	0.0241744	-0.0214358	0.0141553	0.0435775	-0.0435775	0.111805	uncharacterized protein LOC111109980
XM_022446279.1	XP_022301987.1	black	0.194756	0.0914767	0.233435	-0.0524359	-0.277496	0.0439288	-0.0418436	-0.284189	0.284189	-0.102785	uncharacterized protein LOC111109987 isoform X2
XM_022446369.1	XP_022302077.1	black	0.241977	0.178853	0.358555	-0.325185	-0.219936	0.093504	-0.10638	-0.469543	0.469543	-0.237687	uncharacterized protein LOC111110040
XM_022446375.1	XP_022302083.1	black	0.373821	-0.181388	0.204199	-0.196119	0.168916	0.535596	0.618205	-0.023431	0.023431	0.291329	hepatocyte growth factor receptor-like	GO:0004713;GO:0005524;GO:0016021;GO:0018108	protein tyrosine kinase activity;ATP binding;integral component of membrane;peptidyl-tyrosine phosphorylation	Molecular Function;Molecular Function;Cellular Component;Biological Process
XM_022446376.1	XP_022302084.1	black	0.382645	-0.0991325	-0.343928	0.27519	0.175268	0.30978	0.227225	0.388005	-0.388005	0.217956	Carboxypeptidase B	GO:0005576;GO:0006030;GO:0008061	extracellular region;chitin metabolic process;chitin binding	Cellular Component;Biological Process;Molecular Function
XM_022446415.1	XP_022302123.1	black	0.630268	0.0904751	0.113033	-0.238018	0.0320787	0.54576	0.177163	-0.177387	0.177387	0.224615	Tripartite motif-containing protein 3	GO:0005622;GO:0008270	intracellular;zinc ion binding	Cellular Component;Molecular Function
XM_022446489.1	XP_022302197.1	black	0.170193	-0.0834927	0.076679	0.018079	-0.0129145	0.215511	0.0739171	0.00444844	-0.00444844	0.000823193	protein MON2 homolog isoform X2
XM_022446538.1	XP_022302246.1	black	0.544525	0.392647	0.177271	-0.270792	-0.302939	0.285459	0.361052	-0.494187	0.494187	0.281781	asteroid-like protein 1	GO:0090304	nucleic acid metabolic process	Biological Process
XM_022446556.1	XP_022302264.1	black	0.34282	0.0339782	0.0265473	-0.0117703	-0.0493261	0.32216	0.0672198	-0.0526258	0.0526258	0.0303647	uncharacterized protein LOC111110166
XM_022446580.1	XP_022302288.1	black	0.273069	-0.0146429	0.0494119	0.0366772	-0.0725089	0.298032	0.13747	-0.0308639	0.0308639	0.180271	sulfotransferase family cytosolic 1B member 1-like	GO:0008146	sulfotransferase activity	Molecular Function
XM_022446587.1	XP_022302295.1	black	0.343355	0.0823669	0.00490647	0.259508	-0.346887	0.201773	0.0554569	-0.0752644	0.0752644	0.00784825	solute carrier family 41 member 1-like	GO:0008324;GO:0016021;GO:0098655	cation transmembrane transporter activity;integral component of membrane;cation transmembrane transport	Molecular Function;Cellular Component;Biological Process
XM_022446593.1	XP_022302301.1	black	0.100174	-0.243025	0.0846413	0.0800798	0.0764837	0.106412	-0.00197789	0.134857	-0.134857	0.0780833	26S proteasome non-ATPase regulatory subunit 10	GO:0000502;GO:0007165	proteasome complex;signal transduction	Cellular Component;Biological Process
XM_022446604.1	XP_022302312.1	black	0.230948	0.00947736	0.0585557	0.0119447	-0.0812372	0.285237	0.383951	-0.0596856	0.0596856	0.224588	sarcoplasmic calcium-binding protein-like	GO:0005509	calcium ion binding	Molecular Function
XM_022446633.1	XP_022302341.1	black	0.230308	0.012034	-0.152763	0.435429	-0.291415	0.0783733	0.0652139	0.124048	-0.124048	0.119894	B-cell receptor-associated protein 29	GO:0003824;GO:0008033;GO:0016020	catalytic activity;tRNA processing;membrane	Molecular Function;Biological Process;Cellular Component
XM_022446649.1	XP_022302357.1	black	0.296824	0.33818	-0.509497	0.364569	-0.182295	0.23776	0.229989	0.157003	-0.157003	0.228193	keratin-associated protein 5-2-like
XM_022446669.1	XP_022302377.1	black	0.384028	0.113276	0.132463	-0.145537	-0.103052	0.293749	0.208763	-0.214123	0.214123	0.20004	cysteine-rich and transmembrane domain-containing protein 1-like	GO:0016020	membrane	Cellular Component
XM_022446688.1	XP_022302396.1	black	0.413239	0.101394	-0.0494097	0.149419	-0.20034	0.0899253	0.00548327	-0.0438616	0.0438616	-0.0698578	succinate--hydroxymethylglutarate CoA-transferase-like	GO:0016740	transferase activity	Molecular Function
XM_022446695.1	XP_022302403.1	black	0.419192	0.435002	-0.173311	-0.249851	-0.00811292	0.269742	0.17887	-0.222199	0.222199	0.117137	tripartite motif-containing protein 2-like
XM_022446810.1	XP_022302518.1	black	0.19471	0.206351	-0.0602348	-0.0904629	-0.0543576	0.0783965	0.176339	-0.124742	0.124742	0.160509	SLIT-ROBO Rho GTPase-activating protein 1-like isoform X4
XM_022446813.1	XP_022302521.1	black	0.104099	0.0157919	0.0236499	0.0907793	-0.13073	0.258938	0.263565	-0.0344116	0.0344116	0.316311	SLIT-ROBO Rho GTPase-activating protein 1-like isoform X7
XM_022446845.1	XP_022302553.1	black	0.155735	-0.31206	0.282961	-0.102097	0.12511	0.127777	0.193301	0.0198228	-0.0198228	0.0613102	Spermatogenesis-associated protein 22	GO:0061982	meiosis I cell cycle process	Biological Process
XM_022446846.1	XP_022302554.1	black	0.343395	-0.170711	-0.0535141	0.315583	-0.0902071	0.227452	0.0990789	0.194129	-0.194129	0.037269	OTU domain-containing protein 5-A
XM_022446881.1	XP_022302589.1	black	0.238919	0.141038	-0.0816496	0.127658	-0.18529	-0.0589214	0.00106354	-0.0496423	0.0496423	0.0744782	uncharacterized protein LOC111110395 isoform X1
XM_022446899.1	XP_022302607.1	black	0.169166	0.0381893	0.204941	-0.0697096	-0.177828	0.180549	0.221748	-0.213218	0.213218	0.0624897	keratin-associated protein 5-2-like
XM_022447030.1	XP_022302738.1	black	0.23805	0.0114373	-0.130693	0.0350021	0.0870646	0.154238	0.0288649	0.105143	-0.105143	-0.00587468	beta-1,3-galactosyltransferase 5-like isoform X2	GO:0005794;GO:0006486;GO:0008378;GO:0016020	Golgi apparatus;protein glycosylation;galactosyltransferase activity;membrane	Cellular Component;Biological Process;Molecular Function;Cellular Component
XM_022447065.1	XP_022302773.1	black	0.285006	-0.159257	-0.132011	0.318016	-0.0239093	0.315645	0.253024	0.253331	-0.253331	0.276848	ribonuclease Oy-like
XM_022447119.1	XP_022302827.1	black	0.178552	-0.000651536	-0.0114601	-0.0533343	0.0656924	0.154771	0.0861511	0.0106447	-0.0106447	0.0229869	uncharacterized protein LOC111110564 isoform X2	GO:0016021	integral component of membrane	Cellular Component
XM_022447168.1	XP_022302876.1	black	0.0542024	-0.0138663	0.099839	-0.124007	0.0358869	0.107466	0.035343	-0.0759027	0.0759027	0.00426849	pre-rRNA-processing protein TSR1 homolog	GO:0006364;GO:0097159;GO:1901363	rRNA processing;organic cyclic compound binding;heterocyclic compound binding	Biological Process;Molecular Function;Molecular Function
XM_022447258.1	XP_022302966.1	black	0.315024	-0.0163377	0.398006	-0.142065	-0.248164	0.206812	0.0769782	-0.336126	0.336126	0.0876459	plexin-A2-like isoform X1
XM_022447278.1	XP_022302986.1	black	0.118967	0.279417	-0.0951422	-0.0911142	-0.0911142	-0.00809188	-0.122164	-0.156964	0.156964	-0.108859	uncharacterized protein LOC111110674 isoform X2
XM_022447345.1	XP_022303053.1	black	0.430095	0.169856	0.0695455	-0.271526	0.030629	0.137783	0.114884	-0.207498	0.207498	0.0458202	uncharacterized protein LOC111110743 isoform X3
XM_022447352.1	XP_022303060.1	black	0.250051	-0.134059	-0.0445975	-0.0983982	0.278013	0.442688	0.464425	0.154713	-0.154713	0.262573	beta-1,3-galactosyl-O-glycosyl-glycoprotein beta-1,6-N-acetylglucosaminyltransferase-like	GO:0016740	transferase activity	Molecular Function
XM_022447398.1	XP_022303106.1	black	0.728385	0.0553252	0.209286	-0.173841	-0.0952712	0.67105	0.565822	-0.231802	0.231802	0.369214	dual serine/threonine and tyrosine protein kinase-like	GO:0004672;GO:0005524;GO:0006468;GO:0016021	protein kinase activity;ATP binding;protein phosphorylation;integral component of membrane	Molecular Function;Molecular Function;Biological Process;Cellular Component
XM_022447403.1	XP_022303111.1	black	0.722839	0.322361	0.112898	-0.154707	-0.28298	0.573229	0.446607	-0.377004	0.377004	0.410526	glutathione S-transferase-like	GO:0016740	transferase activity	Molecular Function
XM_022447412.1	XP_022303120.1	black	0.305842	0.22953	-0.13117	0.0968261	-0.192365	0.213249	0.122833	-0.0822929	0.0822929	0.119932	short-chain collagen C4-like
XM_022447427.1	XP_022303135.1	black	0.24742	-0.0426065	-0.115976	0.171384	-0.0103068	0.0757395	0.1105	0.138745	-0.138745	0.119081	hemicentin-1-like isoform X3
XM_022447458.1	XP_022303166.1	black	0.397537	0.305848	-0.0432783	-0.110365	-0.151273	0.217435	0.135805	-0.225364	0.225364	0.13979	cell death abnormality protein 1-like
XM_022447533.1	XP_022303241.1	black	0.183701	0.344655	-0.333995	0.0327493	-0.0362255	0.103072	0.0346681	-0.00299426	0.00299426	0.133016	tyrosine-protein kinase Fer-like isoform X1	GO:0000166;GO:0004713;GO:0006468;GO:0043167	nucleotide binding;protein tyrosine kinase activity;protein phosphorylation;ion binding	Molecular Function;Molecular Function;Biological Process;Molecular Function
XM_022447544.1	XP_022303252.1	black	0.266314	-0.0508271	0.0899449	-0.0747523	0.0337	0.330225	0.338212	-0.0353607	0.0353607	0.190077	uncharacterized protein LOC111110814
XM_022447619.1	XP_022303327.1	black	0.119001	-0.119557	0.0276618	-0.0815078	0.172808	0.198171	0.128568	0.0786419	-0.0786419	0.116014	polypeptide N-acetylgalactosaminyltransferase 5-like	GO:0000139;GO:0006486;GO:0016021;GO:0016757;GO:0030246	Golgi membrane;protein glycosylation;integral component of membrane;transferase activity, transferring glycosyl groups;carbohydrate binding	Cellular Component;Biological Process;Cellular Component;Molecular Function;Molecular Function
XM_022447802.1	XP_022303510.1	black	0.328287	-0.221979	0.13585	-0.0255614	0.108769	0.175977	0.135404	0.0716716	-0.0716716	0.0382128	uncharacterized protein LOC111111056 isoform X3
XM_022447807.1	XP_022303515.1	black	0.269236	0.239075	-0.0814057	-0.0779593	-0.0779593	0.0675606	-0.0700076	-0.134302	0.134302	0.0216221	unconventional myosin-Va-like isoform X2
XM_022447819.1	XP_022303527.1	black	0.116359	-0.0502983	0.155646	-0.0748179	-0.0338773	0.161897	0.073576	-0.0936254	0.0936254	0.0804181	acanthoscurrin-2-like isoform X1
XM_022447839.1	XP_022303547.1	black	0.528883	-0.188993	0.181322	0.0260753	-0.0223041	0.447833	0.302095	0.00324831	-0.00324831	0.153752	calmodulin	GO:0005509	calcium ion binding	Molecular Function
XM_022447843.1	XP_022303551.1	black	0.251412	0.177085	-0.216206	0.0469379	-0.00316641	0.0793524	-0.00770189	0.0377029	-0.0377029	0.144902	multiple epidermal growth factor-like domains protein 6
XM_022447872.1	XP_022303580.1	black	0.336838	-0.144675	0.08575	0.168671	-0.111591	0.0895383	0.00859449	0.0491667	-0.0491667	0.0324776	uncharacterized protein LOC111111099 isoform X1
XM_022447874.1	XP_022303582.1	black	0.34784	-0.129475	0.00730174	0.221423	-0.0994059	0.0796319	0.160107	0.1051	-0.1051	0.13049	uncharacterized protein LOC111111099 isoform X3
XM_022447902.1	XP_022303610.1	black	0.0976299	0.304206	-0.0927705	-0.032296	-0.177144	-0.0215222	-0.0620728	-0.180403	0.180403	-0.0160773	uncharacterized protein LOC111111118 isoform X2
XM_022447964.1	XP_022303672.1	black	0.263317	0.168965	-0.139705	-0.023782	-0.0024726	0.185148	0.143109	-0.0226146	0.0226146	0.0827263	uncharacterized protein LOC111111155 isoform X1
XM_022447966.1	XP_022303674.1	black	0.259348	0.170687	-0.14619	-0.0242358	0.00288283	0.185794	0.156808	-0.0183925	0.0183925	0.0978543	uncharacterized protein LOC111111155 isoform X2
XM_022447987.1	XP_022303695.1	black	0.259796	-0.310479	0.216355	-0.0201578	0.109628	0.339443	0.315424	0.0770659	-0.0770659	0.262031	uncharacterized protein LOC111111168 isoform X2	GO:0016020	membrane	Cellular Component
XM_022448104.1	XP_022303812.1	black	0.129245	0.0258301	-0.211292	-0.0567513	0.246758	0.118293	0.0655393	0.163663	-0.163663	0.0601704	uncharacterized protein LOC111111245 isoform X2
XM_022448155.1	XP_022303863.1	black	0.689946	0.152881	-0.21589	-0.00307685	0.0707289	0.573767	0.464664	0.0582725	-0.0582725	0.425772	tripartite motif-containing protein 2-like	GO:0005515	protein binding	Molecular Function
XM_022448167.1	XP_022303875.1	black	0.0738595	0.388965	-0.00230349	-0.375613	-0.0109994	0.165	0.107147	-0.333011	0.333011	0.109462	neuromedin-B receptor-like	GO:0016021	integral component of membrane	Cellular Component
XM_022448199.1	XP_022303907.1	black	0.324452	-0.0549258	-0.0933979	0.178888	-0.0285552	0.156765	0.160036	0.12949	-0.12949	0.155436	uncharacterized protein LOC111111307 isoform X2
XM_022448280.1	XP_022303988.1	black	0.237229	-0.0831785	0.247508	-0.360656	0.191003	0.193518	0.0935804	-0.146132	0.146132	0.0502491	putative nuclease HARBI1
XM_022448288.1	XP_022303996.1	black	0.314199	-0.108681	0.124053	-0.0900466	0.0720057	0.149186	0.255091	-0.0155396	0.0155396	0.234469	pancreatic lipase-related protein 2-like	GO:0052689	carboxylic ester hydrolase activity	Molecular Function
XM_022448475.1	XP_022304183.1	black	0.220746	0.354376	-0.128953	-0.128623	-0.0940272	0.168813	0.171735	-0.191781	0.191781	0.136336	A disintegrin and metalloproteinase with thrombospondin motifs 18-like
XM_022448513.1	XP_022304221.1	black	0.350519	0.439786	-0.436378	-0.0536257	0.0596034	0.263943	0.219404	0.00514888	-0.00514888	0.391881	GDNF-inducible zinc finger protein 1-like
XM_022448534.1	XP_022304242.1	black	0.368003	0.0397718	-0.491096	0.265831	0.196056	0.235638	0.188633	0.397849	-0.397849	0.220569	multiple epidermal growth factor-like domains protein 10 isoform X2
XM_022448542.1	XP_022304250.1	black	0.251938	-0.26099	0.161079	0.124063	-0.0276167	0.512641	0.361241	0.0830749	-0.0830749	0.291215	rho GTPase-activating protein 21-like isoform X4	GO:0005096;GO:0007165;GO:0043547	GTPase activator activity;signal transduction;positive regulation of GTPase activity	Molecular Function;Biological Process;Biological Process
XM_022448569.1	XP_022304277.1	black	0.531451	-0.165529	-0.350338	0.309442	0.21396	0.453718	0.301338	0.450836	-0.450836	0.224906	E3 ubiquitin-protein ligase Midline-1-like	GO:0005622;GO:0008270	intracellular;zinc ion binding	Cellular Component;Molecular Function
XM_022448592.1	XP_022304300.1	black	0.518623	-0.0740706	-0.173428	0.334312	-0.0830832	0.186887	-0.037654	0.216398	-0.216398	0.100408	deleted in lung and esophageal cancer protein 1-like isoform X1	GO:0008285	negative regulation of cell population proliferation	Biological Process
XM_022448609.1	XP_022304317.1	black	0.453938	-0.362037	0.340588	0.00545127	0.00867274	0.283976	0.266551	0.0121658	-0.0121658	0.136668	GDNF-inducible zinc finger protein 1-like	GO:0003676	nucleic acid binding	Molecular Function
XM_022448660.1	XP_022304368.1	black	0.256774	0.0290875	-0.118283	0.163272	-0.0715325	0.118786	0.170423	0.0790204	-0.0790204	0.157199	Tripartite motif-containing protein 2	GO:0005622;GO:0008270;GO:0009405;GO:0090729	intracellular;zinc ion binding;pathogenesis;toxin activity	Cellular Component;Molecular Function;Biological Process;Molecular Function
XM_022448720.1	XP_022304428.1	black	0.16076	-0.0150636	-0.0673443	-0.0786924	0.162549	0.163141	0.0428996	0.0722302	-0.0722302	0.0625906	kunitz-type serine protease inhibitor A-like
XM_022448727.1	XP_022304435.1	black	0.437261	0.490786	-0.244598	0.0328203	-0.273748	0.143681	0.0782981	-0.207525	0.207525	0.08418	methyltransferase-like protein 24	GO:0016020	membrane	Cellular Component
XM_022448755.1	XP_022304463.1	black	0.314289	0.592489	-0.446125	0.254323	-0.391092	0.140795	0.110412	-0.117806	0.117806	0.0556871	tankyrase-1-like isoform X1
XM_022448797.1	XP_022304505.1	black	0.363934	-0.480124	-0.0134428	0.185686	0.30817	0.415002	0.383402	0.425386	-0.425386	0.400167	E3 ubiquitin-protein ligase TRIM71-like	GO:0005622;GO:0008270	intracellular;zinc ion binding	Cellular Component;Molecular Function
XM_022448834.1	XP_022304542.1	black	0.152268	0.38901	0.0227182	-0.123679	-0.288537	-0.0411084	-0.164644	-0.355065	0.355065	-0.0781846	adenosine receptor A2b-like	GO:0004930;GO:0007186;GO:0016021	G protein-coupled receptor activity;G protein-coupled receptor signaling pathway;integral component of membrane	Molecular Function;Biological Process;Cellular Component
XM_022448845.1	XP_022304553.1	black	0.285433	0.0459337	0.38772	-0.211595	-0.230398	0.31664	0.168684	-0.380713	0.380713	0.0341612	prostaglandin F synthase-like
XM_022448938.1	XP_022304646.1	black	0.167046	0.152766	0.0576155	-0.139953	-0.0716679	0.127622	0.0465591	-0.182281	0.182281	0.0735019	uncharacterized protein LOC111111784
XM_022448977.1	XP_022304685.1	black	0.249745	0.280697	0.0182754	-0.0817739	-0.217591	0.200908	-0.130049	-0.25786	0.25786	-0.11648	lysine-specific demethylase 8-like
XM_022448978.1	XP_022304686.1	black	0.290572	-0.178596	-0.0459719	-0.0631835	0.28874	0.137802	0.103522	0.194285	-0.194285	0.0961395	prolyl 4-hydroxylase subunit alpha-1	GO:0004656;GO:0005506;GO:0005783;GO:0016021;GO:0018401;GO:0031418;GO:0055114	procollagen-proline 4-dioxygenase activity;iron ion binding;endoplasmic reticulum;integral component of membrane;peptidyl-proline hydroxylation to 4-hydroxy-L-proline;L-ascorbic acid binding;oxidation-reduction process	Molecular Function;Molecular Function;Cellular Component;Cellular Component;Biological Process;Molecular Function;Biological Process
XM_022449018.1	XP_022304726.1	black	0.409946	0.306807	-0.21975	0.0265459	-0.108877	0.224012	0.0770357	-0.0709162	0.0709162	0.0504795	Tripartite motif-containing protein 2
XM_022449029.1	XP_022304737.1	black	0.238725	0.203507	0.138181	-0.0697888	-0.27487	-0.00476808	-0.0141099	-0.296874	0.296874	-0.180343	glycine-rich cell wall structural protein 1.0-like
XM_022449036.1	XP_022304744.1	black	0.176227	0.400722	-0.0363398	0.0104426	-0.374043	0.124593	0.143116	-0.31319	0.31319	0.248548	uncharacterized protein LOC111111867 isoform X2
XM_022449041.1	XP_022304749.1	black	0.226671	0.211329	-0.121269	0.0286836	-0.116135	0.0245332	-0.0848469	-0.0753268	0.0753268	-0.0942116	cystatin-A-like isoform X1	GO:0004869;GO:0010951	cysteine-type endopeptidase inhibitor activity;negative regulation of endopeptidase activity	Molecular Function;Biological Process
XM_022449103.1	XP_022304811.1	black	0.169446	-0.103187	0.262297	0.0281407	-0.192892	0.0828391	0.158391	-0.14191	0.14191	-0.0127542	glycine-rich cell wall structural protein 1.0-like
XM_022449214.1	XP_022304922.1	black	0.259921	0.1634	-0.24266	0.294427	-0.209949	0.0964854	0.169515	0.0727661	-0.0727661	0.276792	protein draper-like
XM_022449255.1	XP_022304963.1	black	0.0841023	0.349198	-0.257992	0.0461212	-0.131779	0.0357626	0.0158892	-0.0737819	0.0737819	0.137112	papilin-like isoform X12
XM_022449285.1	XP_022304993.1	black	0.246604	-0.21357	0.253004	-0.173335	0.12846	0.237831	0.131666	-0.038654	0.038654	0.174982	cyclic GMP-AMP synthase isoform X1
XM_022449290.1	XP_022304998.1	black	0.369459	0.0780473	-0.042334	0.0314642	-0.066267	-0.041069	0.00677958	-0.0299776	0.0299776	0.00700048	cyclic GMP-AMP synthase-like
XM_022449303.1	XP_022305011.1	black	0.235315	-0.102542	0.274975	0.0105059	-0.188853	0.284462	0.184894	-0.153621	0.153621	0.188847	collagen alpha-1(VIII) chain-like	GO:0005515	protein binding	Molecular Function
XM_022449350.1	XP_022305058.1	black	0.681086	0.256262	-0.0314881	-0.226755	0.00265782	0.705838	0.660944	-0.193027	0.193027	0.565689	protein PLANT CADMIUM RESISTANCE 3-like isoform X1	GO:0016021	integral component of membrane	Cellular Component
XM_022449354.1	XP_022305062.1	black	0.220787	0.288628	-0.0637301	0.148952	-0.372479	0.14783	0.143585	-0.192536	0.192536	0.0974106	uncharacterized protein LOC111112058	GO:0003676	nucleic acid binding	Molecular Function
XM_022449394.1	XP_022305102.1	black	0.165677	0.437257	-0.305764	0.0810786	-0.205996	0.0640391	0.0864048	-0.107598	0.107598	0.294098	multiple epidermal growth factor-like domains protein 10
XM_022449406.1	XP_022305114.1	black	0.196442	0.0833136	-0.261852	0.11595	0.0682202	0.118026	0.0906398	0.158636	-0.158636	0.0521335	uncharacterized protein LOC111112098 isoform X1
XM_022449431.1	XP_022305139.1	black	0.309786	0.651648	-0.304185	-0.0329205	-0.308	0.0557431	-0.0806199	-0.293654	0.293654	-0.0365945	uncharacterized protein LOC111112106
XM_022449433.1	XP_022305141.1	black	0.30786	0.0736138	-0.0406372	0.0556568	-0.0877593	0.193184	0.214714	-0.0276518	0.0276518	0.0858982	acid-sensing ion channel 1-like isoform X1	GO:0005272;GO:0016021;GO:0035725	sodium channel activity;integral component of membrane;sodium ion transmembrane transport	Molecular Function;Cellular Component;Biological Process
XM_022449518.1	XP_022305226.1	black	0.332745	0.296728	-0.12517	-0.119871	-0.0489948	0.103882	0.0610812	-0.145454	0.145454	0.0979636	kinesin-like protein KIF21A isoform X5
XM_022449521.1	XP_022305229.1	black	0.207419	0.380797	-0.336282	0.0429802	-0.0802625	0.164652	0.131671	-0.0321134	0.0321134	0.123458	toll-like receptor 4	GO:0005515;GO:0007165;GO:0016021	protein binding;signal transduction;integral component of membrane	Molecular Function;Biological Process;Cellular Component
XM_022449561.1	XP_022305269.1	black	0.348625	-0.136693	-0.0965778	0.301702	-0.0663542	0.0619046	0.0357221	0.202718	-0.202718	0.0279184	uncharacterized protein LOC111112173 isoform X7
XM_022449580.1	XP_022305288.1	black	0.186317	0.442558	0.00658288	-0.0936037	-0.355679	0.093877	0.114574	-0.386993	0.386993	-0.0171929	putative nuclease HARBI1
XM_022449583.1	XP_022305291.1	black	0.403138	-0.157826	0.223956	-0.0412808	-0.0296655	0.359524	0.149268	-0.0611101	0.0611101	0.109414	uncharacterized protein LOC111112187
XM_022449615.1	XP_022305323.1	black	0.60119	0.157409	-0.121215	0.162086	-0.195673	0.549073	0.526215	-0.0289304	0.0289304	0.374053	E3 ubiquitin-protein ligase TRIM71-like
XM_022449619.1	XP_022305327.1	black	0.488988	0.175449	0.105875	-0.154745	-0.128856	0.228221	0.191808	-0.244282	0.244282	-0.0628998	E3 ubiquitin-protein ligase TRIM71-like
XM_022449620.1	XP_022305328.1	black	0.466049	0.388893	0.123851	-0.235719	-0.279689	0.188487	0.168021	-0.44395	0.44395	0.0637338	E3 ubiquitin-protein ligase TRIM71-like
XM_022449682.1	XP_022305390.1	black	0.304983	0.38639	0.245708	-0.548593	-0.0887902	0.229221	0.126164	-0.549014	0.549014	0.0710785	NAD(P)H-hydrate epimerase-like isoform X1	GO:0000166;GO:0046872;GO:0052856	nucleotide binding;metal ion binding;NADHX epimerase activity	Molecular Function;Molecular Function;Molecular Function
XM_022449759.1	XP_022305467.1	black	0.1675	-0.322125	0.348322	0.0213888	-0.0550774	0.236873	0.314558	-0.0290179	0.0290179	0.231219	ADP-ribosylation factor 2	GO:0005525;GO:0005794;GO:0005886;GO:0006886;GO:0006893;GO:0070062	GTP binding;Golgi apparatus;plasma membrane;intracellular protein transport;Golgi to plasma membrane transport;extracellular exosome	Molecular Function;Cellular Component;Cellular Component;Biological Process;Biological Process;Cellular Component
XM_022449827.1	XP_022305535.1	black	0.204523	0.111895	0.139666	-0.0138099	-0.240755	0.153935	0.132997	-0.219271	0.219271	0.128375	receptor-type tyrosine-protein phosphatase epsilon-like
XM_022449882.1	XP_022305590.1	black	0.258045	0.214533	0.145047	-0.138371	-0.224328	0.142266	0.0552619	-0.312413	0.312413	0.0208829	uncharacterized protein LOC111112403 isoform X1
XM_022449886.1	XP_022305594.1	black	0.460787	-0.406077	-0.0634303	0.305339	0.165533	0.24546	0.238711	0.405589	-0.405589	0.207292	LOW QUALITY PROTEIN: uncharacterized protein LOC111112407
XM_022449887.1	XP_022305595.1	black	0.30945	-0.146346	-0.0105655	0.191055	-0.0339155	0.24422	0.097883	0.135353	-0.135353	0.182933	uncharacterized protein LOC111112408
XM_022449908.1	XP_022305616.1	black	0.1989	-0.41418	0.131503	0.153905	0.125944	0.230106	0.168952	0.24105	-0.24105	0.0685682	E3 ubiquitin-protein ligase TRIM71-like	GO:0005515	protein binding	Molecular Function
XM_022450025.1	XP_022305733.1	black	0.253847	0.302781	-0.103098	-0.098733	-0.098733	0.0855634	-0.0460615	-0.170089	0.170089	0.0430809	uncharacterized protein LOC111112505	GO:0003676	nucleic acid binding	Molecular Function
XM_022450073.1	XP_022305781.1	black	0.427138	0.0363654	0.169405	-0.0717837	-0.137631	0.105871	-0.0475229	-0.180381	0.180381	-0.108736	chromatin remodeling protein EBS-like isoform X1	GO:0005488	binding	Molecular Function
XM_022450074.1	XP_022305782.1	black	0.118947	0.0774363	0.11004	-0.214693	0.0248498	0.0454625	0.143963	-0.163522	0.163522	0.166729	insulin-like growth factor 2 mRNA-binding protein 2 isoform X2	GO:0003723	RNA binding	Molecular Function
XM_022450120.1	XP_022305828.1	black	0.297546	0.185451	-0.0491678	-0.032752	-0.102474	0.0888055	0.204587	-0.116478	0.116478	0.156813	RNA-binding motif, single-stranded-interacting protein 3 isoform X9
XM_022450121.1	XP_022305829.1	black	0.29444	-0.408989	-0.283058	0.409398	0.288738	0.197768	0.199166	0.601344	-0.601344	0.218673	uncharacterized protein LOC111112582
XM_022450131.1	XP_022305839.1	black	0.24216	0.142891	-0.0814236	0.0306241	-0.0903399	-0.0489198	-0.0684065	-0.0514366	0.0514366	-0.0832091	RNA-binding motif, single-stranded-interacting protein 3 isoform X9	GO:0003723	RNA binding	Molecular Function
XM_022450177.1	XP_022305885.1	black	0.202844	0.491035	-0.199483	0.0154748	-0.302736	0.143618	0.115441	-0.247434	0.247434	0.110032	methyltransferase-like protein 24	GO:0016020	membrane	Cellular Component
XM_022450221.1	XP_022305929.1	black	0.511014	-0.167444	0.0515828	-0.104228	0.21898	0.427452	0.114905	0.0988426	-0.0988426	0.128925	uncharacterized protein LOC111112612 isoform X8
XM_022450228.1	XP_022305936.1	black	0.262033	-0.146127	0.427671	-0.0282974	-0.262444	0.236808	-0.0484708	-0.250432	0.250432	-0.088663	uncharacterized protein LOC111112614 isoform X4
XM_022450235.1	XP_022305943.1	black	0.16049	0.0430123	0.0465422	0.0370911	-0.127647	0.0610594	-0.205204	-0.0780006	0.0780006	-0.00818285	uncharacterized protein LOC111112616 isoform X3
XM_022450242.1	XP_022305950.1	black	0.277924	-0.0060602	-0.0538353	0.327327	-0.266274	0.105452	0.0960063	0.0525887	-0.0525887	0.0460932	myb/SANT-like DNA-binding domain-containing protein 4
XM_022450275.1	XP_022305983.1	black	0.374838	0.263554	-0.280266	0.156644	-0.133904	0.257222	0.152419	0.0195871	-0.0195871	0.219077	uncharacterized protein LOC111112629 isoform X11
XM_022450310.1	XP_022306018.1	black	0.182379	0.00581594	-0.214091	0.495835	-0.282956	-0.00218054	-0.0122448	0.183365	-0.183365	-0.0571291	uncharacterized protein LOC111112648
XM_022450381.1	XP_022306089.1	black	0.0164175	0.463465	0.00914784	-0.260031	-0.212779	-0.0299839	-0.146746	-0.407258	0.407258	-0.0513723	transmembrane protein 267-like	GO:0016020	membrane	Cellular Component
XM_022450415.1	XP_022306123.1	black	0.142961	0.369248	-0.295187	0.0258832	-0.0935951	0.184713	0.0963862	-0.0583241	0.0583241	0.191957	multiple epidermal growth factor-like domains protein 10
XM_022450444.1	XP_022306152.1	black	0.436174	0.0464206	-0.0572076	0.170615	-0.158597	0.30515	0.346292	0.0103513	-0.0103513	0.223881	multiple epidermal growth factor-like domains protein 10 isoform X1
XM_022450458.1	XP_022306166.1	black	0.235332	0.161015	-0.136374	0.259991	-0.281699	0.180044	0.171742	-0.0186986	0.0186986	0.169333	myb-related transcription factor, partner of profilin-like
XM_022450497.1	XP_022306205.1	black	0.289683	-0.382126	-0.22891	0.271943	0.344016	0.180955	0.0910937	0.530561	-0.530561	0.12314	interferon alpha-inducible protein 27-like protein 2B	GO:0004721;GO:0006470;GO:0016021	phosphoprotein phosphatase activity;protein dephosphorylation;integral component of membrane	Molecular Function;Biological Process;Cellular Component
XM_022450567.1	XP_022306275.1	black	0.38495	0.0522508	-0.115609	0.12702	-0.0611751	0.0691365	0.0275202	0.0567158	-0.0567158	0.00872354	uncharacterized protein LOC111112779 isoform X1	GO:0003677;GO:0006310;GO:0015074	DNA binding;DNA recombination;DNA integration	Molecular Function;Biological Process;Biological Process
XM_022450575.1	XP_022306283.1	black	0.430203	0.0706233	0.0481805	0.0636289	-0.183469	0.236185	0.106396	-0.103225	0.103225	0.183265	multiple epidermal growth factor-like domains protein 10
XM_022450602.1	XP_022306310.1	black	0.218392	-0.309222	0.121375	0.166862	0.018374	0.128114	0.079628	0.159554	-0.159554	0.272355	putative nuclease HARBI1
XM_022450627.1	XP_022306335.1	black	0.892267	-0.040379	0.0583836	-7.96724e-05	-0.0191807	0.663427	0.428531	-0.01659	0.01659	0.368205	uncharacterized protein LOC111112810 isoform X9
XM_022450781.1	XP_022306489.1	black	0.238178	0.218683	-0.00740968	-0.439204	0.22809	0.0827803	-0.0304305	-0.181844	0.181844	0.0258593	vascular endothelial growth factor receptor 1-like isoform X1	GO:0016020	membrane	Cellular Component
XM_022450797.1	XP_022306505.1	black	0.176643	-0.255289	0.221467	-0.16003	0.189089	0.275474	0.193311	0.0250298	-0.0250298	0.109094	uncharacterized protein LOC111112916 isoform X2	GO:0016020	membrane	Cellular Component
XM_022450803.1	XP_022306511.1	black	0.680357	0.162259	-0.0980429	-0.247638	0.185531	0.674556	0.522664	-0.0534968	0.0534968	0.476309	Peptidyl-prolyl cis-trans isomerase FKBP4	GO:0000413;GO:0003755;GO:0005528;GO:0031072	protein peptidyl-prolyl isomerization;peptidyl-prolyl cis-trans isomerase activity;FK506 binding;heat shock protein binding	Biological Process;Molecular Function;Molecular Function;Molecular Function
XM_022450907.1	XP_022306615.1	black	0.169695	0.0780653	0.132232	-0.17899	-0.0341519	0.0630836	0.207025	-0.183591	0.183591	0.122688	multidrug resistance protein 1-like isoform X5	GO:0005524;GO:0016021;GO:0042626;GO:0055085	ATP binding;integral component of membrane;ATPase-coupled transmembrane transporter activity;transmembrane transport	Molecular Function;Cellular Component;Molecular Function;Biological Process
XM_022450927.1	XP_022306635.1	black	0.158997	0.564452	-0.648248	0.110909	-0.0131702	0.0404388	-0.0732514	0.0841877	-0.0841877	-0.0315506	multiple epidermal growth factor-like domains protein 10
XM_022450936.1	XP_022306644.1	black	0.260431	0.132962	-0.00598967	0.0779246	-0.204768	-0.055307	-0.0218526	-0.109258	0.109258	-0.0842266	E3 ubiquitin-protein ligase UBR3	GO:0008270;GO:0016567;GO:0016874;GO:0061630;GO:0071596	zinc ion binding;protein ubiquitination;ligase activity;ubiquitin protein ligase activity;ubiquitin-dependent protein catabolic process via the N-end rule pathway	Molecular Function;Biological Process;Molecular Function;Molecular Function;Biological Process
XM_022450977.1	XP_022306685.1	black	0.264624	-0.107716	0.00600213	-0.0587347	0.16032	0.217507	0.153384	0.0875009	-0.0875009	0.0651535	glycine, alanine and asparagine-rich protein-like isoform X2
XM_022451031.1	XP_022306739.1	black	0.177422	0.18155	0.0880881	-0.229569	-0.0419636	0.198947	0.132905	-0.233886	0.233886	-0.0104585	E3 ubiquitin-protein ligase TRIM9-like	GO:0005622;GO:0008270	intracellular;zinc ion binding	Cellular Component;Molecular Function
XM_022451032.1	XP_022306740.1	black	0.110274	0.325257	0.0333712	-0.239949	-0.119397	0.00126203	0.0120142	-0.309525	0.309525	-0.0451966	Tripartite motif-containing protein 2	GO:0005622;GO:0008270	intracellular;zinc ion binding	Cellular Component;Molecular Function
XM_022451085.1	XP_022306793.1	black	0.135075	0.366691	-0.218417	-0.041352	-0.102224	0.0691667	-0.0244187	-0.12367	0.12367	-0.0198578	coagulation factor XII-like
XM_022451101.1	XP_022306809.1	black	0.220363	0.269795	-0.0609699	0.0292648	-0.236778	0.244184	-0.0816718	-0.178743	0.178743	0.0105122	hydroxyacylglutathione hydrolase, mitochondrial-like isoform X1	GO:0004416;GO:0019243	hydroxyacylglutathione hydrolase activity;methylglyoxal catabolic process to D-lactate via S-lactoyl-glutathione	Molecular Function;Biological Process
XM_022451102.1	XP_022306810.1	black	0.202143	0.008336	-0.113224	0.124971	-0.0176477	0.151376	0.060078	0.0924435	-0.0924435	0.0136017	hydroxyacylglutathione hydrolase, mitochondrial-like isoform X1	GO:0004416;GO:0019243	hydroxyacylglutathione hydrolase activity;methylglyoxal catabolic process to D-lactate via S-lactoyl-glutathione	Molecular Function;Biological Process
XM_022451148.1	XP_022306856.1	black	0.162392	-0.0862119	-0.283994	0.387015	-0.0107005	0.14731	0.143322	0.324141	-0.324141	0.0616948	receptor-type tyrosine-protein phosphatase alpha-like	GO:0004725;GO:0016021;GO:0035335	protein tyrosine phosphatase activity;integral component of membrane;peptidyl-tyrosine dephosphorylation	Molecular Function;Cellular Component;Biological Process
XM_022451182.1	XP_022306890.1	black	0.334399	-0.061017	0.262568	0.152191	-0.359389	0.301937	0.262184	-0.178472	0.178472	0.227134	sodium-dependent glucose transporter 1A-like	GO:0016021;GO:0055085	integral component of membrane;transmembrane transport	Cellular Component;Biological Process
XM_022451208.1	XP_022306916.1	black	0.265899	-0.0738516	0.230223	-0.184748	0.0234248	0.194779	0.0649688	-0.138957	0.138957	0.0459211	receptor-type tyrosine-protein phosphatase epsilon-like isoform X2	GO:0004721;GO:0006470;GO:0016020	phosphoprotein phosphatase activity;protein dephosphorylation;membrane	Molecular Function;Biological Process;Cellular Component
XM_022451268.1	XP_022306976.1	black	0.2069	-0.129708	0.0968188	0.0864899	-0.0556828	0.215954	0.287679	0.0265359	-0.0265359	0.102989	multiple epidermal growth factor-like domains protein 10 isoform X1
XM_022451313.1	XP_022307021.1	black	0.326608	-0.0623116	0.436261	-0.284323	-0.0990087	0.178671	0.131242	-0.330186	0.330186	0.0767773	multiple epidermal growth factor-like domains protein 11
XM_022451346.1	XP_022307054.1	black	0.399716	-0.209926	0.432084	-0.311164	0.0797129	0.298687	0.0910419	-0.199362	0.199362	0.156787	UPF0565 protein C2orf69 homolog isoform X1
XM_022451357.1	XP_022307065.1	black	0.562375	0.0381252	-0.0805402	0.0391249	0.00502238	0.410897	0.284774	0.0380265	-0.0380265	0.126642	E3 ubiquitin-protein ligase TRIM71-like	GO:0005622;GO:0008270	intracellular;zinc ion binding	Cellular Component;Molecular Function
XM_022451521.1	XP_022307229.1	black	0.3242	0.259177	0.0847563	0.013776	-0.359532	0.119406	0.0202236	-0.297819	0.297819	-0.133018	extracellular superoxide dismutase [Cu-Zn]	GO:0004784;GO:0019430;GO:0046872;GO:0055114	superoxide dismutase activity;removal of superoxide radicals;metal ion binding;oxidation-reduction process	Molecular Function;Biological Process;Molecular Function;Biological Process
XM_022451541.1	XP_022307249.1	black	0.0925628	0.207508	-0.404561	0.0910783	0.114675	0.017289	0.025082	0.177227	-0.177227	-0.0594051	vacuolar-sorting protein BRO1-like isoform X2
XM_022451604.1	XP_022307312.1	black	0.297638	0.0586537	-0.187193	0.220655	-0.0880898	0.344036	0.393172	0.114186	-0.114186	0.333325	filamin-A-like isoform X1
XM_022451622.1	XP_022307330.1	black	0.173266	-0.241189	0.133681	-0.122021	0.226654	0.309176	0.159741	0.0901256	-0.0901256	0.0820185	uncharacterized protein LOC111113383
XM_022451640.1	XP_022307348.1	black	0.163367	0.0813762	0.114186	0.202435	-0.400453	0.117371	0.0626726	-0.170564	0.170564	-0.00688859	T-box-containing protein TBX6L-like
XM_022451676.1	XP_022307384.1	black	0.44162	0.128633	0.0302467	-0.0393934	-0.120136	0.237017	0.100882	-0.137412	0.137412	0.102036	E3 ubiquitin-protein ligase HACE1-like isoform X2	GO:0016020	membrane	Cellular Component
XM_022451715.1	XP_022307423.1	black	0.101372	0.151187	0.0423207	0.120212	-0.314631	0.0707779	0.0559913	-0.167464	0.167464	-0.038996	receptor-type tyrosine-protein phosphatase epsilon-like isoform X2	GO:0004721;GO:0006470;GO:0016020	phosphoprotein phosphatase activity;protein dephosphorylation;membrane	Molecular Function;Biological Process;Cellular Component
XM_022451754.1	XP_022307462.1	black	0.0607963	0.252381	-0.0590253	0.125104	-0.31719	-0.113968	-0.130847	-0.165455	0.165455	-0.185538	multiple epidermal growth factor-like domains protein 10 isoform X3
XM_022451849.1	XP_022307557.1	black	0.27859	-0.0498678	0.0754851	-0.0405224	0.0132816	0.127264	0.284379	-0.023464	0.023464	0.144785	Mitochondrial fission factor-like protein B	GO:0016021	integral component of membrane	Cellular Component
XM_022451875.1	XP_022307583.1	black	0.251705	0.190833	0.191344	-0.166774	-0.219518	0.133102	0.196684	-0.332735	0.332735	0.0525653	glycine-rich cell wall structural protein 1.0-like
XM_022451881.1	XP_022307589.1	black	0.384662	-0.574727	0.191197	0.228668	0.15075	0.349962	0.316037	0.326814	-0.326814	0.206817	Proteasome subunit beta type-4	GO:0004181;GO:0004298;GO:0005634;GO:0005737;GO:0005839;GO:0008270;GO:0051603	metallocarboxypeptidase activity;threonine-type endopeptidase activity;nucleus;cytoplasm;proteasome core complex;zinc ion binding;proteolysis involved in cellular protein catabolic process	Molecular Function;Molecular Function;Cellular Component;Cellular Component;Cellular Component;Molecular Function;Biological Process
XM_022451970.1	XP_022307678.1	black	0.130114	-0.400158	0.123172	0.322209	-0.0478722	0.165122	0.164373	0.236302	-0.236302	0.039572	receptor-type tyrosine-protein phosphatase alpha-like	GO:0004725;GO:0016021;GO:0035335	protein tyrosine phosphatase activity;integral component of membrane;peptidyl-tyrosine dephosphorylation	Molecular Function;Cellular Component;Biological Process
XM_022451973.1	XP_022307681.1	black	0.229261	0.262792	-0.366688	0.329739	-0.217956	0.125717	0.190635	0.0962849	-0.0962849	0.168614	receptor-type tyrosine-protein phosphatase alpha-like	GO:0004721;GO:0006470;GO:0016020	phosphoprotein phosphatase activity;protein dephosphorylation;membrane	Molecular Function;Biological Process;Cellular Component
XM_022452027.1	XP_022307735.1	black	0.321771	0.434833	-0.312412	-0.108354	-0.00734706	0.252267	0.199195	-0.09966	0.09966	0.210755	multiple epidermal growth factor-like domains protein 10	GO:0004721;GO:0006470;GO:0016020	phosphoprotein phosphatase activity;protein dephosphorylation;membrane	Molecular Function;Biological Process;Cellular Component
XM_022452155.1	XP_022307863.1	black	0.176752	0.167538	-0.748126	0.4085	0.188179	0.176904	0.115865	0.513953	-0.513953	0.172074	sulfotransferase family cytosolic 1B member 1-like	GO:0007155;GO:0007229;GO:0008146;GO:0008305	cell adhesion;integrin-mediated signaling pathway;sulfotransferase activity;integrin complex	Biological Process;Biological Process;Molecular Function;Cellular Component
XM_022452212.1	XP_022307920.1	black	0.309144	0.0992834	0.302415	-0.246744	-0.161458	0.160787	0.181163	-0.351608	0.351608	0.0713562	E3 ubiquitin-protein ligase TRIM71-like
XM_022452222.1	XP_022307930.1	black	0.134744	0.0368809	0.307218	-0.19088	-0.159826	0.0740424	0.211022	-0.302083	0.302083	0.135503	uncharacterized protein LOC111113930
XM_022452224.1	XP_022307932.1	black	0.385468	-0.0876771	0.149841	-7.81404e-05	-0.0653086	0.0955788	0.0255075	-0.0563213	0.0563213	-0.0361589	protein YIPF3-like isoform X1	GO:0016021	integral component of membrane	Cellular Component
XM_022452225.1	XP_022307933.1	black	0.29283	-0.11865	-0.030001	-0.0408828	0.190179	0.221821	0.0537116	0.128597	-0.128597	0.145802	uncharacterized protein LOC111113921 isoform X2
XM_022452240.1	XP_022307948.1	black	0.120255	0.0770647	-0.296191	0.118438	0.107059	0.211152	0.172108	0.194233	-0.194233	0.0855786	uncharacterized protein LOC111113946
XM_022452251.1	XP_022307959.1	black	0.282967	0.127294	-0.251227	0.13734	-0.00800271	0.0776894	0.0349314	0.111405	-0.111405	0.0647994	centromere-associated protein E-like isoform X1	GO:0090304	nucleic acid metabolic process	Biological Process
XM_022452257.1	XP_022307965.1	black	0.172662	-0.210599	0.023031	-0.367747	0.55482	0.23814	0.0988835	0.161136	-0.161136	0.0664149	C-type mannose receptor 2-like	GO:0016020	membrane	Cellular Component
XM_022452313.1	XP_022308021.1	black	0.102361	-0.39125	0.357113	0.305836	-0.279379	0.00893033	0.0706652	0.0227891	-0.0227891	-0.0450829	glycoprotein 3-alpha-L-fucosyltransferase A-like	GO:0006486;GO:0008417;GO:0016021;GO:0032580;GO:0036065	protein glycosylation;fucosyltransferase activity;integral component of membrane;Golgi cisterna membrane;fucosylation	Biological Process;Molecular Function;Cellular Component;Cellular Component;Biological Process
XM_022452336.1	XP_022308044.1	black	0.262867	-0.246642	0.258053	-0.0383048	0.0213435	0.144494	0.0570317	-0.0146098	0.0146098	0.0510636	predicted protein	GO:0004077;GO:0006464	biotin-[acetyl-CoA-carboxylase] ligase activity;cellular protein modification process	Molecular Function;Biological Process
XM_022452364.1	XP_022308072.1	black	0.097112	-0.101309	0.22889	-0.160068	0.0275648	-0.0472076	-0.137298	-0.114132	0.114132	-0.164655	sushi, von Willebrand factor type A, EGF and pentraxin domain-containing protein 1-like
XM_022452409.1	XP_022308117.1	black	0.158335	0.214783	-0.327564	-0.008646	0.128472	0.248246	0.185244	0.103213	-0.103213	0.202161	Transposon Tf2-9 polyprotein	GO:0003676;GO:0015074	nucleic acid binding;DNA integration	Molecular Function;Biological Process
XM_022452424.1	XP_022308132.1	black	0.194262	0.0685544	-0.15422	-0.0372692	0.126252	0.203978	0.1523	0.0766461	-0.0766461	0.0751583	uncharacterized protein LOC111114136	GO:0000166;GO:0003677;GO:0003887;GO:0006260	nucleotide binding;DNA binding;DNA-directed DNA polymerase activity;DNA replication	Molecular Function;Molecular Function;Molecular Function;Biological Process
XM_022452573.1	XP_022308281.1	black	0.10345	0.261591	-0.372644	0.191469	-0.072401	0.20666	0.107256	0.10256	-0.10256	0.0913261	E3 ubiquitin-protein ligase TRIM71-like	GO:0005515;GO:0005622;GO:0008270	protein binding;intracellular;zinc ion binding	Molecular Function;Cellular Component;Molecular Function
XM_022452590.1	XP_022308298.1	black	0.285509	-0.367142	-0.0274287	0.0340534	0.361108	0.0827662	0.194971	0.340375	-0.340375	0.343314	RNA-binding protein 45	GO:0003723	RNA binding	Molecular Function
XM_022452648.1	XP_022308356.1	black	0.305314	-0.159965	0.245214	-0.0679416	-0.0225812	0.278125	0.264774	-0.0779724	0.0779724	0.159536	uncharacterized protein LOC111114356
XM_022452673.1	XP_022308381.1	black	0.294349	0.443642	-0.0704507	-0.301105	-0.0705713	0.189129	0.148066	-0.320146	0.320146	0.104684	multiple epidermal growth factor-like domains protein 11 isoform X1	GO:0004721;GO:0006470;GO:0016020	phosphoprotein phosphatase activity;protein dephosphorylation;membrane	Molecular Function;Biological Process;Cellular Component
XM_022452712.1	XP_022308420.1	black	0.629238	0.200242	0.0425136	-0.214398	-0.0292713	0.438	0.155191	-0.209886	0.209886	0.142834	putative mitochondrial protein
XM_022452779.1	XP_022308487.1	black	0.27962	0.101333	-0.0977654	0.231624	-0.233088	0.140313	0.0196943	-0.00126152	0.00126152	-0.0310601	predicted protein	GO:0006511	ubiquitin-dependent protein catabolic process	Biological Process
XM_022452839.1	XP_022308547.1	black	0.454204	-0.14538	-0.107436	0.230737	0.0243899	0.173067	0.00439449	0.219755	-0.219755	0.125458	uncharacterized protein LOC111114505 isoform X1
XM_022452858.1	XP_022308566.1	black	0.291914	0.258564	0.170859	-0.189503	-0.243595	0.0897683	0.0851757	-0.373052	0.373052	-0.0301188	Zinc finger protein 710	GO:0003676	nucleic acid binding	Molecular Function
XM_022452880.1	XP_022308588.1	black	0.143323	0.289603	-0.106731	0.0110091	-0.191586	0.270858	0.116516	-0.155541	0.155541	0.169827	Vacuolar protein 8	GO:0007165	signal transduction	Biological Process
XM_022452914.1	XP_022308622.1	black	0.218695	-0.00229702	-0.0749304	-0.0281603	0.106999	0.225077	0.370723	0.0679085	-0.0679085	0.433546	Serum response factor-binding protein 1	GO:0016020	membrane	Cellular Component
XM_022452932.1	XP_022308640.1	black	0.229591	0.217862	0.216523	-0.225342	-0.2137	0.146241	0.228685	-0.378172	0.378172	0.158954	serine/threonine-protein phosphatase 6 regulatory ankyrin repeat subunit B-like isoform X1
XM_022453005.1	XP_022308713.1	black	0.183925	0.0492474	-0.0137184	-0.0488192	0.0135852	0.122719	0.0615014	-0.0303491	0.0303491	0.178074	uncharacterized protein LOC111114619 isoform X1
XM_022453011.1	XP_022308719.1	black	0.313791	0.209506	-0.159467	0.141968	-0.188578	0.0806967	-0.107541	-0.0401476	0.0401476	0.0142167	17-beta-hydroxysteroid dehydrogenase type 6-like	GO:0016020;GO:0016491;GO:0055114	membrane;oxidoreductase activity;oxidation-reduction process	Cellular Component;Molecular Function;Biological Process
XM_022453131.1	XP_022308839.1	black	0.358903	-0.136978	0.0357214	0.0979878	0.0025007	0.42785	0.392272	0.0865565	-0.0865565	0.337816	uncharacterized protein LOC111114704
XM_022453219.1	XP_022308927.1	black	0.124194	-0.227325	0.354881	0.0761016	-0.21129	0.191445	0.203024	-0.116446	0.116446	0.218017	Tripartite motif-containing protein 3
XM_022453247.1	XP_022308955.1	black	0.37616	0.236151	-0.0667015	-0.191505	0.0234905	0.0846807	0.0543549	-0.144721	0.144721	0.118433	organic cation transporter protein-like	GO:0016021;GO:0022857;GO:0055085	integral component of membrane;transmembrane transporter activity;transmembrane transport	Cellular Component;Molecular Function;Biological Process
XM_022453265.1	XP_022308973.1	black	0.171668	0.376208	-0.313107	0.0726247	-0.128991	0.0542534	-0.11034	-0.0485515	0.0485515	-0.161516	ubiquilin-like isoform X3
XM_022453281.1	XP_022308989.1	black	0.25931	-0.0751461	0.160413	0.256376	-0.345093	0.200503	0.102791	-0.0764169	0.0764169	0.1633	uncharacterized protein LOC111114802 isoform X2
XM_022453354.1	XP_022309062.1	black	0.537259	-0.0395648	-0.146394	0.139714	0.0493939	0.400892	0.327414	0.162889	-0.162889	0.32569	Sushi, von Willebrand factor type A, EGF and pentraxin domain-containing protein 1
XM_022453381.1	XP_022309089.1	black	0.167496	-0.0816993	0.317628	-0.0228132	-0.219947	0.218785	0.0569674	-0.209103	0.209103	0.116686	spindle pole body component 110-like isoform X1
XM_022453385.1	XP_022309093.1	black	0.43652	0.0897185	-0.413329	0.176457	0.156043	0.580198	0.548474	0.286401	-0.286401	0.423047	transcription initiation factor TFIID subunit 11-like	GO:0003743;GO:0005634;GO:0006367;GO:0006413;GO:0046982	translation initiation factor activity;nucleus;transcription initiation from RNA polymerase II promoter;translational initiation;protein heterodimerization activity	Molecular Function;Cellular Component;Biological Process;Biological Process;Molecular Function
XM_022453431.1	XP_022309139.1	black	0.292399	0.254332	0.167553	-0.304501	-0.120987	0.130023	0.114989	-0.366498	0.366498	0.161793	ceramide synthase 2-like	GO:0016020	membrane	Cellular Component
XM_022453455.1	XP_022309163.1	black	0.367372	-0.0550173	0.077016	0.0617107	-0.0853659	0.293041	0.334107	-0.0203755	0.0203755	0.212703	E3 ubiquitin-protein ligase TRIM71-like	GO:0005622;GO:0008270	intracellular;zinc ion binding	Cellular Component;Molecular Function
XM_022453497.1	XP_022309205.1	black	0.427915	-0.175513	-0.0361684	-0.0264944	0.238953	0.430423	0.378578	0.183003	-0.183003	0.312806	myeloid differentiation primary response protein MyD88-like	GO:0007165;GO:0048584	signal transduction;positive regulation of response to stimulus	Biological Process;Biological Process
XM_022453501.1	XP_022309209.1	black	0.14968	-0.143183	0.222235	-0.17499	0.091158	0.166459	0.294181	-0.0722096	0.0722096	0.0711451	neuropeptide F	GO:0007165	signal transduction	Biological Process
XM_022453527.1	XP_022309235.1	black	0.204879	0.0790238	-0.104392	0.049612	-0.0219986	0.161189	0.0594846	0.023785	-0.023785	0.147886	uncharacterized protein LOC111114983 isoform X1	GO:0016020	membrane	Cellular Component
XM_022453537.1	XP_022309245.1	black	0.309169	0.15549	-0.282997	-0.0663874	0.199981	0.234866	0.0657072	0.115072	-0.115072	0.0402917	Tripartite motif-containing protein 2
XM_022453573.1	XP_022309281.1	black	0.217573	0.0120583	0.177932	-0.0460467	-0.14777	0.224615	0.205349	-0.166946	0.166946	0.147948	galactoside 2-alpha-L-fucosyltransferase 2-like	GO:0005794;GO:0005975;GO:0008107;GO:0016020;GO:0070085	Golgi apparatus;carbohydrate metabolic process;galactoside 2-alpha-L-fucosyltransferase activity;membrane;glycosylation	Cellular Component;Biological Process;Molecular Function;Cellular Component;Biological Process
XM_022453643.1	XP_022309351.1	black	0.164044	0.448593	-0.395927	0.0979642	-0.142115	0.298244	0.334061	-0.0380298	0.0380298	0.326051	Ras-related protein Rab-8A	GO:0003924;GO:0005525;GO:0005768;GO:0005886;GO:0006886;GO:0006904;GO:0008021;GO:0009306;GO:0017157;GO:0030140;GO:0032482;GO:0032869;GO:0048210;GO:0072659	GTPase activity;GTP binding;endosome;plasma membrane;intracellular protein transport;vesicle docking involved in exocytosis;synaptic vesicle;protein secretion;regulation of exocytosis;trans-Golgi network transport vesicle;Rab protein signal transduction;cellular response to insulin stimulus;Golgi vesicle fusion to target membrane;protein localization to plasma membrane	Molecular Function;Molecular Function;Cellular Component;Cellular Component;Biological Process;Biological Process;Cellular Component;Biological Process;Biological Process;Cellular Component;Biological Process;Biological Process;Biological Process;Biological Process
XM_022453653.1	XP_022309361.1	black	0.309545	-0.0556643	0.273366	-0.100929	-0.122653	0.204768	0.297484	-0.192584	0.192584	0.227306	insulin-induced gene 2 protein	GO:0005789;GO:0008203;GO:0016021	endoplasmic reticulum membrane;cholesterol metabolic process;integral component of membrane	Cellular Component;Biological Process;Cellular Component
XM_022453744.1	XP_022309452.1	black	0.406794	-0.0595333	0.316633	-0.130648	-0.133263	0.269415	0.210899	-0.227321	0.227321	0.211416	tyrosine-protein phosphatase non-receptor type 4-like isoform X11
XM_022453760.1	XP_022309468.1	black	0.347263	0.165218	-0.00652501	-0.0536832	-0.104869	0.0589964	-0.117039	-0.13657	0.13657	-0.0555822	one cut domain family member 2-like isoform X3	GO:0003677;GO:0005634	DNA binding;nucleus	Molecular Function;Cellular Component
XM_022453761.1	XP_022309469.1	black	0.310111	-0.045485	0.173875	-0.119084	-0.0130459	0.246188	-0.0154364	-0.113811	0.113811	0.0633401	myb/SANT-like DNA-binding domain-containing protein 4	GO:0003676	nucleic acid binding	Molecular Function
XM_022453811.1	XP_022309519.1	black	0.228233	0.365892	0.222944	-0.302378	-0.291253	0.258215	0.180716	-0.511328	0.511328	0.139561	uncharacterized protein LOC111115168
XM_022453826.1	XP_022309534.1	black	0.383302	0.0693542	-0.163856	0.204342	-0.106316	0.206368	0.180734	0.0844355	-0.0844355	0.189353	uncharacterized protein LOC111115178	GO:0016021	integral component of membrane	Cellular Component
XM_022453839.1	XP_022309547.1	black	0.361651	0.0430333	-0.147123	0.113374	-0.00611963	0.217287	0.237091	0.0923843	-0.0923843	0.206668	Heat shock 70 kDa protein 12B
XM_022453955.1	XP_022309663.1	black	0.220117	-0.0538903	0.345964	-0.227409	-0.0721056	0.37929	0.391549	-0.257989	0.257989	0.271311	TNF receptor-associated factor family protein DDB_G0272098-like
XM_022453987.1	XP_022309695.1	black	0.247969	0.11454	-0.053371	0.122655	-0.182676	0.0289921	0.0576461	-0.0516999	0.0516999	0.0397783	perlucin-like protein
XM_022454026.1	XP_022309734.1	black	0.255231	0.0311404	0.132579	-0.173325	0.00675359	0.211321	0.0709708	-0.143477	0.143477	0.0297527	cAMP-responsive element modulator-like isoform X1	GO:0003677;GO:0003700;GO:0005634;GO:0006355	DNA binding;DNA-binding transcription factor activity;nucleus;regulation of transcription, DNA-templated	Molecular Function;Molecular Function;Cellular Component;Biological Process
XM_022454062.1	XP_022309770.1	black	0.240455	-0.126733	0.208792	0.0474765	-0.134027	0.269997	0.278887	-0.0745508	0.0745508	0.0624501	putative DNA polymerase	GO:0000166;GO:0003677;GO:0003887;GO:0006260	nucleotide binding;DNA binding;DNA-directed DNA polymerase activity;DNA replication	Molecular Function;Molecular Function;Molecular Function;Biological Process
XM_022454079.1	XP_022309787.1	black	0.0760393	0.235464	-0.134088	0.0321224	-0.130615	-0.0747046	-0.0443243	-0.084837	0.084837	-0.0829658	uncharacterized PE-PGRS family protein PE_PGRS54-like isoform X4
XM_022454098.1	XP_022309806.1	black	0.286654	-0.36299	-0.0522951	0.311742	0.104668	0.0385087	0.0806404	0.358677	-0.358677	0.0274253	uncharacterized protein LOC111117694 isoform X1
XM_022454115.1	XP_022309823.1	black	0.260748	0.068369	0.337851	-0.19816	-0.215326	0.189863	0.0608552	-0.356159	0.356159	0.0464432	uncharacterized protein LOC111115396 isoform X1
XM_022454118.1	XP_022309826.1	black	0.346655	0.463239	-0.304721	-0.245995	0.0940307	0.343854	0.293217	-0.130896	0.130896	0.139836	transcription initiation factor IIA subunit 2	GO:0003713;GO:0003743;GO:0005672;GO:0006413;GO:0017025;GO:0045944;GO:0051091;GO:0051123	transcription coactivator activity;translation initiation factor activity;transcription factor TFIIA complex;translational initiation;TBP-class protein binding;positive regulation of transcription by RNA polymerase II;positive regulation of DNA-binding transcription factor activity;RNA polymerase II preinitiation complex assembly	Molecular Function;Molecular Function;Cellular Component;Biological Process;Molecular Function;Biological Process;Biological Process;Biological Process
XM_022454183.1	XP_022309891.1	black	0.476897	0.141475	0.00940508	-0.212166	0.0610832	0.500336	0.365443	-0.130136	0.130136	0.169829	protein SPT10-like isoform X1	GO:0008080	N-acetyltransferase activity	Molecular Function
XM_022454215.1	XP_022309923.1	black	0.414656	0.217568	-0.248498	0.253097	-0.216822	0.250123	0.322066	0.0312459	-0.0312459	0.22228	caspase-7-like isoform X1	GO:0004197;GO:0006508;GO:0006915	cysteine-type endopeptidase activity;proteolysis;apoptotic process	Molecular Function;Biological Process;Biological Process
XM_022454217.1	XP_022309925.1	black	0.136903	-0.0763769	-0.0946078	0.0913899	0.0816296	0.106948	0.164216	0.149032	-0.149032	0.163218	acidic leucine-rich nuclear phosphoprotein 32 family member A-like isoform X2
XM_022454225.1	XP_022309933.1	black	0.558701	-0.135528	-0.0865171	-0.0790836	0.30299	0.401194	0.333464	0.192863	-0.192863	0.199064	multiple epidermal growth factor-like domains protein 6 isoform X2
XM_022454246.1	XP_022309954.1	black	0.331597	-0.137645	0.143811	0.128386	-0.137645	0.0408593	0.0105926	-0.0079751	0.0079751	-0.0290152	serine/arginine repetitive matrix protein 5 isoform X3
XM_022454302.1	XP_022310010.1	black	0.204344	0.0637835	-0.0206641	-0.187381	0.144706	0.179266	0.128106	-0.0367583	0.0367583	0.0657701	PDF receptor isoform X1	GO:0004148;GO:0004930;GO:0005623;GO:0007166;GO:0007186;GO:0016021;GO:0045454;GO:0050660;GO:0055114	dihydrolipoyl dehydrogenase activity;G protein-coupled receptor activity;cell;cell surface receptor signaling pathway;G protein-coupled receptor signaling pathway;integral component of membrane;cell redox homeostasis;flavin adenine dinucleotide binding;oxidation-reduction process	Molecular Function;Molecular Function;Cellular Component;Biological Process;Biological Process;Cellular Component;Biological Process;Molecular Function;Biological Process
XM_022454358.1	XP_022310066.1	black	0.171093	0.791065	-0.316912	-0.00840993	-0.458928	0.113261	0.102325	-0.402544	0.402544	0.123645	ankyrin repeat domain-containing protein 17
XM_022454359.1	XP_022310067.1	black	0.332948	0.119312	-0.452522	0.364142	-0.021199	0.242628	0.290724	0.295396	-0.295396	0.313157	lectin BRA-3-like isoform X1
XM_022454399.1	XP_022310107.1	black	0.169019	0.317894	0.0494415	-0.111651	-0.256748	0.152647	0.105763	-0.317323	0.317323	-0.103778	multiple epidermal growth factor-like domains protein 10 isoform X1
XM_022454446.1	XP_022310154.1	black	0.15624	0.295542	-0.18394	-0.0347144	-0.0729312	-0.0064062	0.191567	-0.0927213	0.0927213	0.14585	uncharacterized protein LOC111115628
XM_022454467.1	XP_022310175.1	black	0.17428	0.507542	-0.172819	-0.165503	-0.165503	0.119177	0.0659094	-0.285114	0.285114	0.088035	E3 ubiquitin-protein ligase TRIM71-like	GO:0005622;GO:0008270	intracellular;zinc ion binding	Cellular Component;Molecular Function
XM_022454482.1	XP_022310190.1	black	0.046953	-0.0238064	-0.0272344	-0.0530788	0.104705	0.109364	0.118041	0.0444689	-0.0444689	0.101334	DC-STAMP domain-containing protein 1-like	GO:0016021	integral component of membrane	Cellular Component
XM_022454505.1	XP_022310213.1	black	0.348627	-0.0422612	-0.0322524	0.214055	-0.138848	0.120328	0.0061436	0.0647803	-0.0647803	0.026214	phosphatidate phosphatase LPIN3-like isoform X1	GO:0044255	cellular lipid metabolic process	Biological Process
XM_022454525.1	XP_022310233.1	black	0.336987	0.243527	-0.355195	-0.0990036	0.218311	0.170249	0.071507	0.102766	-0.102766	0.258525	carboxylesterase 1C-like
XM_022454558.1	XP_022310266.1	black	0.345721	0.408296	-0.586502	0.252074	-0.061254	0.152016	0.12466	0.164364	-0.164364	0.212577	BTB/POZ domain-containing protein KCTD4	GO:0005515;GO:0051260	protein binding;protein homooligomerization	Molecular Function;Biological Process
XM_022454598.1	XP_022310306.1	black	0.24201	-0.441261	0.147996	0.158204	0.131877	0.160321	0.198182	0.249863	-0.249863	0.112544	P2X purinoceptor 7-like	GO:0001614;GO:0004931;GO:0005887;GO:0033198;GO:0098655	purinergic nucleotide receptor activity;extracellularly ATP-gated cation channel activity;integral component of plasma membrane;response to ATP;cation transmembrane transport	Molecular Function;Molecular Function;Cellular Component;Biological Process;Biological Process
XM_022454620.1	XP_022310328.1	black	0.193403	-0.0641988	-0.187541	0.248953	0.00682102	0.0618997	0.0300194	0.220312	-0.220312	0.0349944	uncharacterized protein LOC111115777
XM_022454636.1	XP_022310344.1	black	0.0405738	-0.0270597	0.192329	0.0792907	-0.248696	0.0732728	0.139292	-0.145919	0.145919	0.144873	coagulation factor XII-like
XM_022454659.1	XP_022310367.1	black	0.311719	-0.0706391	-0.0481845	0.0705427	0.0493172	0.145644	0.031303	0.103242	-0.103242	0.17656	protein singed-like	GO:0005737;GO:0005856;GO:0007015;GO:0016477;GO:0030674;GO:0051015	cytoplasm;cytoskeleton;actin filament organization;cell migration;protein-macromolecule adaptor activity;actin filament binding	Cellular Component;Cellular Component;Biological Process;Biological Process;Molecular Function;Molecular Function
XM_022454689.1	XP_022310397.1	black	0.172058	0.378636	0.0530774	-0.142452	-0.290402	0.0771466	-0.000647284	-0.372842	0.372842	-0.0199714	Tripartite motif-containing protein 2
XM_022454762.1	XP_022310470.1	black	0.227215	-0.0077857	-0.271948	0.110852	0.174731	0.121676	-0.00952498	0.245989	-0.245989	0.121854	bindin precursor 5 repeat variant
XM_022454764.1	XP_022310472.1	black	0.255665	-0.0139101	-0.121659	-0.0333987	0.171585	0.111684	0.0446009	0.119027	-0.119027	0.123631	bindin precursor 4 repeat variant
XM_022454846.1	XP_022310554.1	black	0.221156	-0.20342	0.246506	0.157279	-0.205667	0.224667	0.21313	-0.0416794	0.0416794	0.198643	ankyrin repeat and KH domain-containing protein 1-like
XM_022454864.1	XP_022310572.1	black	0.532357	0.0743271	0.0496117	-0.0895772	-0.0354287	0.253316	0.139724	-0.107675	0.107675	0.187046	tripartite motif-containing protein 2-like isoform X2	GO:0005622;GO:0008270	intracellular;zinc ion binding	Cellular Component;Molecular Function
XM_022454879.1	XP_022310587.1	black	0.187289	0.106869	0.288509	-0.201259	-0.200324	0.0518435	0.0195105	-0.345906	0.345906	0.0366874	sodium-coupled monocarboxylate transporter 1	GO:0016021;GO:0022857;GO:0055085	integral component of membrane;transmembrane transporter activity;transmembrane transport	Cellular Component;Molecular Function;Biological Process
XM_022454890.1	XP_022310598.1	black	0.546839	0.021213	0.199306	-0.278937	0.0541314	0.591509	0.432747	-0.193638	0.193638	0.2073	Transmembrane protein 233	GO:0016021	integral component of membrane	Cellular Component
XM_022454969.1	XP_022310677.1	black	0.463802	0.221935	-0.0709231	-0.0358188	-0.113667	0.209145	0.149264	-0.128761	0.128761	0.0903221	uncharacterized protein LOC111116003 isoform X4
XM_022455006.1	XP_022310714.1	black	0.319533	0.348544	-0.155425	-0.0893555	-0.100421	0.149751	0.0966837	-0.163465	0.163465	0.147534	uncharacterized protein LOC111116039 isoform X2
XM_022455044.1	XP_022310752.1	black	0.228063	-0.107441	-0.144324	0.0192237	0.235645	0.121911	0.154927	0.219533	-0.219533	0.241371	uncharacterized protein LOC111116057
XM_022455046.1	XP_022310754.1	black	0.235968	0.247884	-0.158396	0.025774	-0.111856	0.181508	0.314394	-0.0741472	0.0741472	0.183114	lanC-like protein 2	GO:0005634;GO:0005829;GO:0005886;GO:0009789;GO:0010314;GO:0030864;GO:0032266;GO:0045892;GO:0070273	nucleus;cytosol;plasma membrane;positive regulation of abscisic acid-activated signaling pathway;phosphatidylinositol-5-phosphate binding;cortical actin cytoskeleton;phosphatidylinositol-3-phosphate binding;negative regulation of transcription, DNA-templated;phosphatidylinositol-4-phosphate binding	Cellular Component;Cellular Component;Cellular Component;Biological Process;Molecular Function;Cellular Component;Molecular Function;Biological Process;Molecular Function
XM_022455084.1	XP_022310792.1	black	0.364398	-0.259377	0.141832	0.034318	0.0801768	0.305946	0.331431	0.0986209	-0.0986209	0.321742	multiple epidermal growth factor-like domains protein 6 isoform X2
XM_022455109.1	XP_022310817.1	black	0.0657285	-0.116708	0.0752149	0.251369	-0.211493	0.121759	0.207993	0.0343471	-0.0343471	0.111834	NAD(P)H-hydrate epimerase-like	GO:0005488;GO:0016853	binding;isomerase activity	Molecular Function;Molecular Function
XM_022455122.1	XP_022310830.1	black	0.39537	0.28479	-0.374267	-0.0297362	0.127263	0.177146	0.163857	0.0840054	-0.0840054	0.158528	ankyrin-1-like isoform X2
XM_022455139.1	XP_022310847.1	black	0.253357	-0.108999	-0.204426	0.230043	0.0877783	0.326	0.161511	0.273758	-0.273758	0.129579	multiple epidermal growth factor-like domains protein 10
XM_022455142.1	XP_022310850.1	black	0.833427	0.0694412	0.0825268	-0.069551	-0.0841919	0.589011	0.453194	-0.132428	0.132428	0.419639	serine/threonine-protein phosphatase 6 regulatory ankyrin repeat subunit B-like
XM_022455235.1	XP_022310943.1	black	0.310844	0.0926815	0.319156	-0.215749	-0.202953	0.21789	0.0743601	-0.360652	0.360652	0.0180135	low affinity immunoglobulin epsilon Fc receptor-like	GO:0004553	hydrolase activity, hydrolyzing O-glycosyl compounds	Molecular Function
XM_022455275.1	XP_022310983.1	black	0.193839	-0.152645	0.370007	-0.300056	0.0747351	0.27517	0.0732037	-0.194081	0.194081	-0.0305532	Beta-1,4-N-acetylgalactosaminyltransferase bre-4	GO:0005975;GO:0016020;GO:0016757	carbohydrate metabolic process;membrane;transferase activity, transferring glycosyl groups	Biological Process;Cellular Component;Molecular Function
XM_022455315.1	XP_022311023.1	black	0.130436	-0.416389	-0.183886	0.357361	0.246869	0.215646	-0.00256336	0.520458	-0.520458	0.168306	uncharacterized protein LOC111116331	GO:0003677;GO:0004518	DNA binding;nuclease activity	Molecular Function;Molecular Function
XM_022455339.1	XP_022311047.1	black	0.287492	0.101899	-0.297136	0.153088	0.0485386	0.243498	0.275664	0.173673	-0.173673	0.218121	actin cytoskeleton-regulatory complex protein pan1-like
XM_022455356.1	XP_022311064.1	black	0.234858	0.0776967	0.32174	-0.273384	-0.132972	-0.0118838	0.0115314	-0.350018	0.350018	-0.000759096	Craniofacial development protein 2
XM_022455375.1	XP_022311083.1	black	0.165238	0.0910535	0.345977	-0.17077	-0.273702	0.357422	0.46351	-0.382849	0.382849	0.319205	zinc finger protein 862-like
XM_022455454.1	XP_022311162.1	black	0.217465	0.0370033	0.0985784	0.00427722	-0.141979	0.173832	0.0271172	-0.11861	0.11861	0.0462227	caspase recruitment domain containing protein	GO:0002020;GO:0003677;GO:0003713;GO:0006355;GO:0042981;GO:0070513	protease binding;DNA binding;transcription coactivator activity;regulation of transcription, DNA-templated;regulation of apoptotic process;death domain binding	Molecular Function;Molecular Function;Molecular Function;Biological Process;Biological Process;Molecular Function
XM_022455535.1	XP_022311243.1	black	0.30412	0.169654	-0.111484	-0.10447	0.0486978	0.247123	0.221921	-0.0480398	0.0480398	0.19751	uncharacterized protein LOC111116540
XM_022455612.1	XP_022311320.1	black	0.155586	-0.176119	0.360632	-0.297836	0.105567	0.119905	0.142232	-0.165613	0.165613	0.0268229	dentin sialophosphoprotein-like
XM_022455615.1	XP_022311323.1	black	0.333369	0.13305	-0.475018	0.239822	0.112363	0.201328	0.178999	0.303357	-0.303357	0.201542	multiple epidermal growth factor-like domains protein 10 isoform X2
XM_022455619.1	XP_022311327.1	black	0.289955	0.3448	-0.122912	0.126819	-0.346064	0.206222	0.157322	-0.188848	0.188848	0.141431	multiple epidermal growth factor-like domains protein 10 isoform X2
XM_022455625.1	XP_022311333.1	black	0.0968266	0.147294	-0.0411089	-0.0797659	-0.0255353	0.0998652	0.071727	-0.0907019	0.0907019	0.167681	putative nuclease HARBI1
XM_022455628.1	XP_022311336.1	black	0.178763	-0.159573	0.142497	0.0157331	-0.00172221	0.035301	-0.0546785	0.0120684	-0.0120684	-0.0439304	trihelix transcription factor GTL2-like
XM_022455648.1	XP_022311356.1	black	0.515009	0.109523	-0.0279288	0.00915042	-0.0901443	0.195321	0.0537763	-0.0697647	0.0697647	0.0532289	uncharacterized protein LOC111116644
XM_022455652.1	XP_022311360.1	black	0.398677	0.0459733	-0.0272367	0.0423069	-0.0604577	0.236908	0.196008	-0.0156343	0.0156343	0.255367	hemolymph lipopolysaccharide-binding protein isoform X1
XM_022455712.1	XP_022311420.1	black	0.316066	-0.0736508	0.323504	-0.194905	-0.0619061	0.240477	0.0339916	-0.221206	0.221206	-0.0262888	growth hormone secretagogue receptor type 1-like	GO:0004930;GO:0007186;GO:0016021	G protein-coupled receptor activity;G protein-coupled receptor signaling pathway;integral component of membrane	Molecular Function;Biological Process;Cellular Component
XM_022455800.1	XP_022311508.1	black	0.273083	-0.232578	0.546799	-0.0943182	-0.231663	0.367986	0.289622	-0.280786	0.280786	0.293133	multiple epidermal growth factor-like domains protein 10 isoform X1
XM_022455833.1	XP_022311541.1	black	0.362284	0.261786	-0.0466075	-0.198647	-0.015529	0.167583	0.015371	-0.184482	0.184482	0.0733432	tripartite motif-containing protein 45-like
XM_022455847.1	XP_022311555.1	black	0.0811715	-0.13299	0.202772	-0.0523411	-0.0218021	0.142151	0.0520409	-0.0638637	0.0638637	0.132684	putative GPI-anchored protein pfl2 isoform X1
XM_022455883.1	XP_022311591.1	black	0.166568	-0.0487001	0.121349	0.0587666	-0.134025	0.268648	0.118232	-0.0648247	0.0648247	0.141173	cell wall integrity and stress response component 1-like isoform X1
XM_022455934.1	XP_022311642.1	black	0.25673	-0.171243	0.06319	0.0868755	0.0198188	0.287466	0.125213	0.0919018	-0.0919018	0.147691	multiple epidermal growth factor-like domains protein 10 isoform X2
XM_022455974.1	XP_022311682.1	black	0.226974	0.298103	-0.2274	0.208771	-0.274584	0.0885068	0.0911591	-0.0566883	0.0566883	0.0794398	predicted protein
XM_022456034.1	XP_022311742.1	black	0.278578	0.0692437	-0.16182	0.0627073	0.033349	0.439052	0.293827	0.0827388	-0.0827388	0.281496	Tripartite motif-containing protein 3
XM_022456085.1	XP_022311793.1	black	0.452338	0.0105934	0.0906619	-0.081156	-0.0220492	0.26086	0.214529	-0.0888965	0.0888965	0.168687	mothers against decapentaplegic homolog 4 isoform X2	GO:0003700;GO:0005667;GO:0006355;GO:0007179	DNA-binding transcription factor activity;transcription regulator complex;regulation of transcription, DNA-templated;transforming growth factor beta receptor signaling pathway	Molecular Function;Cellular Component;Biological Process;Biological Process
XM_022456086.1	XP_022311794.1	black	0.337651	-0.161956	0.118496	0.169792	-0.12888	0.359929	0.425096	0.0352398	-0.0352398	0.403049	cysteine-rich motor neuron 1 protein	GO:0004867;GO:0010951	serine-type endopeptidase inhibitor activity;negative regulation of endopeptidase activity	Molecular Function;Biological Process
XM_022456098.1	XP_022311806.1	black	0.179415	0.0972385	-0.0561075	0.0784118	-0.118336	0.173324	0.235499	-0.034389	0.034389	0.202869	receptor-type tyrosine-protein phosphatase epsilon-like isoform X1
XM_022456126.1	XP_022311834.1	black	0.182437	0.0721008	0.251853	-0.257621	-0.0717503	0.11371	0.0727794	-0.283706	0.283706	-0.161434	Complement C1q-like protein 4	GO:0005515	protein binding	Molecular Function
XM_022456149.1	XP_022311857.1	black	0.178086	-0.0489768	0.0614608	-0.140894	0.127088	0.15286	-0.0130259	-0.0118918	0.0118918	0.0814071	uncharacterized protein LOC111117073
XM_022456173.1	XP_022311881.1	black	0.246611	0.00565203	0.235638	-0.185661	-0.0606971	0.224394	0.0700125	-0.212202	0.212202	0.103999	Pogo transposable element with ZNF domain	GO:0003676	nucleic acid binding	Molecular Function
XM_022456220.1	XP_022311928.1	black	0.235124	0.283855	0.194747	-0.159511	-0.32328	0.143626	0.0886878	-0.415855	0.415855	0.119161	multiple epidermal growth factor-like domains protein 10 isoform X2
XM_022456222.1	XP_022311930.1	black	0.236623	0.00394451	-0.535783	0.299682	0.24368	0.159613	0.179502	0.468029	-0.468029	0.183114	multiple epidermal growth factor-like domains protein 10 isoform X2
XM_022456279.1	XP_022311987.1	black	0.349591	0.00808356	-0.0949618	0.0334977	0.0554229	0.22384	0.213025	0.0765924	-0.0765924	0.1859	E3 ubiquitin-protein ligase Midline-1-like	GO:0005515;GO:0005622;GO:0008270	protein binding;intracellular;zinc ion binding	Molecular Function;Cellular Component;Molecular Function
XM_022456283.1	XP_022311991.1	black	0.11137	0.209297	0.239255	-0.295153	-0.158545	0.0779623	0.103959	-0.390796	0.390796	0.00202002	uncharacterized protein LOC111117207 isoform X2
XM_022456299.1	XP_022312007.1	black	0.278973	0.0233301	-0.369659	0.0391106	0.315169	0.199548	0.074268	0.305161	-0.305161	0.11238	tripartite motif-containing protein 2-like
XM_022456302.1	XP_022312010.1	black	0.699003	0.12204	-0.373564	0.0359473	0.223612	0.59211	0.382907	0.223573	-0.223573	0.389938	tripartite motif-containing protein 3-like	GO:0005622;GO:0008270	intracellular;zinc ion binding	Cellular Component;Molecular Function
XM_022456313.1	XP_022312021.1	black	0.552566	0.0868344	-0.574208	0.278205	0.221518	0.551245	0.428269	0.43044	-0.43044	0.441898	tripartite motif-containing protein 3-like
XM_022456391.1	XP_022312099.1	black	0.636931	0.0192023	-0.333062	0.182049	0.138974	0.436996	0.267893	0.276516	-0.276516	0.30331	tripartite motif-containing protein 2-like	GO:0005622;GO:0008270	intracellular;zinc ion binding	Cellular Component;Molecular Function
XM_022456424.1	XP_022312132.1	black	0.223543	0.0477038	-0.083038	0.212021	-0.174901	0.0573427	0.0818933	0.0319737	-0.0319737	0.173453	M-phase phosphoprotein 8 isoform X2
XM_022456488.1	XP_022312196.1	black	0.176314	-0.157691	-0.09921	0.165464	0.0935705	0.136657	0.131709	0.223121	-0.223121	0.123455	uncharacterized protein LOC111117385 isoform X3
XM_022456500.1	XP_022312208.1	black	0.428208	-0.0375824	0.241136	-0.190692	-0.0180472	0.293251	0.233564	-0.179799	0.179799	0.408901	uncharacterized protein LOC111117393	GO:0016020	membrane	Cellular Component
XM_022456547.1	XP_022312255.1	black	0.719321	0.160932	0.211795	-0.127295	-0.249988	0.518082	0.390405	-0.324975	0.324975	0.220637	uncharacterized protein LOC111117421
XM_022456562.1	XP_022312270.1	black	0.723662	0.112526	0.192719	-0.205332	-0.104058	0.490844	0.387125	-0.266496	0.266496	0.198781	kelch-like protein 24	GO:0005515	protein binding	Molecular Function
XM_022456565.1	XP_022312273.1	black	0.384553	0.0217795	-0.104777	0.235666	-0.150415	0.295998	0.167335	0.0734314	-0.0734314	0.214309	uncharacterized protein LOC111117438 isoform X2
XM_022456603.1	XP_022312311.1	black	0.422605	0.256419	-0.345849	-0.0931872	0.190055	0.358047	0.343224	0.0834381	-0.0834381	0.258972	tripartite motif-containing protein 2-like
XM_022456604.1	XP_022312312.1	black	0.361749	-0.221858	0.395204	0.0756955	-0.257541	0.161467	0.0694122	-0.156634	0.156634	0.00452997	tripartite motif-containing protein 2-like
XM_022456612.1	XP_022312320.1	black	0.303913	0.0943067	-0.0854869	0.0523841	-0.0593654	0.180263	-0.00893207	-0.00601333	0.00601333	0.0174329	cell wall integrity and stress response component 4-like isoform X2
XM_022456738.1	XP_022312446.1	black	0.34058	0.259018	-0.257987	-0.0764391	0.0809566	0.2683	0.247437	0.0038912	-0.0038912	0.116196	E3 ubiquitin-protein ligase MIB2	GO:0003824	catalytic activity	Molecular Function
XM_022456748.1	XP_022312456.1	black	0.131689	0.256151	-0.142742	-0.0283495	-0.0819904	0.116462	0.0710081	-0.095042	0.095042	0.148714	ATP-dependent DNA helicase hus2/rqh1-like	GO:0097159;GO:1901363	organic cyclic compound binding;heterocyclic compound binding	Molecular Function;Molecular Function
XM_022456761.1	XP_022312469.1	black	0.466791	-0.0411203	-0.184487	0.344055	-0.11448	0.381154	0.299252	0.197746	-0.197746	0.377637	tripartite motif-containing protein 3-like
XM_022456777.1	XP_022312485.1	black	0.379939	0.0146	0.374505	-0.0325135	-0.364646	0.413379	0.392701	-0.342096	0.342096	0.468109	BTB/POZ domain-containing protein 6-like	GO:0005515	protein binding	Molecular Function
XM_022456803.1	XP_022312511.1	black	0.747499	0.101661	0.0778895	-0.153325	-0.0279007	0.615438	0.453156	-0.1561	0.1561	0.354917	tripartite motif-containing protein 2-like	GO:0003676;GO:0005622;GO:0008270	nucleic acid binding;intracellular;zinc ion binding	Molecular Function;Cellular Component;Molecular Function
XM_022456825.1	XP_022312533.1	black	0.314715	0.113998	0.275346	-0.252037	-0.143229	0.250023	0.117148	-0.340466	0.340466	0.099972	receptor-type tyrosine-protein phosphatase epsilon-like
XM_022456835.1	XP_022312543.1	black	0.469765	0.0712241	-0.5862	0.22047	0.307114	0.381801	0.335816	0.454438	-0.454438	0.334074	beta-lactamase domain-containing protein 2-like
XM_022456844.1	XP_022312552.1	black	0.66375	0.240923	-0.437939	0.0439414	0.162493	0.526407	0.345816	0.177814	-0.177814	0.410479	tripartite motif-containing protein 3-like
XM_022456851.1	XP_022312559.1	black	0.346191	0.0298245	0.342585	-0.0118995	-0.367878	0.0592659	-0.153764	-0.327124	0.327124	-0.125581	tripartite motif-containing protein 45-like
XM_022456894.1	XP_022312602.1	black	0.217254	-0.0221027	-0.246029	0.142781	0.130643	0.00191936	-0.149094	0.235515	-0.235515	-0.133437	mpv17-like protein	GO:0016021	integral component of membrane	Cellular Component
XM_022456915.1	XP_022312623.1	black	0.475738	0.055781	-0.016052	-0.103046	0.063662	0.295002	0.127953	-0.0339235	0.0339235	0.0692337	uncharacterized protein LOC111117734
XM_022456925.1	XP_022312633.1	black	0.225324	0.199111	0.334458	-0.195701	-0.345061	0.103341	0.0661288	-0.465789	0.465789	0.0880414	uncharacterized protein LOC111117735 isoform X1	GO:0005515;GO:0005622;GO:0008270	protein binding;intracellular;zinc ion binding	Molecular Function;Cellular Component;Molecular Function
XM_022456950.1	XP_022312658.1	black	0.215002	0.127448	-0.0136785	-0.0720459	-0.0414293	0.232086	0.273424	-0.0977426	0.0977426	0.188496	uncharacterized protein LOC111117740 isoform X2	GO:0005622;GO:0008270	intracellular;zinc ion binding	Cellular Component;Molecular Function
XM_022457000.1	XP_022312708.1	black	0.606489	0.136619	-0.461418	0.207249	0.127474	0.465688	0.227151	0.288316	-0.288316	0.265619	Disintegrin and metalloproteinase domain-containing protein 10	GO:0004222;GO:0006508;GO:0007229;GO:0016021	metalloendopeptidase activity;proteolysis;integrin-mediated signaling pathway;integral component of membrane	Molecular Function;Biological Process;Biological Process;Cellular Component
XM_022457042.1	XP_022312750.1	black	0.382213	0.236898	0.200647	-0.175922	-0.265939	0.322193	0.220303	-0.3806	0.3806	0.103593	protein PML-like	GO:0005515;GO:0005622;GO:0008270	protein binding;intracellular;zinc ion binding	Molecular Function;Cellular Component;Molecular Function
XM_022457044.1	XP_022312752.1	black	0.815513	0.219912	-0.192494	-0.127592	0.104314	0.646843	0.436664	-0.0200506	0.0200506	0.347607	protein PML-like
XM_022457075.1	XP_022312783.1	black	0.189786	0.0962559	-0.139391	0.207661	-0.161528	-0.0852882	-0.110671	0.039737	-0.039737	-0.135894	uncharacterized protein LOC111117845
XM_022457076.1	XP_022312784.1	black	0.220355	0.283019	0.126876	-0.194885	-0.217739	0.0585719	0.0250933	-0.355416	0.355416	-0.0307654	4-hydroxybutyrate coenzyme A transferase	GO:0006084;GO:0016740	acetyl-CoA metabolic process;transferase activity	Biological Process;Molecular Function
XM_022457082.1	XP_022312790.1	black	0.194931	-0.306558	0.135323	0.103779	0.0645459	0.349284	0.241488	0.144988	-0.144988	0.146303	HAUS augmin-like complex subunit 3	GO:0051225;GO:0070652	spindle assembly;HAUS complex	Biological Process;Cellular Component
XM_022457154.1	XP_022312862.1	black	0.363606	0.322112	0.0606658	-0.519737	0.135654	0.280959	0.0831035	-0.330832	0.330832	0.0730899	beta-1,3-galactosyltransferase 5-like	GO:0000139;GO:0006486;GO:0008378;GO:0016021	Golgi membrane;protein glycosylation;galactosyltransferase activity;integral component of membrane	Cellular Component;Biological Process;Molecular Function;Cellular Component
XM_022457159.1	XP_022312867.1	black	0.310032	-0.127209	-0.140138	-0.0522202	0.322581	0.504912	0.419585	0.232877	-0.232877	0.347454	cytokine-inducible SH2-containing protein-like	GO:0001558;GO:0005159;GO:0005737;GO:0008269;GO:0035556;GO:0046426	regulation of cell growth;insulin-like growth factor receptor binding;cytoplasm;JAK pathway signal transduction adaptor activity;intracellular signal transduction;negative regulation of receptor signaling pathway via JAK-STAT	Biological Process;Molecular Function;Cellular Component;Molecular Function;Biological Process;Biological Process
XM_022457173.1	XP_022312881.1	black	0.118444	-0.0737141	0.305264	-0.135601	-0.102515	0.0595082	0.243346	-0.205103	0.205103	0.0740694	uncharacterized protein LOC111117930 isoform X2
XM_022457189.1	XP_022312897.1	black	0.254608	0.00198439	0.0872981	0.0154157	-0.106576	0.123957	-0.0286737	-0.0785214	0.0785214	-0.0791048	erlin-1-like	GO:0005783;GO:0016021;GO:0030433;GO:0031625	endoplasmic reticulum;integral component of membrane;ubiquitin-dependent ERAD pathway;ubiquitin protein ligase binding	Cellular Component;Cellular Component;Biological Process;Molecular Function
XM_022457260.1	XP_022312968.1	black	0.314789	0.241956	0.244599	-0.620166	0.12835	0.318269	0.170049	-0.423629	0.423629	0.12915	DNA-directed RNA polymerase III subunit RPC8	GO:0001056;GO:0003677;GO:0005666;GO:0006384	RNA polymerase III activity;DNA binding;RNA polymerase III complex;transcription initiation from RNA polymerase III promoter	Molecular Function;Molecular Function;Cellular Component;Biological Process
XM_022457375.1	XP_022313083.1	black	0.557263	-0.0385039	-0.00789251	-0.0734929	0.120059	0.518884	0.354666	0.04011	-0.04011	0.314291	spindle assembly abnormal protein 6 homolog
XM_022457377.1	XP_022313085.1	black	0.257963	0.317724	-0.0834234	-0.0140256	-0.218481	0.210699	0.199433	-0.200271	0.200271	0.0924823	SKI family transcriptional corepressor 2-like
XM_022457398.1	XP_022313106.1	black	0.722829	0.157843	0.0562061	-0.244452	0.0291942	0.495924	0.260429	-0.185414	0.185414	0.234049	uncharacterized protein LOC111118094 isoform X5	GO:0005515;GO:0007165	protein binding;signal transduction	Molecular Function;Biological Process
XM_022457399.1	XP_022313107.1	black	0.790029	-0.0582428	0.0455069	-0.03174	0.0434972	0.497236	0.305048	0.0101272	-0.0101272	0.196791	uncharacterized protein LOC111118094 isoform X6	GO:0005515;GO:0007165	protein binding;signal transduction	Molecular Function;Biological Process
XM_022457462.1	XP_022313170.1	black	0.721071	0.310195	-0.105227	-0.0783093	-0.124395	0.576859	0.466701	-0.174601	0.174601	0.362884	Dehydrogenase/reductase SDR family member 11	GO:0016491;GO:0055114	oxidoreductase activity;oxidation-reduction process	Molecular Function;Biological Process
XM_022457476.1	XP_022313184.1	black	0.260398	0.297447	-0.346212	0.0440017	0.0122099	0.317848	0.300167	0.0484182	-0.0484182	0.334985	aquaporin-8	GO:0016020	membrane	Cellular Component
XM_022457477.1	XP_022313185.1	black	0.214467	-0.0674516	0.124752	-0.217361	0.157378	0.335231	0.389101	-0.0516671	0.0516671	0.255851	V-type proton ATPase 21 kDa proteolipid subunit	GO:0015991;GO:0016021;GO:0016491;GO:0033179;GO:0046872;GO:0046961;GO:0055114	proton transmembrane transport;integral component of membrane;oxidoreductase activity;proton-transporting V-type ATPase, V0 domain;metal ion binding;proton-transporting ATPase activity, rotational mechanism;oxidation-reduction process	Biological Process;Cellular Component;Molecular Function;Cellular Component;Molecular Function;Molecular Function;Biological Process
XM_022457482.1	XP_022313190.1	black	0.400754	0.0857438	-0.204598	0.0679016	0.0553531	0.244383	-0.0137078	0.106166	-0.106166	0.11598	uncharacterized protein LOC111118159	GO:0016020	membrane	Cellular Component
XM_022457586.1	XP_022313294.1	black	0.285948	0.211011	-0.102563	-0.0468401	-0.0594026	0.166945	-0.0843162	-0.0915128	0.0915128	-0.0344515	A/G-specific adenine DNA glycosylase	GO:0000701;GO:0005634;GO:0006284;GO:0006298;GO:0032357;GO:0034039;GO:0035485;GO:0051539	purine-specific mismatch base pair DNA N-glycosylase activity;nucleus;base-excision repair;mismatch repair;oxidized purine DNA binding;8-oxo-7,8-dihydroguanine DNA N-glycosylase activity;adenine/guanine mispair binding;4 iron, 4 sulfur cluster binding	Molecular Function;Cellular Component;Biological Process;Biological Process;Molecular Function;Molecular Function;Molecular Function;Molecular Function
XM_022457702.1	XP_022313410.1	black	0.671574	0.0583153	0.192567	-0.380263	0.125239	0.553083	0.343597	-0.219667	0.219667	0.247168	death domain-containing protein CRADD-like	GO:0042981	regulation of apoptotic process	Biological Process
XM_022457736.1	XP_022313444.1	black	0.244542	0.46408	-0.429425	0.00923317	-0.0346525	0.154544	0.145475	-0.0218951	0.0218951	0.111741	Methionine-R-sulfoxide reductase B1	GO:0006979;GO:0030091;GO:0033743;GO:0055114	response to oxidative stress;protein repair;peptide-methionine (R)-S-oxide reductase activity;oxidation-reduction process	Biological Process;Biological Process;Molecular Function;Biological Process
XM_022457759.1	XP_022313467.1	black	0.106745	0.0918225	0.0993597	-0.144433	-0.048886	0.127879	0.0698859	-0.166517	0.166517	0.141134	Actin	GO:0005524;GO:0005737;GO:0005856	ATP binding;cytoplasm;cytoskeleton	Molecular Function;Cellular Component;Cellular Component
XM_022457782.1	XP_022313490.1	black	0.631529	0.201393	0.0455107	-0.347671	0.0997878	0.612538	0.453128	-0.213516	0.213516	0.410809	polypyrimidine tract-binding protein 1-like isoform X6	GO:0003723;GO:0005634;GO:0006397	RNA binding;nucleus;mRNA processing	Molecular Function;Cellular Component;Biological Process
XM_022457788.1	XP_022313496.1	black	0.457149	0.122263	-0.203982	0.133564	-0.0474584	0.340318	0.148906	0.0741675	-0.0741675	0.102984	neuronal acetylcholine receptor subunit alpha-6-like	GO:0004888;GO:0005230;GO:0016021;GO:0034220	transmembrane signaling receptor activity;extracellular ligand-gated ion channel activity;integral component of membrane;ion transmembrane transport	Molecular Function;Molecular Function;Cellular Component;Biological Process
XM_022457799.1	XP_022313507.1	black	0.187733	-0.410741	0.278858	-0.127562	0.253447	0.312525	0.149476	0.108433	-0.108433	0.0210807	transmembrane protein 234 homolog	GO:0016021	integral component of membrane	Cellular Component
XM_022457835.1	XP_022313543.1	black	0.294788	0.0779772	-0.149338	-0.0360929	0.110665	0.381366	0.256883	0.0642333	-0.0642333	0.210735	protein YIPF1-like	GO:0005794;GO:0016021;GO:0016192	Golgi apparatus;integral component of membrane;vesicle-mediated transport	Cellular Component;Cellular Component;Biological Process
XM_022457840.1	XP_022313548.1	black	0.33034	-0.110819	0.0700831	-0.0716344	0.110863	0.107782	0.113568	0.0337901	-0.0337901	-0.0183011	putative defense protein Hdd11	GO:0016020	membrane	Cellular Component
XM_022457842.1	XP_022313550.1	black	0.762709	0.0965263	0.0580472	-0.151245	-0.0045768	0.705229	0.573572	-0.134218	0.134218	0.370744	uncharacterized protein LOC111118394	GO:0016020	membrane	Cellular Component
XM_022457910.1	XP_022313618.1	black	0.85766	-0.0121421	0.0291267	-0.19498	0.177369	0.616179	0.390322	-0.0151694	0.0151694	0.314854	clusterin-associated protein 1-like	GO:0004372;GO:0005813;GO:0005929;GO:0019264;GO:0030170;GO:0030992;GO:0035999	glycine hydroxymethyltransferase activity;centrosome;cilium;glycine biosynthetic process from serine;pyridoxal phosphate binding;intraciliary transport particle B;tetrahydrofolate interconversion	Molecular Function;Cellular Component;Cellular Component;Biological Process;Molecular Function;Cellular Component;Biological Process
XM_022457917.1	XP_022313625.1	black	0.772108	0.212311	-0.0173778	-0.261036	0.0664772	0.627377	0.398055	-0.167585	0.167585	0.252192	bactericidal/permeability-increasing protein 1
XM_022457948.1	XP_022313656.1	black	0.54022	0.190827	-0.222042	0.146011	-0.110021	0.364776	0.350101	0.0310002	-0.0310002	0.198563	very-long-chain enoyl-CoA reductase-like	GO:0005737;GO:0006629;GO:0016021;GO:0016627;GO:0055114	cytoplasm;lipid metabolic process;integral component of membrane;oxidoreductase activity, acting on the CH-CH group of donors;oxidation-reduction process	Cellular Component;Biological Process;Cellular Component;Molecular Function;Biological Process
XM_022457991.1	XP_022313699.1	black	0.234695	-0.235055	0.0635385	-0.0711446	0.241295	0.10467	-0.0766324	0.14656	-0.14656	-0.0541177	QRFP-like peptide receptor	GO:0004930;GO:0007186;GO:0016020	G protein-coupled receptor activity;G protein-coupled receptor signaling pathway;membrane	Molecular Function;Biological Process;Cellular Component
XM_022458016.1	XP_022313724.1	black	0.309156	-0.0238448	0.16151	-0.00463915	-0.1365	0.23131	0.246998	-0.121571	0.121571	0.151413	Prostaglandin E2 receptor EP4 subtype	GO:0004930;GO:0007186;GO:0016021	G protein-coupled receptor activity;G protein-coupled receptor signaling pathway;integral component of membrane	Molecular Function;Biological Process;Cellular Component
XM_022458023.1	XP_022313731.1	black	0.210297	0.0825615	0.134784	-0.0552708	-0.164973	0.131561	0.0538386	-0.189709	0.189709	0.0608584	acetylcholinesterase-like isoform X1
XM_022458028.1	XP_022313736.1	black	0.453287	0.00955796	-0.240146	-0.0701873	0.305941	0.409656	0.363178	0.203068	-0.203068	0.299284	myb-related transcription factor, partner of profilin-like
XM_022458058.1	XP_022313766.1	black	0.394725	0.0516964	0.120163	0.0169427	-0.191386	0.128576	0.179196	-0.150258	0.150258	0.215332	E3 ubiquitin-protein ligase ATL23-like isoform X1	GO:0016020	membrane	Cellular Component
XM_022458060.1	XP_022313768.1	black	0.772813	0.228744	-0.0161687	-0.253218	0.0409905	0.681628	0.526478	-0.182804	0.182804	0.424903	lisH domain-containing protein FOPNL isoform X2	GO:0005815;GO:0034453	microtubule organizing center;microtubule anchoring	Cellular Component;Biological Process
XM_022458116.1	XP_022313824.1	black	0.333195	-0.0597464	0.380604	-0.381847	0.0528038	0.148808	-0.0540469	-0.283424	0.283424	-0.0775486	beta-1,3-galactosyltransferase 5-like	GO:0005794;GO:0006486;GO:0008378;GO:0016020	Golgi apparatus;protein glycosylation;galactosyltransferase activity;membrane	Cellular Component;Biological Process;Molecular Function;Cellular Component
XM_022458136.1	XP_022313844.1	black	0.419463	0.115034	-0.379487	0.128387	0.144229	0.253836	0.286723	0.23482	-0.23482	0.266612	glycine N-acyltransferase-like protein 3	GO:0005739;GO:0008080;GO:0047961	mitochondrion;N-acetyltransferase activity;glycine N-acyltransferase activity	Cellular Component;Molecular Function;Molecular Function
XM_022458137.1	XP_022313845.1	black	0.389634	0.201434	-0.218611	0.289383	-0.267503	0.121686	0.148902	0.0188461	-0.0188461	0.139265	glycine N-acyltransferase-like protein 3	GO:0005739;GO:0008080;GO:0047961	mitochondrion;N-acetyltransferase activity;glycine N-acyltransferase activity	Cellular Component;Molecular Function;Molecular Function
XM_022458202.1	XP_022313910.1	black	0.530972	0.135522	0.00140067	-0.0403343	-0.0966189	0.194234	0.100669	-0.117966	0.117966	-0.0838164	toll-like receptor 4	GO:0005515;GO:0007165;GO:0016020	protein binding;signal transduction;membrane	Molecular Function;Biological Process;Cellular Component
XM_022458278.1	XP_022313986.1	black	0.205779	-0.099514	0.0321114	0.194131	-0.127419	0.129952	0.202694	0.0574628	-0.0574628	0.200654	nucleoredoxin-like protein 2	GO:0005623;GO:0007600;GO:0045454;GO:0045494	cell;sensory perception;cell redox homeostasis;photoreceptor cell maintenance	Cellular Component;Biological Process;Biological Process;Biological Process
XM_022458308.1	XP_022314016.1	black	0.167274	0.239523	-0.231185	0.108262	-0.111627	0.104263	0.123058	-0.00289835	0.00289835	0.14589	zinc finger protein 862-like
XM_022458312.1	XP_022314020.1	black	0.418633	0.136134	-0.106999	0.0809611	-0.107795	0.17717	0.0827089	-0.0231132	0.0231132	0.144421	zinc finger protein 862-like	GO:0016020	membrane	Cellular Component
XM_022458325.1	XP_022314033.1	black	0.462242	-0.103648	-0.154339	-0.0894943	0.350801	0.384087	0.150663	0.225078	-0.225078	0.212245	toll-like receptor 6 isoform X2 [Crassostrea virginica]
XM_022458376.1	XP_022314084.1	black	0.279825	-0.0252851	0.267583	0.182143	-0.430195	0.227403	0.182669	-0.213662	0.213662	0.0296182	histone H2B	GO:0000786;GO:0003677;GO:0005634;GO:0044877;GO:0046982	nucleosome;DNA binding;nucleus;protein-containing complex binding;protein heterodimerization activity	Cellular Component;Molecular Function;Cellular Component;Molecular Function;Molecular Function
XM_022458456.1	XP_022314164.1	black	0.422142	0.180554	0.18885	-0.3689	-0.00456606	0.269656	0.217229	-0.321688	0.321688	0.0485935	inositol hexakisphosphate kinase 1-like isoform X2 [Crassostrea virginica]	GO:0016301;GO:0032958	kinase activity;inositol phosphate biosynthetic process	Molecular Function;Biological Process
XM_022458545.1	XP_022314253.1	black	0.315381	0.321917	-0.246514	0.275526	-0.345627	0.16483	0.245665	-0.0603818	0.0603818	0.168238	RNA-directed DNA polymerase from mobile element jockey
XM_022458586.1	XP_022314294.1	black	0.258615	-0.101764	0.0422913	0.000915731	0.0576475	0.204019	0.241739	0.0504438	-0.0504438	0.171383	uncharacterized GTP-binding protein YGR210C-like	GO:0005737;GO:0016887	cytoplasm;ATPase activity	Cellular Component;Molecular Function
XM_022458595.1	XP_022314303.1	black	0.277859	-0.00584609	-0.15449	0.17394	-0.0102814	0.128215	0.0120849	0.140969	-0.140969	0.0187381	ubiquitin-conjugating enzyme E2 W-like isoform X1	GO:0000209;GO:0005524;GO:0005634;GO:0043161;GO:0061631	protein polyubiquitination;ATP binding;nucleus;proteasome-mediated ubiquitin-dependent protein catabolic process;ubiquitin conjugating enzyme activity	Biological Process;Molecular Function;Cellular Component;Biological Process;Molecular Function
XM_022458596.1	XP_022314304.1	black	0.256889	0.0316243	-0.148956	0.191719	-0.0711843	0.123622	-0.030995	0.103824	-0.103824	-0.0162094	ubiquitin-conjugating enzyme E2 W	GO:0000209;GO:0005524;GO:0005634;GO:0043161;GO:0061631	protein polyubiquitination;ATP binding;nucleus;proteasome-mediated ubiquitin-dependent protein catabolic process;ubiquitin conjugating enzyme activity	Biological Process;Molecular Function;Cellular Component;Biological Process;Molecular Function
XM_022458627.1	XP_022314335.1	black	0.478835	0.172507	0.0481601	-0.33083	0.109127	0.318492	0.114915	-0.190965	0.190965	0.042868	mitotic spindle assembly checkpoint protein MAD1-like	GO:0007094	mitotic spindle assembly checkpoint	Biological Process
XM_022458689.1	XP_022314397.1	black	0.284812	-0.144793	0.166526	-0.0168199	-0.00849449	0.47184	0.421207	-0.0218047	0.0218047	0.270217	zinc finger protein 236-like isoform X1	GO:0003676	nucleic acid binding	Molecular Function
XM_022458694.1	XP_022314402.1	black	0.129085	0.162632	0.0709399	-0.214345	-0.0207528	0.263591	0.154853	-0.202503	0.202503	-0.0324653	28S ribosomal protein S24, mitochondrial-like	GO:0005739	mitochondrion	Cellular Component
XM_022458721.1	XP_022314429.1	black	0.809787	0.108499	-0.0475763	-0.158195	0.0982952	0.642482	0.422292	-0.0515952	0.0515952	0.405638	chloride channel CLIC-like protein 1	GO:0005506;GO:0008610;GO:0016021;GO:0016491;GO:0055114	iron ion binding;lipid biosynthetic process;integral component of membrane;oxidoreductase activity;oxidation-reduction process	Molecular Function;Biological Process;Cellular Component;Molecular Function;Biological Process
XM_022458851.1	XP_022314559.1	black	0.117892	-0.126273	0.0693719	0.0274797	0.0279293	0.180215	0.181787	0.0477269	-0.0477269	0.0521182	transmembrane protein 69-like	GO:0016020	membrane	Cellular Component
XM_022458852.1	XP_022314560.1	black	0.286638	-0.0874847	0.0484179	0.145835	-0.107809	0.343597	0.152563	0.0327535	-0.0327535	0.186345	transmembrane protein 69-like	GO:0016020	membrane	Cellular Component
XM_022458853.1	XP_022314561.1	black	0.342835	0.167309	0.266412	-0.199578	-0.239873	0.165727	0.146705	-0.378524	0.378524	-0.0415753	Tripartite motif-containing protein 3	GO:0008270	zinc ion binding	Molecular Function
XM_022458860.1	XP_022314568.1	black	0.203977	-0.176034	0.342636	-0.0675906	-0.10638	0.152554	0.15334	-0.149851	0.149851	0.09283	uncharacterized protein LOC111119047
XM_022458911.1	XP_022314619.1	black	0.165931	-0.0666234	0.28516	-0.168439	-0.05623	0.394169	0.32272	-0.193521	0.193521	0.210864	ubiquitin-conjugating enzyme E2 S-like	GO:0005524;GO:0016491;GO:0016740;GO:0055114	ATP binding;oxidoreductase activity;transferase activity;oxidation-reduction process	Molecular Function;Molecular Function;Molecular Function;Biological Process
XM_022458935.1	XP_022314643.1	black	0.383783	-0.0288243	-0.158301	0.180108	0.0104213	0.131378	0.0608984	0.164114	-0.164114	0.0594958	uncharacterized protein LOC111119100 isoform X7	GO:0004096;GO:0020037;GO:0055114;GO:0098869	catalase activity;heme binding;oxidation-reduction process;cellular oxidant detoxification	Molecular Function;Molecular Function;Biological Process;Biological Process
XM_022458968.1	XP_022314676.1	black	0.773963	0.30459	-0.131768	-0.24709	0.0771029	0.581694	0.410936	-0.14642	0.14642	0.249189	progestin and adipoQ receptor family member 3-like	GO:0016021;GO:0038023	integral component of membrane;signaling receptor activity	Cellular Component;Molecular Function
XM_022458973.1	XP_022314681.1	black	0.405272	0.0639742	-0.0391111	0.0618106	-0.0858325	0.148885	0.105689	-0.0206914	0.0206914	0.116972	ubiquitin domain-containing protein UBFD1
XM_022458980.1	XP_022314688.1	black	0.658663	0.0356108	0.141044	-0.221508	0.0418192	0.685504	0.549046	-0.154776	0.154776	0.43064	histone H3.3	GO:0000784;GO:0000788;GO:0000979;GO:0000980;GO:0001649;GO:0001740;GO:0006336;GO:0006997;GO:0007140;GO:0007286;GO:0007338;GO:0007420;GO:0007566;GO:0008283;GO:0008584;GO:0009725;GO:0030307;GO:0030527;GO:0031492;GO:0031508;GO:0031509;GO:0035264;GO:0042692;GO:0046982;GO:0048477;GO:0090230;GO:0098770;GO:1902340	nuclear chromosome, telomeric region;nuclear nucleosome;RNA polymerase II core promoter sequence-specific DNA binding;RNA polymerase II cis-regulatory region sequence-specific DNA binding;osteoblast differentiation;Barr body;DNA replication-independent nucleosome assembly;nucleus organization;male meiotic nuclear division;spermatid development;single fertilization;brain development;embryo implant…	Cellular Component;Cellular Component;Molecular Function;Molecular Function;Biological Process;Cellular Component;Biological Process;Biological Process;Biological Process;Biological Process;Biological Process;Biological Process;Biological Process;Biological Process;Biological Process;Biological Process;Biological Process;Molecular Function;Molecular Function;Biological Process;Biological Process;…
XM_022458994.1	XP_022314702.1	black	0.314215	0.0181024	0.000859029	0.227048	-0.246028	0.145131	0.283804	-0.0163485	0.0163485	0.261659	Putative phosphatidate phosphatase	GO:0008152;GO:0008354;GO:0016021;GO:0016791;GO:0044464	metabolic process;germ cell migration;integral component of membrane;phosphatase activity;obsolete cell part	Biological Process;Biological Process;Cellular Component;Molecular Function;Cellular Component
XM_022459074.1	XP_022314782.1	black	0.299677	0.171928	-0.0485819	0.0235204	-0.145821	0.168133	0.0908223	-0.105345	0.105345	0.0162284	voltage-gated hydrogen channel 1	GO:0016021	integral component of membrane	Cellular Component
XM_022459084.1	XP_022314792.1	black	0.868934	0.167181	0.0794581	-0.202149	-0.0461985	0.614853	0.416845	-0.213916	0.213916	0.315081	voltage-gated hydrogen channel 1	GO:0016021	integral component of membrane	Cellular Component
XM_022459098.1	XP_022314806.1	black	0.250636	-0.00868538	-0.239282	0.179255	0.0738592	0.191966	0.175486	0.218021	-0.218021	0.104248	alkylglycerol monooxygenase-like	GO:0005506;GO:0005783;GO:0006643;GO:0008610;GO:0016021;GO:0050479;GO:0055114	iron ion binding;endoplasmic reticulum;membrane lipid metabolic process;lipid biosynthetic process;integral component of membrane;glyceryl-ether monooxygenase activity;oxidation-reduction process	Molecular Function;Cellular Component;Biological Process;Biological Process;Cellular Component;Molecular Function;Biological Process
XM_022459179.1	XP_022314887.1	black	0.498271	-0.00429297	0.0770038	-0.133516	0.059149	0.20836	0.0555314	-0.0640565	0.0640565	-0.106999	ATP-binding cassette sub-family G member 2	GO:0005524;GO:0016021;GO:0016887	ATP binding;integral component of membrane;ATPase activity	Molecular Function;Cellular Component;Molecular Function
XM_022459199.1	XP_022314907.1	black	0.369515	0.0680044	-0.104803	-0.0390217	0.0780748	0.249266	-0.0159713	0.0336387	-0.0336387	0.0255761	uncharacterized protein LOC111119229 isoform X2
XM_022459313.1	XP_022315021.1	black	0.200901	-0.250445	-0.0153356	0.0506627	0.215447	0.229018	-0.0324115	0.229216	-0.229216	-0.0435265	uncharacterized protein LOC111119290 isoform X4	GO:0003677;GO:0006310;GO:0015074	DNA binding;DNA recombination;DNA integration	Molecular Function;Biological Process;Biological Process
XM_022459327.1	XP_022315035.1	black	0.319774	-0.103938	-0.108533	0.318742	-0.103938	0.0406104	-0.00728518	0.185023	-0.185023	-0.010579	uncharacterized protein LOC111119295 isoform X1
XM_022459367.1	XP_022315075.1	black	0.15146	-0.290745	0.259566	0.231812	-0.206216	-0.0929986	-0.00536847	0.0220477	-0.0220477	-0.0837251	acyl-coenzyme A thioesterase 13-like
XM_022459410.1	XP_022315118.1	black	0.20252	-0.55972	0.424596	0.235831	-0.109839	0.398707	0.371338	0.108524	-0.108524	0.318873	ankyrin repeat domain-containing protein 40-like
XM_022459507.1	XP_022315215.1	black	0.113132	0.115829	-0.206643	0.361397	-0.266138	0.102995	0.12768	0.0820521	-0.0820521	0.212841	dehydrogenase/reductase SDR family protein 7-like	GO:0016020	membrane	Cellular Component
XM_022459608.1	XP_022315316.1	black	0.350798	0.187647	-0.121461	0.0409763	-0.104551	0.267493	0.138793	-0.0547601	0.0547601	0.0774976	COMM domain-containing protein 9	GO:0043231;GO:0044444	intracellular membrane-bounded organelle;obsolete cytoplasmic part	Cellular Component;Cellular Component
XM_022459629.1	XP_022315337.1	black	0.116364	-0.393477	0.0562584	0.28173	0.0542787	0.0880923	-0.0284399	0.289423	-0.289423	0.0665155	myb/SANT-like DNA-binding domain-containing protein 4	GO:0004672;GO:0006468;GO:0016020	protein kinase activity;protein phosphorylation;membrane	Molecular Function;Biological Process;Cellular Component
XM_022459630.1	XP_022315338.1	black	0.274854	0.368419	-0.463749	0.0830961	0.022208	0.28509	0.354468	0.0907045	-0.0907045	0.253327	THO complex subunit 4	GO:0003723	RNA binding	Molecular Function
XM_022459634.1	XP_022315342.1	black	0.366426	-0.0117111	0.226512	-0.165506	-0.0541666	0.469701	0.296002	-0.189217	0.189217	0.223297	interleukin 17-like protein	GO:0005125;GO:0005576;GO:0010469	cytokine activity;extracellular region;regulation of signaling receptor activity	Molecular Function;Cellular Component;Biological Process
XM_022459644.1	XP_022315352.1	black	0.443273	0.00425662	-0.351328	0.095078	0.25955	0.335621	0.365402	0.305461	-0.305461	0.433951	ATP-dependent DNA helicase PIF1-like	GO:0000002;GO:0000723;GO:0003677;GO:0005524;GO:0005634;GO:0005739;GO:0006281;GO:0006310;GO:0032508;GO:0043141	mitochondrial genome maintenance;telomere maintenance;DNA binding;ATP binding;nucleus;mitochondrion;DNA repair;DNA recombination;DNA duplex unwinding;5'-3' DNA helicase activity	Biological Process;Biological Process;Molecular Function;Molecular Function;Cellular Component;Cellular Component;Biological Process;Biological Process;Biological Process;Molecular Function
XM_022459668.1	XP_022315376.1	black	0.510873	0.0146357	0.169229	-0.148092	-0.0394128	0.395693	0.419425	-0.161508	0.161508	0.345459	receptor-type tyrosine-protein phosphatase F-like	GO:0016020	membrane	Cellular Component
XM_022459720.1	XP_022315428.1	black	0.17436	-0.361624	0.203683	0.173376	-0.0198155	0.257135	0.260124	0.13227	-0.13227	0.302259	heat shock protein 70	GO:0005524	ATP binding	Molecular Function
XM_022459764.1	XP_022315472.1	black	0.131968	-0.159291	0.250615	-0.0779156	-0.0187989	0.0942269	0.0189337	-0.0833056	0.0833056	-0.0407347	disabled homolog 1-like isoform X1
XM_022459793.1	XP_022315501.1	black	0.107984	-0.154523	0.253291	-0.086433	-0.017783	0.0844066	0.111497	-0.0897672	0.0897672	0.0457671	ADP-ribosylation factor-like	GO:0005525	GTP binding	Molecular Function
XM_022459794.1	XP_022315502.1	black	0.0418285	-0.0503342	0.0925458	0.0553586	-0.0995607	0.0993817	-0.115312	-0.0380738	0.0380738	-0.224822	ADP-ribosylation factor-like	GO:0005525	GTP binding	Molecular Function
XM_022459874.1	XP_022315582.1	black	0.68146	0.184772	-0.0406874	-0.14743	0.00422036	0.619265	0.463707	-0.123355	0.123355	0.431253	kelch-like protein 24	GO:0005515;GO:0016567;GO:0031463	protein binding;protein ubiquitination;Cul3-RING ubiquitin ligase complex	Molecular Function;Biological Process;Cellular Component
XM_022459936.1	XP_022315644.1	black	0.300969	0.262666	-0.152164	-0.145722	0.0384928	0.126285	-0.000376208	-0.0923628	0.0923628	0.0240134	sodium/calcium exchanger 2-like	GO:0005432;GO:0006816;GO:0007154;GO:0016021;GO:0035725	calcium:sodium antiporter activity;calcium ion transport;cell communication;integral component of membrane;sodium ion transmembrane transport	Molecular Function;Biological Process;Biological Process;Cellular Component;Biological Process
XM_022459956.1	XP_022315664.1	black	0.601807	-0.0106078	-0.0349083	-0.079898	0.126165	0.386359	0.342705	0.0398524	-0.0398524	0.287061	helicase with zinc finger domain 2-like	GO:0016787	hydrolase activity	Molecular Function
XM_022459965.1	XP_022315673.1	black	0.882148	0.221205	-0.216485	-0.0407981	0.040735	0.559327	0.364776	-5.43893e-05	5.43893e-05	0.266808	intraflagellar transport protein 172 homolog	GO:0005930;GO:0030992;GO:0031514;GO:0036064	axoneme;intraciliary transport particle B;motile cilium;ciliary basal body	Cellular Component;Cellular Component;Cellular Component;Cellular Component
XM_022459972.1	XP_022315680.1	black	0.389908	0.0615708	0.314158	-0.20161	-0.180875	0.479799	0.342229	-0.329456	0.329456	0.364305	uncharacterized protein LOC111119620 isoform X1	GO:0016021	integral component of membrane	Cellular Component
XM_022459973.1	XP_022315681.1	black	0.516908	-0.0388032	-0.0284777	-0.109132	0.177026	0.562606	0.452019	0.0584805	-0.0584805	0.43165	uncharacterized protein LOC111119620 isoform X1	GO:0016021	integral component of membrane	Cellular Component
XM_022460064.1	XP_022315772.1	black	0.813092	0.0362207	0.040511	-0.094987	0.017384	0.597849	0.442376	-0.0668438	0.0668438	0.360718	WD repeat-containing protein 5-like
XM_022460133.1	XP_022315841.1	black	0.370868	0.25258	-0.161523	0.00446062	-0.0920434	0.39023	0.103301	-0.07544	0.07544	0.0708845	uncharacterized protein LOC111119704
XM_022460167.1	XP_022315875.1	black	0.248225	0.0277707	0.164168	-0.142098	-0.0533717	0.346114	0.176169	-0.168369	0.168369	0.188822	TATA element modulatory factor-like isoform X1
XM_022460212.1	XP_022315920.1	black	0.406143	-0.0273211	-0.0526163	-0.107231	0.1883	0.200072	0.162433	0.0698294	-0.0698294	0.0566978	fibrillin-2 isoform X3	GO:0004888;GO:0007165;GO:0016020	transmembrane signaling receptor activity;signal transduction;membrane	Molecular Function;Biological Process;Cellular Component
XM_022460224.1	XP_022315932.1	black	0.0902825	0.139756	-0.118806	-0.167934	0.149539	0.0940274	0.0542957	-0.0158453	0.0158453	0.0625058	beta-1,3-galactosyltransferase 1-like	GO:0000139;GO:0006486;GO:0008378;GO:0016021	Golgi membrane;protein glycosylation;galactosyltransferase activity;integral component of membrane	Cellular Component;Biological Process;Molecular Function;Cellular Component
XM_022460229.1	XP_022315937.1	black	0.255679	-0.161712	0.0730087	-0.0151878	0.10232	0.240805	0.263585	0.0750523	-0.0750523	0.165634	beta-1,4-galactosyltransferase 4-like isoform X1	GO:0005975;GO:0016757	carbohydrate metabolic process;transferase activity, transferring glycosyl groups	Biological Process;Molecular Function
XM_022460300.1	XP_022316008.1	black	0.467153	-0.0875503	0.145553	-0.361685	0.300551	0.287017	0.116251	-0.0526579	0.0526579	0.0739523	germ cell-less protein-like 1	GO:0005515;GO:0005635;GO:0006355;GO:0007283;GO:0016363;GO:0032502	protein binding;nuclear envelope;regulation of transcription, DNA-templated;spermatogenesis;nuclear matrix;developmental process	Molecular Function;Cellular Component;Biological Process;Biological Process;Cellular Component;Biological Process
XM_022460322.1	XP_022316030.1	black	0.339097	-0.0339508	0.204671	-0.0597531	-0.115369	0.460671	0.396238	-0.150843	0.150843	0.256083	bifunctional heparan sulfate N-deacetylase/N-sulfotransferase 4-like	GO:0015016;GO:0016020;GO:0016787	[heparan sulfate]-glucosamine N-sulfotransferase activity;membrane;hydrolase activity	Molecular Function;Cellular Component;Molecular Function
XM_022460343.1	XP_022316051.1	black	0.350484	-0.0207273	-0.466933	0.330961	0.166742	0.412146	0.336482	0.4287	-0.4287	0.3855	WD repeat domain phosphoinositide-interacting protein 4 isoform X2	GO:0000422;GO:0005829;GO:0006497;GO:0009267;GO:0019898;GO:0019901;GO:0032266;GO:0034045;GO:0034497;GO:0080025	autophagy of mitochondrion;cytosol;protein lipidation;cellular response to starvation;extrinsic component of membrane;protein kinase binding;phosphatidylinositol-3-phosphate binding;phagophore assembly site membrane;protein localization to phagophore assembly site;phosphatidylinositol-3,5-bisphosphate binding	Biological Process;Cellular Component;Biological Process;Biological Process;Cellular Component;Molecular Function;Molecular Function;Cellular Component;Biological Process;Molecular Function
XM_022460410.1	XP_022316118.1	black	0.216227	-0.285106	0.345423	0.200527	-0.268273	0.228942	0.112075	-0.0583536	0.0583536	0.0874025	beta-1,3-galactosyl-O-glycosyl-glycoprotein beta-1,6-N-acetylglucosaminyltransferase 4-like	GO:0016757	transferase activity, transferring glycosyl groups	Molecular Function
XM_022460415.1	XP_022316123.1	black	0.350543	0.173048	0.0701858	-0.00319295	-0.24155	0.221569	0.105093	-0.210811	0.210811	0.125203	FAD-dependent oxidoreductase domain-containing protein 2-like	GO:0005788;GO:0030433	endoplasmic reticulum lumen;ubiquitin-dependent ERAD pathway	Cellular Component;Biological Process
XM_022460442.1	XP_022316150.1	black	0.279435	0.283058	-0.16115	-0.0570723	-0.0613699	0.125266	0.0250384	-0.102021	0.102021	-0.0738996	NAD-dependent protein deacetylase Sirt6-like	GO:0070403	NAD+ binding	Molecular Function
XM_022460443.1	XP_022316151.1	black	0.0383108	-0.0617598	0.0783991	-0.0605915	0.042266	0.0710267	0.0298114	-0.0157848	0.0157848	0.0478152	NAD-dependent protein deacetylase Sirt6-like	GO:0070403	NAD+ binding	Molecular Function
XM_022460458.1	XP_022316166.1	black	0.511144	-0.00303656	-0.248941	0.149764	0.107568	0.520265	0.50139	0.221654	-0.221654	0.410594	cyclic AMP-dependent transcription factor ATF-3-like	GO:0006355	regulation of transcription, DNA-templated	Biological Process
XM_022460463.1	XP_022316171.1	black	0.468231	-0.164076	0.016504	0.106276	0.0409417	0.35104	0.382641	0.126807	-0.126807	0.282017	cyclic AMP-dependent transcription factor ATF-3-like	GO:0006355	regulation of transcription, DNA-templated	Biological Process
XM_022460469.1	XP_022316177.1	black	0.489818	0.0182246	-0.138409	-0.00867116	0.131832	0.210978	0.176211	0.106086	-0.106086	0.0852795	glyoxalase 3-like
XM_022460575.1	XP_022316283.1	black	0.338869	0.150385	-0.0346677	0.0725948	-0.187566	0.216172	0.0633684	-0.0990316	0.0990316	0.158073	protein SPT10-like isoform X1	GO:0008080	N-acetyltransferase activity	Molecular Function
XM_022460634.1	XP_022316342.1	black	0.50564	0.152893	-0.118967	0.176184	-0.207552	0.294121	0.23804	-0.027019	0.027019	0.229459	serine/threonine-protein kinase NIM1	GO:0004674;GO:0005524;GO:0005634;GO:0005737;GO:0006468;GO:0016021;GO:0031588;GO:0032007;GO:0042149	protein serine/threonine kinase activity;ATP binding;nucleus;cytoplasm;protein phosphorylation;integral component of membrane;nucleotide-activated protein kinase complex;negative regulation of TOR signaling;cellular response to glucose starvation	Molecular Function;Molecular Function;Cellular Component;Cellular Component;Biological Process;Cellular Component;Cellular Component;Biological Process;Biological Process
XM_022460658.1	XP_022316366.1	black	0.217361	0.24845	-0.27678	0.113022	-0.0787392	0.106772	0.118425	0.0295299	-0.0295299	0.153448	mediator of DNA damage checkpoint protein 1-like
XM_022460659.1	XP_022316367.1	black	0.131816	-0.446681	0.0575669	0.112119	0.275757	0.112873	-0.0739727	0.3341	-0.3341	0.0803445	mediator of DNA damage checkpoint protein 1-like
XM_022460703.1	XP_022316411.1	black	0.221643	-0.120825	0.0397212	0.0799775	0.000271735	0.191088	0.137445	0.0691233	-0.0691233	0.00104827	H/ACA ribonucleoprotein complex subunit 1	GO:0000454;GO:0000784;GO:0001650;GO:0001651;GO:0005515;GO:0007004;GO:0015030;GO:0031429;GO:0034513;GO:0070034;GO:0090661	snoRNA guided rRNA pseudouridine synthesis;nuclear chromosome, telomeric region;fibrillar center;dense fibrillar component;protein binding;telomere maintenance via telomerase;Cajal body;box H/ACA snoRNP complex;box H/ACA snoRNA binding;telomerase RNA binding;box H/ACA telomerase RNP complex	Biological Process;Cellular Component;Cellular Component;Cellular Component;Molecular Function;Biological Process;Cellular Component;Cellular Component;Molecular Function;Molecular Function;Cellular Component
XM_022460704.1	XP_022316412.1	black	0.627246	0.277006	-0.655047	0.146939	0.245191	0.518901	0.313027	0.337764	-0.337764	0.35903	Tripartite motif-containing protein 56	GO:0046872	metal ion binding	Molecular Function
XM_022460726.1	XP_022316434.1	black	0.143238	-0.242135	0.328112	-0.188115	0.0950815	0.19072	0.189017	-0.0801352	0.0801352	0.105125	testis-specific serine/threonine-protein kinase 1-like	GO:0004672;GO:0005524;GO:0006468;GO:0044424;GO:0050794	protein kinase activity;ATP binding;protein phosphorylation;obsolete intracellular part;regulation of cellular process	Molecular Function;Molecular Function;Biological Process;Cellular Component;Biological Process
XM_022460802.1	XP_022316510.1	black	0.221675	0.222724	-0.0139288	0.0917923	-0.300288	0.128826	0.110315	-0.179589	0.179589	0.192308	DNA polymerase subunit gamma-2, mitochondrial-like	GO:0005739;GO:0006260;GO:0006281	mitochondrion;DNA replication;DNA repair	Cellular Component;Biological Process;Biological Process
XM_022460809.1	XP_022316517.1	black	0.342712	-0.169881	0.086126	0.181302	-0.099399	0.34446	0.243715	0.0705476	-0.0705476	0.246904	uncharacterized protein LOC111120118 isoform X1
XM_022460820.1	XP_022316528.1	black	0.189627	0.129991	-0.15605	-0.0767373	0.106153	0.0930538	0.0784286	0.0253373	-0.0253373	0.105221	coiled-coil domain-containing protein 60-like isoform X3
XM_022460828.1	XP_022316536.1	black	0.269108	-0.0898258	0.116271	0.0644945	-0.0934402	0.213608	0.123967	-0.0249326	0.0249326	0.160733	spindle and centriole-associated protein 1-like isoform X1	GO:0015630;GO:0044430;GO:0090307	microtubule cytoskeleton;obsolete cytoskeletal part;mitotic spindle assembly	Cellular Component;Cellular Component;Biological Process
XM_022460829.1	XP_022316537.1	black	0.301345	-0.33465	0.215314	0.108421	0.00628377	0.318184	0.238333	0.098802	-0.098802	0.200446	spindle and centriole-associated protein 1-like isoform X1	GO:0015630;GO:0044430;GO:0090307	microtubule cytoskeleton;obsolete cytoskeletal part;mitotic spindle assembly	Cellular Component;Cellular Component;Biological Process
XM_022460844.1	XP_022316552.1	black	0.26177	0.250559	0.191778	-0.399122	-0.0473398	0.287266	0.207911	-0.384563	0.384563	0.167514	GRB2-associated and regulator of MAPK protein-like
XM_022460873.1	XP_022316581.1	black	0.323313	-0.0688664	-0.342425	0.437906	-0.0192505	0.166947	0.0995295	0.360612	-0.360612	0.189538	kinesin, putative	GO:0003774;GO:0005488;GO:0015630;GO:0044430	motor activity;binding;microtubule cytoskeleton;obsolete cytoskeletal part	Molecular Function;Molecular Function;Cellular Component;Cellular Component
XM_022460896.1	XP_022316604.1	black	0.233471	-0.0507395	0.223757	-0.190561	0.0127306	0.227024	0.0483218	-0.153175	0.153175	-0.0643115	putative nuclease HARBI1
XM_022460898.1	XP_022316606.1	black	0.142319	0.141298	0.147707	0.0122666	-0.304449	0.19688	0.136131	-0.251673	0.251673	0.138106	putative nuclease HARBI1
XM_022460952.1	XP_022316660.1	black	0.298483	-0.0971011	0.159069	-0.136567	0.0711779	0.267747	0.193636	-0.0563232	0.0563232	0.177392	endo-1,4-beta-xylanase B-like
XM_022460955.1	XP_022316663.1	black	0.798319	0.146973	-0.146151	-0.12575	0.128071	0.561954	0.417356	0.00199901	-0.00199901	0.328203	high affinity cAMP-specific 3',5'-cyclic phosphodiesterase 7A isoform X3	GO:0004114;GO:0007165;GO:0046872	3',5'-cyclic-nucleotide phosphodiesterase activity;signal transduction;metal ion binding	Molecular Function;Biological Process;Molecular Function
XM_022460997.1	XP_022316705.1	black	0.30527	0.123727	-0.326843	0.225334	-0.0151883	0.171685	0.222002	0.18101	-0.18101	0.230216	peroxisomal leader peptide-processing protease-like isoform X2	GO:0006508;GO:0008233	proteolysis;peptidase activity	Biological Process;Molecular Function
XM_022461043.1	XP_022316751.1	black	0.113026	0.0295309	0.0637697	-0.254085	0.159412	0.134023	0.194358	-0.0815465	0.0815465	0.112161	ras-like protein 3	GO:0003924;GO:0005525;GO:0007165;GO:0016020	GTPase activity;GTP binding;signal transduction;membrane	Molecular Function;Molecular Function;Biological Process;Cellular Component
XM_022461052.1	XP_022316760.1	black	0.273868	-0.0908097	0.0770503	0.0528316	-0.0407293	0.238676	0.174953	0.0104244	-0.0104244	0.172255	hippocampus abundant transcript 1 protein-like
XM_022461146.1	XP_022316854.1	black	0.321289	0.0163638	0.191776	0.226783	-0.439047	0.324409	0.235394	-0.182836	0.182836	0.120491	alpha/beta hydrolase	GO:0016787	hydrolase activity	Molecular Function
XM_022461148.1	XP_022316856.1	black	0.233582	-0.243607	-0.00203609	-0.00617064	0.251858	0.149415	0.137903	0.211624	-0.211624	0.0495542	alpha/beta hydrolase
XM_022461167.1	XP_022316875.1	black	0.16386	0.536026	-0.114049	-0.285917	-0.133607	-0.00882879	0.0868784	-0.36136	0.36136	0.143705	uncharacterized protein LOC111120454	GO:0000166;GO:0003677;GO:0003887;GO:0006260	nucleotide binding;DNA binding;DNA-directed DNA polymerase activity;DNA replication	Molecular Function;Molecular Function;Molecular Function;Biological Process
XM_022461173.1	XP_022316881.1	black	0.162237	0.229756	0.0516816	-0.10182	-0.180729	0.095432	0.164798	-0.243376	0.243376	-0.0179092	uncharacterized protein LOC111120458 isoform X1
XM_022461183.1	XP_022316891.1	black	0.724629	0.0224467	0.0378027	-0.125284	0.0642217	0.540457	0.339858	-0.0525966	0.0525966	0.245317	protein transport protein Sec24C-like isoform X1	GO:0006886;GO:0006888;GO:0008270;GO:0030127	intracellular protein transport;endoplasmic reticulum to Golgi vesicle-mediated transport;zinc ion binding;COPII vesicle coat	Biological Process;Biological Process;Molecular Function;Cellular Component
XM_022461274.1	XP_022316982.1	black	0.0269673	0.139623	0.0141761	-0.113586	-0.0405176	-0.00759957	-0.126815	-0.132738	0.132738	-0.0164714	rab11 family-interacting protein 4B-like isoform X2
XM_022461350.1	XP_022317058.1	black	0.341993	0.0861161	0.15748	-0.0406939	-0.206289	0.204277	-0.00993316	-0.21274	0.21274	-0.0899591	testis-expressed protein 47-like isoform X1	GO:0009785;GO:0009882;GO:0071949	blue light signaling pathway;blue light photoreceptor activity;FAD binding	Biological Process;Molecular Function;Molecular Function
XM_022461365.1	XP_022317073.1	black	0.279067	0.530687	-0.674982	0.147086	0.0117265	0.242859	0.251075	0.136794	-0.136794	0.32986	annexin A4-like	GO:0005509;GO:0005544;GO:0050819	calcium ion binding;calcium-dependent phospholipid binding;negative regulation of coagulation	Molecular Function;Molecular Function;Biological Process
XM_022461426.1	XP_022317134.1	black	0.504708	0.141119	-0.194994	-0.0475617	0.105631	0.284445	0.100467	0.0500183	-0.0500183	0.069891	zinc finger protein ubi-d4-like isoform X3	GO:0046872	metal ion binding	Molecular Function
XM_022461524.1	XP_022317232.1	black	0.434781	-0.172165	-0.259278	-0.0721562	0.509176	0.457106	0.395806	0.37643	-0.37643	0.325016	prefoldin subunit 1	GO:0006457;GO:0008152;GO:0016272;GO:0051082	protein folding;metabolic process;prefoldin complex;unfolded protein binding	Biological Process;Biological Process;Cellular Component;Molecular Function
XM_022461528.1	XP_022317236.1	black	0.432793	-0.00119921	-0.0393516	0.0397844	0.00161277	0.450774	0.445975	0.0356577	-0.0356577	0.352826	predicted protein	GO:0016020	membrane	Cellular Component
XM_022461565.1	XP_022317273.1	black	0.534487	0.0684604	0.164214	-0.00750451	-0.228702	0.227508	0.141599	-0.203458	0.203458	0.107881	radical S-adenosyl methionine domain-containing protein 2	GO:0003824;GO:0005789;GO:0016021;GO:0045087;GO:0046872;GO:0051539;GO:0051607	catalytic activity;endoplasmic reticulum membrane;integral component of membrane;innate immune response;metal ion binding;4 iron, 4 sulfur cluster binding;defense response to virus	Molecular Function;Cellular Component;Cellular Component;Biological Process;Molecular Function;Molecular Function;Biological Process
XM_022461615.1	XP_022317323.1	black	0.709996	0.155635	0.0595275	-0.082577	-0.133866	0.537972	0.480199	-0.186434	0.186434	0.373306	tRNA selenocysteine 1-associated protein 1	GO:0001514;GO:0003723;GO:0005515;GO:0005634	selenocysteine incorporation;RNA binding;protein binding;nucleus	Biological Process;Molecular Function;Molecular Function;Cellular Component
XM_022461639.1	XP_022317347.1	black	0.196036	-0.213493	0.106938	0.037181	0.0670744	0.28424	0.292372	0.0898012	-0.0898012	0.299565	gustatory receptor 68a-like	GO:0008527;GO:0016021;GO:0050912	taste receptor activity;integral component of membrane;detection of chemical stimulus involved in sensory perception of taste	Molecular Function;Cellular Component;Biological Process
XM_022461668.1	XP_022317376.1	black	0.65954	0.0186728	0.207137	-0.105157	-0.125108	0.579443	0.439778	-0.19834	0.19834	0.329868	plasminogen receptor (KT)-like	GO:0000287;GO:0003676;GO:0004523;GO:0005515;GO:0005887;GO:0010756;GO:0090502	magnesium ion binding;nucleic acid binding;RNA-DNA hybrid ribonuclease activity;protein binding;integral component of plasma membrane;positive regulation of plasminogen activation;RNA phosphodiester bond hydrolysis, endonucleolytic	Molecular Function;Molecular Function;Molecular Function;Molecular Function;Cellular Component;Biological Process;Biological Process
XM_022461708.1	XP_022317416.1	black	0.052966	-0.0535112	0.134423	0.107432	-0.191235	0.11287	0.140538	-0.0721839	0.0721839	0.178262	pro-neuregulin-3, membrane-bound isoform isoform X1	GO:0016021	integral component of membrane	Cellular Component
XM_022461807.1	XP_022317515.1	black	0.487404	-0.0946879	0.122816	-0.102382	0.0716123	0.465062	0.338107	-0.026504	0.026504	0.238501	leucine-rich repeat and guanylate kinase domain-containing protein-like
XM_022461837.1	XP_022317545.1	black	0.543832	0.13209	-0.24782	0.097353	0.0237074	0.347688	0.414441	0.104276	-0.104276	0.377512	farnesyl pyrophosphate synthase-like	GO:0004161;GO:0004337;GO:0033384;GO:0045337	dimethylallyltranstransferase activity;geranyltranstransferase activity;geranyl diphosphate biosynthetic process;farnesyl diphosphate biosynthetic process	Molecular Function;Molecular Function;Biological Process;Biological Process
XM_022461845.1	XP_022317553.1	black	0.560446	0.192421	-0.243082	0.0577309	-0.0018416	0.378647	0.409363	0.0481407	-0.0481407	0.355037	farnesyl pyrophosphate synthase-like	GO:0004161;GO:0004337;GO:0033384;GO:0045337	dimethylallyltranstransferase activity;geranyltranstransferase activity;geranyl diphosphate biosynthetic process;farnesyl diphosphate biosynthetic process	Molecular Function;Molecular Function;Biological Process;Biological Process
XM_022461852.1	XP_022317560.1	black	0.382482	0.0318337	0.0848908	0.0434682	-0.162018	0.423062	0.444505	-0.102114	0.102114	0.27538	scavenger receptor class F member 1 isoform X1	GO:0004721;GO:0006470;GO:0010976	phosphoprotein phosphatase activity;protein dephosphorylation;positive regulation of neuron projection development	Molecular Function;Biological Process;Biological Process
XM_022461928.1	XP_022317636.1	black	0.618562	0.0437107	-0.203784	-0.0370967	0.201553	0.445808	0.409202	0.141656	-0.141656	0.343625	S-methyl-5'-thioadenosine phosphorylase	GO:0005634;GO:0005829;GO:0006166;GO:0017061;GO:0019509	nucleus;cytosol;purine ribonucleoside salvage;S-methyl-5-thioadenosine phosphorylase activity;L-methionine salvage from methylthioadenosine	Cellular Component;Cellular Component;Biological Process;Molecular Function;Biological Process
XM_022461990.1	XP_022317698.1	black	0.221295	0.065463	-0.0653038	-0.0402853	0.0415306	0.197868	0.0747864	0.00107265	-0.00107265	0.120401	short-chain dehydrogenase/reductase family 42E member 1	GO:0008152;GO:0016020;GO:0016616	metabolic process;membrane;oxidoreductase activity, acting on the CH-OH group of donors, NAD or NADP as acceptor	Biological Process;Cellular Component;Molecular Function
XM_022462003.1	XP_022317711.1	black	0.218521	-0.290605	0.0951845	-0.0262579	0.219631	0.371879	0.267504	0.166563	-0.166563	0.314477	ankyrin repeat domain-containing protein 40-like
XM_022462028.1	XP_022317736.1	black	0.103254	0.20889	0.277234	-0.205266	-0.28682	0.213703	0.302343	-0.423862	0.423862	0.152272	COP9 signalosome complex subunit 4	GO:0000338;GO:0005515;GO:0005829;GO:0008021;GO:0008180;GO:0016607;GO:0019784;GO:0030054	protein deneddylation;protein binding;cytosol;synaptic vesicle;COP9 signalosome;nuclear speck;NEDD8-specific protease activity;cell junction	Biological Process;Molecular Function;Cellular Component;Cellular Component;Cellular Component;Cellular Component;Molecular Function;Cellular Component
XM_022462069.1	XP_022317777.1	black	0.083968	-0.185171	0.283613	0.155718	-0.26026	0.0995389	0.217334	-0.0900483	0.0900483	0.216047	histone H2B	GO:0000786;GO:0003677;GO:0005634;GO:0044877;GO:0046982	nucleosome;DNA binding;nucleus;protein-containing complex binding;protein heterodimerization activity	Cellular Component;Molecular Function;Cellular Component;Molecular Function;Molecular Function
XM_022462072.1	XP_022317780.1	black	0.362492	0.131798	-0.0654955	0.20494	-0.269833	0.272236	0.238221	-0.0558966	0.0558966	0.230885	histone H4-like	GO:0000786;GO:0003677;GO:0005634;GO:0006334;GO:0006352;GO:0046982	nucleosome;DNA binding;nucleus;nucleosome assembly;DNA-templated transcription, initiation;protein heterodimerization activity	Cellular Component;Molecular Function;Cellular Component;Biological Process;Biological Process;Molecular Function
XM_022462177.1	XP_022317885.1	black	0.423863	0.0186946	0.217272	-0.186901	-0.0537389	0.174694	0.0883244	-0.207277	0.207277	-0.0465432	receptor-type tyrosine-protein phosphatase epsilon-like isoform X1	GO:0004725;GO:0016020;GO:0035335	protein tyrosine phosphatase activity;membrane;peptidyl-tyrosine dephosphorylation	Molecular Function;Cellular Component;Biological Process
XM_022462203.1	XP_022317911.1	black	0.314162	-0.0238459	-0.315212	0.031448	0.314389	0.328561	0.261696	0.297889	-0.297889	0.0650045	cyclin-dependent kinase 2-associated protein 1-like	GO:0016301;GO:0016310	kinase activity;phosphorylation	Molecular Function;Biological Process
XM_022462214.1	XP_022317922.1	black	0.337497	0.33678	-0.265887	-0.167863	0.102688	0.349186	0.132613	-0.0561384	0.0561384	0.223191	40S ribosomal protein S21-like	GO:0003735;GO:0005840;GO:0006412	structural constituent of ribosome;ribosome;translation	Molecular Function;Cellular Component;Biological Process
XM_022462219.1	XP_022317927.1	black	0.355116	-0.013862	0.291081	-0.215064	-0.0684157	0.157957	-0.0296565	-0.244177	0.244177	-0.0881715	Protocadherin Fat 4	GO:0007155;GO:0016020	cell adhesion;membrane	Biological Process;Cellular Component
XM_022462233.1	XP_022317941.1	black	0.504901	-0.0254429	-0.207121	0.231214	0.00580483	0.272386	0.149837	0.204157	-0.204157	0.102346	prostaglandin E2 receptor EP4 subtype-like	GO:0004930;GO:0007186;GO:0016021	G protein-coupled receptor activity;G protein-coupled receptor signaling pathway;integral component of membrane	Molecular Function;Biological Process;Cellular Component
XM_022462235.1	XP_022317943.1	black	0.00338024	-0.0956429	0.149028	-0.00445494	-0.052135	0.168138	0.245772	-0.0487441	0.0487441	0.186488	Growth arrest and DNA damage-inducible protein GADD45 alpha	GO:0005634;GO:0051726	nucleus;regulation of cell cycle	Cellular Component;Biological Process
XM_022462247.1	XP_022317955.1	black	0.6944	0.0616875	0.0870391	-0.168299	0.0177009	0.479258	0.396129	-0.129719	0.129719	0.322389	lipoamide acyltransferase component of branched-chain alpha-keto acid dehydrogenase complex, mitochondrial	GO:0016746	transferase activity, transferring acyl groups	Molecular Function
XM_022462295.1	XP_022318003.1	black	0.241745	-0.282527	0.372344	-0.250547	0.152722	0.265237	0.305802	-0.0842623	0.0842623	0.104353	uncharacterized protein LOC111121149	GO:0016020	membrane	Cellular Component
XM_022462300.1	XP_022318008.1	black	0.21513	0.219214	0.175864	0.0533264	-0.452187	-0.00236641	-0.0110314	-0.343562	0.343562	-0.205966	E3 ubiquitin-protein ligase TRIM56-like	GO:0005515;GO:0005622;GO:0008270	protein binding;intracellular;zinc ion binding	Molecular Function;Cellular Component;Molecular Function
XM_022462308.1	XP_022318016.1	black	0.390517	0.018392	0.1749	-0.139464	-0.05759	0.403589	0.306822	-0.169734	0.169734	0.143248	F-box/LRR-repeat protein 15-like isoform X1
XM_022462340.1	XP_022318048.1	black	0.737197	0.134032	0.020408	-0.0814845	-0.0733945	0.533783	0.347165	-0.133406	0.133406	0.203053	uncharacterized protein LOC111121182	GO:0016020	membrane	Cellular Component
XM_022462354.1	XP_022318062.1	black	0.271617	0.387818	-0.296634	-0.213579	0.128775	0.306701	0.221633	-0.0730467	0.0730467	0.217617	peroxisome biogenesis factor 10	GO:0005778;GO:0007031;GO:0016021	peroxisomal membrane;peroxisome organization;integral component of membrane	Cellular Component;Biological Process;Cellular Component
XM_022462394.1	XP_022318102.1	black	0.0803848	0.244265	0.255239	-0.450651	-0.0543423	0.304064	0.176754	-0.434979	0.434979	0.127678	UPF0600 protein C5orf51 homolog
XM_022462408.1	XP_022318116.1	black	0.853875	-0.0579808	0.0504215	-0.0129141	0.019389	0.658611	0.397338	0.00557714	-0.00557714	0.319748	ankyrin repeat domain-containing protein 66-like
XM_022462418.1	XP_022318126.1	black	0.153317	0.281643	-0.0149031	-0.219927	-0.0464918	0.0950371	0.153585	-0.229482	0.229482	0.208202	GTP-binding protein Rhes	GO:0003924;GO:0005525;GO:0007165;GO:0016020	GTPase activity;GTP binding;signal transduction;membrane	Molecular Function;Molecular Function;Biological Process;Cellular Component
XM_022462504.1	XP_022318212.1	black	0.358407	0.00708519	-0.00670456	0.035396	-0.0356324	0.330236	0.317123	-0.000203647	0.000203647	0.284841	ecdysone-induced protein 78C isoform X6	GO:0003700;GO:0003707;GO:0005634;GO:0006355;GO:0008270;GO:0043401;GO:0043565	DNA-binding transcription factor activity;steroid hormone receptor activity;nucleus;regulation of transcription, DNA-templated;zinc ion binding;steroid hormone mediated signaling pathway;sequence-specific DNA binding	Molecular Function;Molecular Function;Cellular Component;Biological Process;Molecular Function;Biological Process;Molecular Function
XM_022462519.1	XP_022318227.1	black	0.43526	-0.0864102	0.12602	-0.0415493	-0.000771022	0.0260085	-0.0458249	-0.0364529	0.0364529	-0.0811996	uncharacterized protein LOC111121305
XM_022462523.1	XP_022318231.1	black	0.269462	0.126881	0.0187037	-0.00108239	-0.144905	0.138866	0.00944155	-0.125747	0.125747	0.073241	ADP,ATP carrier protein 3, mitochondrial-like	GO:0015711;GO:0015868;GO:0016020;GO:0022857;GO:0051503	organic anion transport;purine ribonucleotide transport;membrane;transmembrane transporter activity;adenine nucleotide transport	Biological Process;Biological Process;Cellular Component;Molecular Function;Biological Process
XM_022462531.1	XP_022318239.1	black	0.396683	-0.0184531	0.115222	-0.364823	0.265576	0.190237	0.129259	-0.0854871	0.0854871	0.00584352	uncharacterized protein LOC111121316	GO:0016020	membrane	Cellular Component
XM_022462543.1	XP_022318251.1	black	0.158638	0.207165	-0.0912686	-0.0874047	-0.0265283	0.0757461	-0.0375752	-0.0981369	0.0981369	-0.00432303	Alpha-actinin, sarcomeric
XM_022462587.1	XP_022318295.1	black	0.380084	0.055161	-0.389812	-0.0989044	0.441939	0.462785	0.31156	0.295475	-0.295475	0.262514	peptidyl-tRNA hydrolase ICT1, mitochondrial-like	GO:0003747;GO:0005525;GO:0006415	translation release factor activity;GTP binding;translational termination	Molecular Function;Molecular Function;Biological Process
XM_022462593.1	XP_022318301.1	black	0.708879	-0.116696	-0.0432831	0.0327166	0.128194	0.340541	0.264377	0.138601	-0.138601	0.168043	E3 ubiquitin-protein ligase LNX-like	GO:0004842;GO:0016567;GO:0016874;GO:0046872	ubiquitin-protein transferase activity;protein ubiquitination;ligase activity;metal ion binding	Molecular Function;Biological Process;Molecular Function;Molecular Function
XM_022462653.1	XP_022318361.1	black	0.127353	-0.252335	-0.0353552	0.340616	-0.0521652	0.143532	0.0597734	0.248459	-0.248459	0.146361	uncharacterized protein LOC111121385	GO:0044424	obsolete intracellular part	Cellular Component
XM_022462670.1	XP_022318378.1	black	0.252942	-0.138056	0.453044	-0.193543	-0.131189	0.410097	0.325499	-0.27971	0.27971	0.293408	centromere protein K	GO:0005634;GO:0051382	nucleus;kinetochore assembly	Cellular Component;Biological Process
XM_022462682.1	XP_022318390.1	black	0.242158	0.0320616	0.123868	-0.244836	0.0862428	0.209472	0.0842984	-0.136605	0.136605	0.127296	phosphoinositide 3-kinase adapter protein 1-like isoform X1
XM_022462685.1	XP_022318393.1	black	0.319894	-0.415099	0.4029	0.186469	-0.182936	0.257458	0.184436	0.00304339	-0.00304339	0.101701	phosphoinositide 3-kinase adapter protein 1-like isoform X1
XM_022462756.1	XP_022318464.1	black	0.174414	0.0245415	-0.172159	-0.0641311	0.215451	0.185176	0.0981345	0.13034	-0.13034	0.192109	prostaglandin E2 receptor EP4 subtype-like	GO:0004957;GO:0007186;GO:0016021	prostaglandin E receptor activity;G protein-coupled receptor signaling pathway;integral component of membrane	Molecular Function;Biological Process;Cellular Component
XM_022462785.1	XP_022318493.1	black	0.38701	-0.031502	-0.106909	0.217737	-0.0770262	0.278859	0.116396	0.121202	-0.121202	0.122232	Neurogenic locus notch-like protein 1	GO:0007165;GO:0016020	signal transduction;membrane	Biological Process;Cellular Component
XM_022462791.1	XP_022318499.1	black	0.52511	-0.182523	-0.0231866	0.0228851	0.183323	0.157004	-0.0292953	0.177619	-0.177619	0.00240461	predicted protein
XM_022462809.1	XP_022318517.1	black	0.677869	0.106967	0.212896	-0.132632	-0.19181	0.598841	0.452543	-0.27946	0.27946	0.179957	solute carrier family 25 member 38	GO:0016021;GO:0022857;GO:0055085	integral component of membrane;transmembrane transporter activity;transmembrane transport	Cellular Component;Molecular Function;Biological Process
XM_022462821.1	XP_022318529.1	black	0.3779	-0.0520935	0.239134	0.186098	-0.378281	0.206556	0.179223	-0.165538	0.165538	0.0116677	Phosphoinositide 3-kinase adapter protein 1
XM_022462822.1	XP_022318530.1	black	0.793271	0.269718	-0.0064806	-0.226092	-0.037006	0.543981	0.360486	-0.226621	0.226621	0.195572	intraflagellar transport protein 27 homolog	GO:0003924;GO:0005525;GO:0006886;GO:0031514;GO:0032482	GTPase activity;GTP binding;intracellular protein transport;motile cilium;Rab protein signal transduction	Molecular Function;Molecular Function;Biological Process;Cellular Component;Biological Process
XM_022462829.1	XP_022318537.1	black	0.28773	-0.0670973	-0.180966	0.0460859	0.20587	0.0277699	-0.0495431	0.217024	-0.217024	0.0483605	uncharacterized protein LOC111121521 isoform X1
XM_022462861.1	XP_022318569.1	black	0.106929	-0.0498205	0.123371	-0.101485	0.025281	0.180709	0.136327	-0.065639	0.065639	-0.0525854	DNA-binding protein inhibitor ID-2	GO:0000122;GO:0005634;GO:0005737;GO:0010628;GO:0014904;GO:0042127;GO:0046983;GO:0048522;GO:0048546;GO:0048699	negative regulation of transcription by RNA polymerase II;nucleus;cytoplasm;positive regulation of gene expression;myotube cell development;regulation of cell population proliferation;protein dimerization activity;positive regulation of cellular process;digestive tract morphogenesis;generation of neurons	Biological Process;Cellular Component;Cellular Component;Biological Process;Biological Process;Biological Process;Molecular Function;Biological Process;Biological Process;Biological Process
XM_022462882.1	XP_022318590.1	black	0.216278	-0.318708	0.162546	0.121899	0.0307675	0.249711	0.368609	0.1315	-0.1315	0.391725	cryptic protein-like	GO:0016020	membrane	Cellular Component
XM_022462890.1	XP_022318598.1	black	0.227708	-0.0568644	-0.406144	0.382323	0.0894213	0.178365	0.189207	0.40634	-0.40634	0.17754	interleukin 17-like protein	GO:0005125;GO:0005576;GO:0010469	cytokine activity;extracellular region;regulation of signaling receptor activity	Molecular Function;Cellular Component;Biological Process
XM_022462897.1	XP_022318605.1	black	0.369107	-0.030697	0.136789	-0.126166	0.0171323	0.237534	0.0847322	-0.0939173	0.0939173	-0.0372845	tripartite motif-containing protein 2-like
XM_022462902.1	XP_022318610.1	black	0.00402648	0.384423	-0.259726	0.146382	-0.265493	0.0397938	0.172875	-0.102597	0.102597	0.13546	UPF0561 protein C2orf68 homolog
XM_022462992.1	XP_022318700.1	black	0.812036	0.203619	-0.141804	-0.13955	0.0807849	0.49112	0.332159	-0.0506176	0.0506176	0.27332	protein PIH1D3-like	GO:0006928;GO:0007017	movement of cell or subcellular component;microtubule-based process	Biological Process;Biological Process
XM_022463008.1	XP_022318716.1	black	0.020484	0.183833	-0.114668	0.10818	-0.174879	0.0563569	0.0555011	-0.0574518	0.0574518	-0.0428378	ATP synthase mitochondrial F1 complex assembly factor 2	GO:0043461	proton-transporting ATP synthase complex assembly	Biological Process
XM_022463014.1	XP_022318722.1	black	0.197964	-0.234308	0.0944123	-0.13908	0.276945	0.204235	0.0701544	0.118751	-0.118751	-0.0508255	uncharacterized protein LOC111121655 isoform X1	GO:0000350	generation of catalytic spliceosome for second transesterification step	Biological Process
XM_022463019.1	XP_022318727.1	black	0.0862055	0.0495437	-0.0347505	-0.0549007	0.0408548	0.150715	0.0676312	-0.0120985	0.0120985	0.191637	uncharacterized protein LOC111121655 isoform X4
XM_022463023.1	XP_022318731.1	black	0.207159	-0.32151	0.105064	-0.0135063	0.227692	0.197567	0.205145	0.184491	-0.184491	0.205342	conserved oligomeric Golgi complex subunit 3-like isoform X2	GO:0003676;GO:0005801;GO:0006886;GO:0016020	nucleic acid binding;cis-Golgi network;intracellular protein transport;membrane	Molecular Function;Cellular Component;Biological Process;Cellular Component
XM_022463057.1	XP_022318765.1	black	0.35044	0.131161	-0.0707409	0.207742	-0.266641	0.255047	0.214502	-0.050733	0.050733	0.23586	histone H4-like	GO:0000786;GO:0003677;GO:0005634;GO:0006334;GO:0006352;GO:0046982	nucleosome;DNA binding;nucleus;nucleosome assembly;DNA-templated transcription, initiation;protein heterodimerization activity	Cellular Component;Molecular Function;Cellular Component;Biological Process;Biological Process;Molecular Function
XM_022463058.1	XP_022318766.1	black	0.35317	0.146769	-0.051804	0.182459	-0.27631	0.268726	0.20343	-0.0808389	0.0808389	0.21954	histone H4-like	GO:0000786;GO:0003677;GO:0005634;GO:0006334;GO:0006352;GO:0046982	nucleosome;DNA binding;nucleus;nucleosome assembly;DNA-templated transcription, initiation;protein heterodimerization activity	Cellular Component;Molecular Function;Cellular Component;Biological Process;Biological Process;Molecular Function
XM_022463073.1	XP_022318781.1	black	0.182465	-0.170224	-0.00250381	0.0541259	0.118656	0.0333441	0.0914961	0.148827	-0.148827	0.0559135	uncharacterized protein LOC111121704
XM_022463130.1	XP_022318838.1	black	0.356813	0.147812	0.205658	-0.207055	-0.150838	0.199429	0.176197	-0.308274	0.308274	0.171036	probable isoprenylcysteine alpha-carbonyl methylesterase ICME isoform X2	GO:0016020;GO:0016787	membrane;hydrolase activity	Cellular Component;Molecular Function
XM_022463146.1	XP_022318854.1	black	0.282606	0.0944131	-0.158477	0.0609648	0.00650767	0.14947	0.178581	0.0581179	-0.0581179	0.126443	stress-activated protein kinase JNK-like isoform X1	GO:0000165;GO:0004707;GO:0005524	MAPK cascade;MAP kinase activity;ATP binding	Biological Process;Molecular Function;Molecular Function
XM_022463193.1	XP_022318901.1	black	0.438549	-0.356657	0.165449	0.00781855	0.179831	0.308226	0.150746	0.161633	-0.161633	0.0224907	dnaJ homolog subfamily C member 12
XM_022463226.1	XP_022318934.1	black	0.234134	-0.106194	-0.211222	0.317591	0.00436782	0.230392	0.110317	0.277321	-0.277321	0.1599	histone H3	GO:0000122;GO:0000183;GO:0000788;GO:0005576;GO:0005654;GO:0005700;GO:0006334;GO:0016021;GO:0031492;GO:0035059;GO:0038111;GO:0044267;GO:0045652;GO:0046982;GO:0051290;GO:0060964	negative regulation of transcription by RNA polymerase II;rDNA heterochromatin assembly;nuclear nucleosome;extracellular region;nucleoplasm;polytene chromosome;nucleosome assembly;integral component of membrane;nucleosomal DNA binding;RCAF complex;interleukin-7-mediated signaling pathway;cellular protein metabolic process;regulation of megakaryocyte differentiation;protein heterodimerization acti…	Biological Process;Biological Process;Cellular Component;Cellular Component;Cellular Component;Cellular Component;Biological Process;Cellular Component;Molecular Function;Cellular Component;Biological Process;Biological Process;Biological Process;Molecular Function;Biological Process;Biological Process
XM_022463235.1	XP_022318943.1	black	0.350455	0.137092	-0.0689555	0.193946	-0.2606	0.255564	0.227857	-0.0574126	0.0574126	0.229045	histone H4-like	GO:0000786;GO:0003677;GO:0005634;GO:0006334;GO:0006352;GO:0046982	nucleosome;DNA binding;nucleus;nucleosome assembly;DNA-templated transcription, initiation;protein heterodimerization activity	Cellular Component;Molecular Function;Cellular Component;Biological Process;Biological Process;Molecular Function
XM_022463236.1	XP_022318944.1	black	0.378672	0.144578	-0.0789754	0.19375	-0.257654	0.276619	0.235251	-0.0550444	0.0550444	0.237945	histone H4-like	GO:0000786;GO:0003677;GO:0005634;GO:0006334;GO:0006352;GO:0046982	nucleosome;DNA binding;nucleus;nucleosome assembly;DNA-templated transcription, initiation;protein heterodimerization activity	Cellular Component;Molecular Function;Cellular Component;Biological Process;Biological Process;Molecular Function
XM_022463237.1	XP_022318945.1	black	0.348757	0.114632	-0.0455167	0.193295	-0.261432	0.268443	0.21571	-0.0586899	0.0586899	0.233857	histone H4-like	GO:0000786;GO:0003677;GO:0005634;GO:0006334;GO:0006352;GO:0046982	nucleosome;DNA binding;nucleus;nucleosome assembly;DNA-templated transcription, initiation;protein heterodimerization activity	Cellular Component;Molecular Function;Cellular Component;Biological Process;Biological Process;Molecular Function
XM_022463238.1	XP_022318946.1	black	0.354174	0.150392	-0.0568934	0.179708	-0.271983	0.256299	0.20473	-0.0794819	0.0794819	0.214124	histone H4-like	GO:0000786;GO:0003677;GO:0005634;GO:0006334;GO:0006352;GO:0046982	nucleosome;DNA binding;nucleus;nucleosome assembly;DNA-templated transcription, initiation;protein heterodimerization activity	Cellular Component;Molecular Function;Cellular Component;Biological Process;Biological Process;Molecular Function
XM_022463251.1	XP_022318959.1	black	0.237218	0.209312	-0.136251	-0.0819657	0.0118348	0.205665	0.0537323	-0.0604077	0.0604077	0.110943	uncharacterized protein LOC111121820
XM_022463253.1	XP_022318961.1	black	0.342579	-0.0989952	0.0324265	0.0114461	0.0544251	0.289789	0.307647	0.0567386	-0.0567386	0.286236	spermatogenesis-associated protein 6
XM_022463280.1	XP_022318988.1	black	0.268114	0.226078	-0.07698	-0.073721	-0.073721	0.0638877	-0.0728098	-0.127	0.127	0.0180116	5'-AMP-activated protein kinase catalytic subunit alpha-2-like isoform X4	GO:0004674;GO:0005524;GO:0006468	protein serine/threonine kinase activity;ATP binding;protein phosphorylation	Molecular Function;Molecular Function;Biological Process
XM_022463283.1	XP_022318991.1	black	0.161255	-0.187823	0.00529702	0.171278	0.0111337	0.0392402	0.182594	0.157121	-0.157121	0.0485234	5'-AMP-activated protein kinase catalytic subunit alpha-2-like isoform X7
XM_022463288.1	XP_022318996.1	black	0.268114	0.226078	-0.07698	-0.073721	-0.073721	0.0638877	-0.0728098	-0.127	0.127	0.0180116	5'-AMP-activated protein kinase catalytic subunit alpha-2-like isoform X12
XM_022463362.1	XP_022319070.1	black	0.307662	0.44475	-0.089615	-0.11365	-0.239558	0.193979	0.0453371	-0.304238	0.304238	0.0584849	opsin-5	GO:0004930;GO:0007165;GO:0009583;GO:0009881;GO:0016021	G protein-coupled receptor activity;signal transduction;detection of light stimulus;photoreceptor activity;integral component of membrane	Molecular Function;Biological Process;Biological Process;Molecular Function;Cellular Component
XM_022463376.1	XP_022319084.1	black	0.662924	0.0404921	0.397136	-0.293172	-0.152998	0.499377	0.298189	-0.384311	0.384311	0.161512	uncharacterized protein LOC111121897	GO:0016021	integral component of membrane	Cellular Component
XM_022463383.1	XP_022319091.1	black	0.0653619	-0.00349137	0.184878	-0.0926815	-0.0926815	0.0803191	-0.0201135	-0.159664	0.159664	0.0250152	ADP-ribosylation factor-binding protein GGA1-like	GO:0006886;GO:0016192	intracellular protein transport;vesicle-mediated transport	Biological Process;Biological Process
XM_022463414.1	XP_022319122.1	black	0.289916	-0.0160672	0.0079456	0.149496	-0.141546	0.0804975	0.000905396	0.00684838	-0.00684838	-0.0393725	protein rhomboid-like isoform X3	GO:0004252;GO:0006508;GO:0016021	serine-type endopeptidase activity;proteolysis;integral component of membrane	Molecular Function;Biological Process;Cellular Component
XM_022463422.1	XP_022319130.1	black	0.0968897	0.0562384	0.185947	-0.161183	-0.0850018	0.309947	0.340029	-0.212053	0.212053	0.257215	elongin-C	GO:0003746;GO:0006414;GO:0006511	translation elongation factor activity;translational elongation;ubiquitin-dependent protein catabolic process	Molecular Function;Biological Process;Biological Process
XM_022463423.1	XP_022319131.1	black	0.704334	-0.0350698	0.1938	-0.239073	0.0761741	0.571933	0.340381	-0.140314	0.140314	0.306509	intraflagellar transport protein 74 homolog	GO:0008544;GO:0016021;GO:0030992;GO:0031514;GO:0042073;GO:0043229;GO:0048487;GO:0048513;GO:0048518;GO:0050794;GO:0060271	epidermis development;integral component of membrane;intraciliary transport particle B;motile cilium;intraciliary transport;intracellular organelle;beta-tubulin binding;animal organ development;positive regulation of biological process;regulation of cellular process;cilium assembly	Biological Process;Cellular Component;Cellular Component;Cellular Component;Biological Process;Cellular Component;Molecular Function;Biological Process;Biological Process;Biological Process;Biological Process
XM_022463464.1	XP_022319172.1	black	0.780088	0.261329	-0.0066934	-0.245533	-0.0089586	0.609013	0.385021	-0.219208	0.219208	0.310439	Group XIIA secretory phospholipase A2	GO:0006629	lipid metabolic process	Biological Process
XM_022463528.1	XP_022319236.1	black	0.171476	-0.100291	-0.124008	0.147147	0.0798195	0.151276	-0.0175094	0.195499	-0.195499	0.0720007	Forkhead box protein E4	GO:0003700;GO:0005634;GO:0006355;GO:0043565	DNA-binding transcription factor activity;nucleus;regulation of transcription, DNA-templated;sequence-specific DNA binding	Molecular Function;Cellular Component;Biological Process;Molecular Function
XM_022463717.1	XP_022319425.1	black	0.291758	-0.0444215	0.0513081	-0.0309236	0.0229335	0.498178	0.29659	-0.00688236	0.00688236	0.271111	polycystic kidney disease protein 1-like 2	GO:0016020	membrane	Cellular Component
XM_022463782.1	XP_022319490.1	black	0.0970832	0.785376	-0.386304	-0.0871208	-0.303643	0.0134495	-0.0260297	-0.336587	0.336587	0.0543756	hydroxymethylglutaryl-CoA synthase 1-like isoform X1	GO:0004421;GO:0008299;GO:0016126	hydroxymethylglutaryl-CoA synthase activity;isoprenoid biosynthetic process;sterol biosynthetic process	Molecular Function;Biological Process;Biological Process
XM_022463811.1	XP_022319519.1	black	0.280981	-0.105249	0.231784	-0.0357091	-0.0958111	0.295	0.115936	-0.113286	0.113286	0.0617571	solute carrier family 35 member E1 homolog isoform X2	GO:0016021	integral component of membrane	Cellular Component
XM_022463824.1	XP_022319532.1	black	0.782631	0.0674946	-0.0565225	-0.240438	0.230682	0.603336	0.31793	-0.0084037	0.0084037	0.323332	E3 ubiquitin-protein ligase PDZRN3-like	GO:0004842;GO:0005164;GO:0008270;GO:0016567;GO:0031323;GO:0051171;GO:0060255;GO:0080090;GO:1902533	ubiquitin-protein transferase activity;tumor necrosis factor receptor binding;zinc ion binding;protein ubiquitination;regulation of cellular metabolic process;regulation of nitrogen compound metabolic process;regulation of macromolecule metabolic process;regulation of primary metabolic process;positive regulation of intracellular signal transduction	Molecular Function;Molecular Function;Molecular Function;Biological Process;Biological Process;Biological Process;Biological Process;Biological Process;Biological Process
XM_022463846.1	XP_022319554.1	black	0.412792	-0.181162	-0.0139151	0.0840856	0.111291	0.468725	0.369044	0.168289	-0.168289	0.300087	NFX1-type zinc finger-containing protein 1
XM_022463862.1	XP_022319570.1	black	0.548209	-0.0511655	0.199692	-0.166905	0.0140835	0.340324	0.314702	-0.131634	0.131634	0.162322	Phosphatidylinositol N-acetylglucosaminyltransferase subunit Q	GO:0016020;GO:0016757	membrane;transferase activity, transferring glycosyl groups	Cellular Component;Molecular Function
XM_022463962.1	XP_022319670.1	black	0.828815	-0.0289379	0.120702	-0.112673	0.0183128	0.604265	0.398259	-0.081278	0.081278	0.285698	Kyphoscoliosis peptidase
XM_022464099.1	XP_022319807.1	black	0.168502	-0.0868468	0.0132557	-0.0153105	0.0886164	0.166283	0.128059	0.0631426	-0.0631426	0.0616531	Laminin subunit alpha-2
XM_022464184.1	XP_022319892.1	black	0.368662	0.117417	-0.0574698	0.0710824	-0.129793	0.188884	0.0952727	-0.0505709	0.0505709	0.0366128	caspase activity and apoptosis inhibitor 1-like
XM_022464201.1	XP_022319909.1	black	0.574222	-0.001966	-0.358106	-0.140073	0.507847	0.562993	0.360103	0.316784	-0.316784	0.366637	26S proteasome non-ATPase regulatory subunit 9	GO:0000502;GO:0070682	proteasome complex;proteasome regulatory particle assembly	Cellular Component;Biological Process
XM_022464202.1	XP_022319910.1	black	0.311578	0.109641	-0.00154793	-0.161328	0.0532686	0.260508	0.0776499	-0.093078	0.093078	0.0440623	GTP-binding protein Di-Ras2-like	GO:0003924;GO:0005525;GO:0007165;GO:0016020	GTPase activity;GTP binding;signal transduction;membrane	Molecular Function;Molecular Function;Biological Process;Cellular Component
XM_022464209.1	XP_022319917.1	black	0.207738	0.138072	-0.391018	0.149297	0.112059	0.0445554	0.188928	0.225121	-0.225121	0.183825	protein C19orf12 homolog	GO:0016020	membrane	Cellular Component
XM_022464213.1	XP_022319921.1	black	0.165148	0.205886	-0.135027	0.0613565	-0.129311	0.112063	0.140709	-0.0585328	0.0585328	0.153483	uncharacterized protein LOC111122419 isoform X1
XM_022464251.1	XP_022319959.1	black	0.342949	-0.0985839	0.0852367	0.210948	-0.199434	0.172833	0.219803	0.00991763	-0.00991763	0.206795	organic solute transporter subunit alpha-like	GO:0016021	integral component of membrane	Cellular Component
XM_022464312.1	XP_022320020.1	black	0.866288	0.0781162	0.0858731	-0.148418	-0.0174186	0.460605	0.328232	-0.142844	0.142844	0.262904	outer dense fiber protein 3-like
XM_022464339.1	XP_022320047.1	black	0.141977	0.196817	0.0361769	-0.210551	-0.023222	0.111823	0.0171522	-0.201362	0.201362	-0.00311428	uncharacterized protein LOC111122552
XM_022464388.1	XP_022320096.1	black	0.17299	0.350745	-0.158545	-0.215566	0.0267757	0.214426	0.104933	-0.162615	0.162615	0.120453	ATP synthase subunits region ORF 7	GO:0009209;GO:0009220	pyrimidine ribonucleoside triphosphate biosynthetic process;pyrimidine ribonucleotide biosynthetic process	Biological Process;Biological Process
XM_022464413.1	XP_022320121.1	black	0.3591	-0.0527362	0.131628	-0.185943	0.10422	0.509341	0.435524	-0.0703924	0.0703924	0.370846	frizzled-5-like	GO:0004888;GO:0005515;GO:0007275;GO:0016021;GO:0016055	transmembrane signaling receptor activity;protein binding;multicellular organism development;integral component of membrane;Wnt signaling pathway	Molecular Function;Molecular Function;Biological Process;Cellular Component;Biological Process
XM_022464422.1	XP_022320130.1	black	0.464922	-0.276215	0.211113	-0.204806	0.265367	0.338791	0.239127	0.052165	-0.052165	0.10826	vegetative cell wall protein gp1-like
XM_022464423.1	XP_022320131.1	black	0.220042	-0.123255	-0.0442069	0.00147505	0.166938	0.117098	0.0341066	0.145064	-0.145064	0.167044	protein PFC0760c-like
XM_022464439.1	XP_022320147.1	black	0.266272	-0.283524	-0.0782077	0.233085	0.130328	0.286392	0.269078	0.313029	-0.313029	0.20414	C1q-related factor-like
XM_022464464.1	XP_022320172.1	black	0.209338	-0.0953728	0.0678385	0.127416	-0.10134	0.167889	0.198306	0.02246	-0.02246	0.0292736	dynein beta chain, flagellar outer arm-like isoform X1
XM_022464468.1	XP_022320176.1	black	0.262108	0.108181	0.12954	-0.15642	-0.0840875	0.135556	0.0598249	-0.207163	0.207163	0.0890932	dynein beta chain, flagellar outer arm-like isoform X1
XM_022464476.1	XP_022320184.1	black	0.17455	0.141939	0.121251	-0.109364	-0.156434	0.197903	0.0298912	-0.228947	0.228947	-0.0318621	dynein beta chain, flagellar outer arm-like isoform X1
XM_022464509.1	XP_022320217.1	black	0.255065	0.343812	-0.305524	0.203306	-0.235023	0.0599759	0.0656755	-0.0273201	0.0273201	-0.00374332	protocadherin Fat 4-like
XM_022464516.1	XP_022320224.1	black	0.147023	-0.348169	-0.0147588	0.231167	0.132079	0.263511	0.00492072	0.312884	-0.312884	0.13114	uncharacterized protein LOC111122661	GO:0003677;GO:0004518	DNA binding;nuclease activity	Molecular Function;Molecular Function
XM_022464518.1	XP_022320226.1	black	0.0953306	0.246509	0.121696	-0.216379	-0.154444	0.0957836	0.165666	-0.319411	0.319411	0.143867	multiple epidermal growth factor-like domains protein 10
XM_022464533.1	XP_022320241.1	black	0.194996	-0.0619851	-0.0516818	-0.00792517	0.122704	0.356243	0.28857	0.0988652	-0.0988652	0.255612	Tumor necrosis factor receptor superfamily member 27	GO:0005515;GO:0007165;GO:0016020	protein binding;signal transduction;membrane	Molecular Function;Biological Process;Cellular Component
XM_022464578.1	XP_022320286.1	black	0.557457	0.114369	-0.0502641	-0.200295	0.137271	0.267448	0.159509	-0.0542857	0.0542857	0.147105	stimulated by retinoic acid gene 6 protein-like isoform X1	GO:0016020	membrane	Cellular Component
XM_022464579.1	XP_022320287.1	black	0.100505	-0.126846	-0.0437162	0.255506	-0.084004	0.109926	0.253494	0.147725	-0.147725	0.328835	glycine receptor subunit alphaZ1-like isoform X1	GO:0005216;GO:0006811;GO:0016020	ion channel activity;ion transport;membrane	Molecular Function;Biological Process;Cellular Component
XM_022464604.1	XP_022320312.1	black	0.308993	-0.24196	0.0681799	-0.123149	0.295463	0.174602	0.0562314	0.148424	-0.148424	0.113082	uncharacterized protein LOC111122722
XM_022464608.1	XP_022320316.1	black	0.518308	-0.24121	0.300293	-0.366484	0.300942	0.5611	0.441931	-0.056455	0.056455	0.375857	caspase 8	GO:0006508;GO:0050794;GO:0097194;GO:0097200	proteolysis;regulation of cellular process;execution phase of apoptosis;cysteine-type endopeptidase activity involved in execution phase of apoptosis	Biological Process;Biological Process;Biological Process;Molecular Function
XM_022464625.1	XP_022320333.1	black	0.401803	0.116945	-0.163034	-0.0437154	0.0933107	0.505931	0.498058	0.0427193	-0.0427193	0.53414	sulfotransferase family cytosolic 1B member 1-like
XM_022464823.1	XP_022320531.1	black	0.335339	0.0750485	0.0176701	0.00615207	-0.0992508	0.16481	0.108631	-0.0801912	0.0801912	-0.00670478	hercynylcysteine sulfoxide lyase-like	GO:0004888;GO:0005230;GO:0005886;GO:0016021;GO:0016740;GO:0034220	transmembrane signaling receptor activity;extracellular ligand-gated ion channel activity;plasma membrane;integral component of membrane;transferase activity;ion transmembrane transport	Molecular Function;Molecular Function;Cellular Component;Cellular Component;Molecular Function;Biological Process
XM_022464893.1	XP_022320601.1	black	0.172444	-0.310568	0.0862162	-0.154148	0.376646	0.18904	0.200857	0.19165	-0.19165	0.0766848	DBH-like monooxygenase protein 1	GO:0004497	monooxygenase activity	Molecular Function
XM_022464944.1	XP_022320652.1	black	0.114838	0.258646	0.0371116	-0.332318	0.0357613	0.0810795	-0.105492	-0.255441	0.255441	-0.167786	Protein crumbs-like 2	GO:0016020	membrane	Cellular Component
XM_022464953.1	XP_022320661.1	black	0.336978	-0.0444786	0.139683	-0.0473292	-0.0508793	0.268219	0.338955	-0.0845926	0.0845926	0.313749	Transcriptional regulator ERG-like	GO:0003677	DNA binding	Molecular Function
XM_022464957.1	XP_022320665.1	black	0.252932	0.168494	-0.181013	-0.206845	0.223257	0.197365	0.133412	0.0141368	-0.0141368	0.0443757	Collagen alpha-4(VI) chain	GO:0005576;GO:0005581;GO:0006030;GO:0008061	extracellular region;collagen trimer;chitin metabolic process;chitin binding	Cellular Component;Cellular Component;Biological Process;Molecular Function
XM_022464963.1	XP_022320671.1	black	0.460209	0.180959	0.108521	0.0205362	-0.31235	0.286868	0.20141	-0.251356	0.251356	0.127092	uncharacterized protein LOC111122928
XM_022465039.1	XP_022320747.1	black	0.71658	0.126111	0.0372542	-0.228631	0.0644642	0.463149	0.211277	-0.141406	0.141406	0.130452	ankyrin repeat domain-containing protein 45-like
XM_022465043.1	XP_022320751.1	black	0.278654	0.0154464	0.118787	-0.11393	-0.0228575	0.39232	0.434039	-0.117823	0.117823	0.202302	E3 ubiquitin-protein ligase UBR4	GO:0008270;GO:0016874	zinc ion binding;ligase activity	Molecular Function;Molecular Function
XM_022465116.1	XP_022320824.1	black	0.245584	0.136717	-0.348754	0.266887	-0.0473499	0.219501	0.0880227	0.1891	-0.1891	0.248846	leucine-rich repeat-containing protein 74B	GO:0005509	calcium ion binding	Molecular Function
XM_022465122.1	XP_022320830.1	black	0.52143	-0.0601039	-0.0175085	0.0153618	0.0626271	0.309824	0.178284	0.0671763	-0.0671763	0.335464	heat shock 70 kDa protein 12A-like
XM_022465141.1	XP_022320849.1	black	0.196475	-0.0298732	0.193423	-0.0126416	-0.155068	0.121169	0.0608502	-0.144458	0.144458	0.101999	CUB and sushi domain-containing protein 3-like isoform X2	GO:0016020	membrane	Cellular Component
XM_022465192.1	XP_022320900.1	black	0.224535	0.292868	-0.264221	-0.0186222	-0.00434221	0.159341	0.0354242	-0.0197805	0.0197805	-0.00372575	heavy metal-binding protein HIP-like
XM_022465198.1	XP_022320906.1	black	0.190595	-0.119935	0.163584	0.0420624	-0.0892295	-0.00905328	0.0193246	-0.0406278	0.0406278	0.110854	glycoprotein 3-alpha-L-fucosyltransferase A-like	GO:0005794;GO:0016020;GO:0016757;GO:0070085	Golgi apparatus;membrane;transferase activity, transferring glycosyl groups;glycosylation	Cellular Component;Cellular Component;Molecular Function;Biological Process
XM_022465204.1	XP_022320912.1	black	0.547203	-0.059767	0.0247986	-0.0522107	0.0866457	0.24386	0.119637	0.0296608	-0.0296608	-0.0315325	Dual specificity protein phosphatase 19	GO:0006470;GO:0008138;GO:0016020	protein dephosphorylation;protein tyrosine/serine/threonine phosphatase activity;membrane	Biological Process;Molecular Function;Cellular Component
XM_022465327.1	XP_022321035.1	black	0.44637	-0.0843066	0.154412	0.103016	-0.176443	0.311062	0.109567	-0.0632467	0.0632467	0.14775	Nuclear receptor subfamily 5 group A member 2	GO:0003700;GO:0003707;GO:0005634;GO:0006355;GO:0008270;GO:0043401;GO:0043565	DNA-binding transcription factor activity;steroid hormone receptor activity;nucleus;regulation of transcription, DNA-templated;zinc ion binding;steroid hormone mediated signaling pathway;sequence-specific DNA binding	Molecular Function;Molecular Function;Cellular Component;Biological Process;Molecular Function;Biological Process;Molecular Function
XM_022465337.1	XP_022321045.1	black	0.408535	-0.14431	0.0742751	-0.187454	0.255891	0.256782	0.198809	0.0589486	-0.0589486	0.207657	proteasome assembly chaperone 4-like
XM_022465341.1	XP_022321049.1	black	0.41655	0.336603	-0.264396	0.241092	-0.307612	0.113841	0.11867	-0.0572979	0.0572979	0.116129	uncharacterized protein LOC111123179	GO:0005576;GO:0008061	extracellular region;chitin binding	Cellular Component;Molecular Function
XM_022465366.1	XP_022321074.1	black	0.495679	0.167925	-0.458594	0.18703	0.113503	0.279288	0.139099	0.258866	-0.258866	0.175998	heat shock 70 kDa protein 12A
XM_022465475.1	XP_022321183.1	black	0.183119	0.123385	0.259565	-0.187424	-0.201108	0.12238	0.207291	-0.334665	0.334665	0.170447	lysosomal acid lipase/cholesteryl ester hydrolase isoform X2	GO:0016788	hydrolase activity, acting on ester bonds	Molecular Function
XM_022465599.1	XP_022321307.1	black	0.256672	0.178353	0.32317	-0.348477	-0.159996	0.1485	0.106591	-0.437977	0.437977	0.00209283	phytanoyl-CoA dioxygenase domain-containing protein 1-like	GO:0051213;GO:0055114	dioxygenase activity;oxidation-reduction process	Molecular Function;Biological Process
XM_022465678.1	XP_022321386.1	black	0.281919	-0.0503062	-0.346325	0.380077	0.0240027	0.294509	0.361091	0.348057	-0.348057	0.329947	natural resistance-associated macrophage protein 2-like	GO:0005384;GO:0015086;GO:0016021;GO:0070574;GO:0071421	manganese ion transmembrane transporter activity;cadmium ion transmembrane transporter activity;integral component of membrane;cadmium ion transmembrane transport;manganese ion transmembrane transport	Molecular Function;Molecular Function;Cellular Component;Biological Process;Biological Process
XM_022465679.1	XP_022321387.1	black	0.763746	-0.0702017	0.248419	-0.134198	-0.0493621	0.450721	0.241279	-0.158111	0.158111	0.157091	Kelch domain-containing protein 2	GO:0008152;GO:0016772	metabolic process;transferase activity, transferring phosphorus-containing groups	Biological Process;Molecular Function
XM_022465749.1	XP_022321457.1	black	0.288919	-0.0504399	0.0536814	0.0582898	-0.0626859	0.156688	0.0223271	-0.00378657	0.00378657	0.178543	stress response protein nst1-like
XM_022465752.1	XP_022321460.1	black	0.242672	0.20068	0.124507	-0.0901165	-0.237749	0.239983	0.152848	-0.282409	0.282409	0.0668625	uncharacterized protein LOC111123436	GO:0008270	zinc ion binding	Molecular Function
XM_022465756.1	XP_022321464.1	black	0.329243	-0.103365	-0.0567122	0.0218279	0.139469	0.167004	0.241505	0.138934	-0.138934	0.264178	stress response protein nst1-like
XM_022465769.1	XP_022321477.1	black	0.687719	-0.0566352	0.0323481	-0.27444	0.298031	0.490713	0.317574	0.0203206	-0.0203206	0.361277	heat shock 70 kDa protein 12A-like
XM_022465933.1	XP_022321641.1	black	0.112875	-0.00975487	0.138234	0.0746397	-0.206092	0.033197	0.149119	-0.113227	0.113227	0.104507	uncharacterized protein LOC111123542	GO:0016021	integral component of membrane	Cellular Component
XM_022466015.1	XP_022321723.1	black	0.328881	0.0456652	-0.157144	0.0854146	0.0294437	0.228799	0.201826	0.098934	-0.098934	0.164074	monocarboxylate transporter 14-like	GO:0016021;GO:0055085	integral component of membrane;transmembrane transport	Cellular Component;Biological Process
XM_022466096.1	XP_022321804.1	black	0.389174	0.388077	0.157661	-0.267869	-0.28126	0.220826	0.131259	-0.472996	0.472996	-0.0250896	uncharacterized protein LOC111123636	GO:0042981	regulation of apoptotic process	Biological Process
XM_022466190.1	XP_022321898.1	black	0.363495	-0.15697	0.376951	-0.396134	0.168045	0.440165	0.287111	-0.196465	0.196465	0.17426	putative hydrolase RBBP9	GO:0016787	hydrolase activity	Molecular Function
XM_022466191.1	XP_022321899.1	black	0.303452	0.121899	0.274463	-0.166145	-0.236121	0.170953	0.133358	-0.346494	0.346494	0.0475466	uncharacterized protein LOC111123688	GO:0016787	hydrolase activity	Molecular Function
XM_022466246.1	XP_022321954.1	black	0.282197	-0.047892	0.305957	-0.175181	-0.0894644	0.145559	-0.0885695	-0.227954	0.227954	-0.0379706	beta-1,3-galactosyl-O-glycosyl-glycoprotein beta-1,6-N-acetylglucosaminyltransferase 4-like	GO:0016757	transferase activity, transferring glycosyl groups	Molecular Function
XM_022466249.1	XP_022321957.1	black	0.217735	0.137412	-0.0996349	-0.174084	0.13845	0.0466893	0.00845158	-0.0306936	0.0306936	0.0488163	cell wall protein DAN4-like	GO:0016021	integral component of membrane	Cellular Component
XM_022466252.1	XP_022321960.1	black	0.271219	0.0767914	-0.314894	0.228805	0.0160697	0.154028	0.123988	0.210925	-0.210925	0.0368678	Bifunctional epoxide hydrolase 2	GO:0003824	catalytic activity	Molecular Function
XM_022466283.1	XP_022321991.1	black	0.405207	0.248552	0.0541919	-0.200467	-0.103443	0.113792	0.104435	-0.261774	0.261774	0.096165	Sodium/myo-inositol cotransporter 2	GO:0016021;GO:0022857;GO:0055085	integral component of membrane;transmembrane transporter activity;transmembrane transport	Cellular Component;Molecular Function;Biological Process
XM_022466373.1	XP_022322081.1	black	0.206829	-0.0159641	0.19931	-0.0228494	-0.164783	0.191145	0.0781308	-0.161618	0.161618	0.0570003	mucin-12-like isoform X1	GO:0003700;GO:0003707;GO:0005634;GO:0006355;GO:0008270;GO:0030522;GO:0043401;GO:0043565	DNA-binding transcription factor activity;steroid hormone receptor activity;nucleus;regulation of transcription, DNA-templated;zinc ion binding;intracellular receptor signaling pathway;steroid hormone mediated signaling pathway;sequence-specific DNA binding	Molecular Function;Molecular Function;Cellular Component;Biological Process;Molecular Function;Biological Process;Biological Process;Molecular Function
XM_022466411.1	XP_022322119.1	black	0.0525059	0.0388552	-0.103544	-0.0875144	0.15443	0.0840103	-0.0714716	0.0576381	-0.0576381	-0.0810321	metallophosphoesterase MPPED2-like	GO:0016787	hydrolase activity	Molecular Function
XM_022466425.1	XP_022322133.1	black	0.119935	0.0469126	-0.167611	0.134415	-0.0101116	0.259246	0.255851	0.10707	-0.10707	0.155684	putative polypeptide N-acetylgalactosaminyltransferase 10	GO:0000139;GO:0006486;GO:0016021;GO:0016757;GO:0030246	Golgi membrane;protein glycosylation;integral component of membrane;transferase activity, transferring glycosyl groups;carbohydrate binding	Cellular Component;Biological Process;Cellular Component;Molecular Function;Molecular Function
XM_022466432.1	XP_022322140.1	black	0.202992	0.0300117	0.212956	-0.124258	-0.123289	0.236169	0.104624	-0.213227	0.213227	0.0803738	protein capicua homolog isoform X1	GO:0005634	nucleus	Cellular Component
XM_022466504.1	XP_022322212.1	black	0.175997	-0.247865	0.365999	0.00763561	-0.13364	0.252022	0.0649457	-0.108535	0.108535	0.0940007	uncharacterized protein LOC111100160
XM_022466575.1	XP_022322283.1	black	0.479649	0.338699	0.167907	-0.280426	-0.229792	0.285754	0.132434	-0.43948	0.43948	0.120406	delta(14)-sterol reductase	GO:0016021;GO:0016628;GO:0055114	integral component of membrane;oxidoreductase activity, acting on the CH-CH group of donors, NAD or NADP as acceptor;oxidation-reduction process	Cellular Component;Molecular Function;Biological Process
XM_022466621.1	XP_022322329.1	black	0.38235	0.16126	-0.144367	0.0360967	-0.0498843	0.119814	0.160757	-0.0118761	0.0118761	0.155041	tetratricopeptide repeat protein 25-like isoform X8
XM_022466633.1	XP_022322341.1	black	0.787777	0.0557551	0.0727999	-0.29585	0.16573	0.680315	0.447918	-0.11208	0.11208	0.392003	predicted protein
XM_022466661.1	XP_022322369.1	black	0.0281909	0.0793813	0.314836	-0.331842	-0.0691469	0.0426337	0.197183	-0.345394	0.345394	0.133426	uncharacterized protein LOC111123933
XM_022466703.1	XP_022322411.1	black	0.229517	-0.165571	0.267342	0.0476003	-0.155121	0.321048	0.312852	-0.0926133	0.0926133	0.118162	rho guanine nucleotide exchange factor 17-like isoform X1	GO:0005089;GO:0035023	Rho guanyl-nucleotide exchange factor activity;regulation of Rho protein signal transduction	Molecular Function;Biological Process
XM_022466721.1	XP_022322429.1	black	0.283997	-0.181129	-0.279099	0.285136	0.181094	0.234333	0.266043	0.401591	-0.401591	0.248222	microspherule protein 1 isoform X2	GO:0002151;GO:0003727;GO:0010485;GO:0031011;GO:0043967;GO:0071339	G-quadruplex RNA binding;single-stranded RNA binding;H4 histone acetyltransferase activity;Ino80 complex;histone H4 acetylation;MLL1 complex	Molecular Function;Molecular Function;Molecular Function;Cellular Component;Biological Process;Cellular Component
XM_022466734.1	XP_022322442.1	black	0.235629	-0.0381216	-0.0777208	0.232218	-0.114704	0.183128	0.119719	0.101222	-0.101222	0.273869	tyrosine-protein kinase Btk29A isoform X1	GO:0004715;GO:0005524;GO:0018108;GO:0035556	non-membrane spanning protein tyrosine kinase activity;ATP binding;peptidyl-tyrosine phosphorylation;intracellular signal transduction	Molecular Function;Molecular Function;Biological Process;Biological Process
XM_022466783.1	XP_022322491.1	black	0.295139	-0.0739151	0.350008	-0.153995	-0.129626	0.259315	0.215353	-0.244299	0.244299	0.0943071	rap guanine nucleotide exchange factor 1-like isoform X7
XM_022466872.1	XP_022322580.1	black	0.891674	0.103395	-0.057117	-0.196697	0.151647	0.699971	0.505107	-0.0388039	0.0388039	0.400673	DNA-directed RNA polymerases I, II, and III subunit RPABC3	GO:0000398;GO:0001054;GO:0001055;GO:0001056;GO:0003697;GO:0005665;GO:0005666;GO:0005736;GO:0005829;GO:0006283;GO:0006361;GO:0006363;GO:0006367;GO:0006368;GO:0006370;GO:0006383;GO:0008543;GO:0032993;GO:0042795;GO:0045815;GO:0060964	mRNA splicing, via spliceosome;RNA polymerase I activity;RNA polymerase II activity;RNA polymerase III activity;single-stranded DNA binding;RNA polymerase II, core complex;RNA polymerase III complex;RNA polymerase I complex;cytosol;transcription-coupled nucleotide-excision repair;transcription initiation from RNA polymerase I promoter;termination of RNA polymerase I transcription;transcription in…	Biological Process;Molecular Function;Molecular Function;Molecular Function;Molecular Function;Cellular Component;Cellular Component;Cellular Component;Cellular Component;Biological Process;Biological Process;Biological Process;Biological Process;Biological Process;Biological Process;Biological Process;Biological Process;Cellular Component;Biological Process;Biological Process;Biological Process
XM_022466920.1	XP_022322628.1	black	0.617551	-0.081049	0.243689	-0.129899	-0.0379817	0.517867	0.421883	-0.144605	0.144605	0.357489	Tripartite motif-containing protein 3	GO:0005622;GO:0008270	intracellular;zinc ion binding	Cellular Component;Molecular Function
XM_022467019.1	XP_022322727.1	black	0.203122	0.144126	0.33081	-0.205799	-0.276252	0.212238	0.12484	-0.415218	0.415218	0.0789544	chitinase-3-like protein 1	GO:0008152;GO:0016020;GO:0016798	metabolic process;membrane;hydrolase activity, acting on glycosyl bonds	Biological Process;Cellular Component;Molecular Function
XM_022467069.1	XP_022322777.1	black	0.039429	0.0766483	-0.128565	-0.0168298	0.0715116	0.0323684	0.00148055	0.0471006	-0.0471006	0.226464	uncharacterized protein LOC111124207
XM_022467091.1	XP_022322799.1	black	0.256677	-0.169548	0.108284	-0.0385736	0.0975088	0.146933	0.177677	0.0507642	-0.0507642	0.0863582	Leucine-rich repeat and fibronectin type III domain-containing protein 1-like protein	GO:0005515;GO:0016020	protein binding;membrane	Molecular Function;Cellular Component
XM_022467145.1	XP_022322853.1	black	0.212219	-0.018362	-0.0194026	-0.0460116	0.0841935	0.158047	0.0919201	0.0328883	-0.0328883	0.115483	filamin-A-interacting protein 1-like
XM_022467169.1	XP_022322877.1	black	-0.0295265	0.315285	0.147882	-0.152676	-0.313671	-0.0368683	0.0382764	-0.401691	0.401691	-0.0237869	accessory Sec-dependent LPXTG-anchored adhesin
XM_022467193.1	XP_022322901.1	black	0.195273	0.146336	-0.369169	0.122836	0.107937	0.325797	0.1448	0.198777	-0.198777	0.279469	protein N-lysine methyltransferase METTL21A	GO:0006479;GO:0016020;GO:0016279	protein methylation;membrane;protein-lysine N-methyltransferase activity	Biological Process;Cellular Component;Molecular Function
XM_022467231.1	XP_022322939.1	black	0.86256	0.134818	0.134474	-0.244144	-0.0280406	0.635056	0.343009	-0.234448	0.234448	0.319282	LOW QUALITY PROTEIN: uncharacterized protein LOC111124380
XM_022467300.1	XP_022323008.1	black	0.133355	-0.374068	0.164741	0.0848709	0.120913	0.135986	0.347575	0.177253	-0.177253	0.216212	heat shock protein 30C-like
XM_022467355.1	XP_022323063.1	black	0.838694	-0.0159775	0.184472	-0.136252	-0.0362099	0.621638	0.436887	-0.148551	0.148551	0.18623	tubulin polyglutamylase complex subunit 1-like	GO:0018095	protein polyglutamylation	Biological Process
XM_022467436.1	XP_022323144.1	black	0.280893	-0.0971402	0.193924	0.164596	-0.26555	0.23013	0.0967079	-0.0869576	0.0869576	0.185081	uncharacterized protein LOC111124515
XM_022467476.1	XP_022323184.1	black	0.189558	0.0717438	0.0936639	-0.112121	-0.055301	-0.0987286	0.0164196	-0.14421	0.14421	0.0688162	UDP-glucose 6-dehydrogenase-like isoform X4	GO:0003979;GO:0051287;GO:0055114	UDP-glucose 6-dehydrogenase activity;NAD binding;oxidation-reduction process	Molecular Function;Molecular Function;Biological Process
XM_022467478.1	XP_022323186.1	black	0.269812	-0.376047	0.485879	0.0365668	-0.156849	0.302702	0.235553	-0.103606	0.103606	0.126434	P2X purinoceptor 7-like
XM_022467499.1	XP_022323207.1	black	0.175919	0.210771	-0.0627055	-0.231744	0.0850274	0.363809	0.26788	-0.126375	0.126375	0.243991	hematological and neurological expressed 1 protein-like isoform X1
XM_022467541.1	XP_022323249.1	black	0.741379	0.0187213	0.136648	-0.152115	-0.0061931	0.486247	0.48134	-0.13636	0.13636	0.410991	Ubiquitin thioesterase
XM_022467556.1	XP_022323264.1	black	0.617709	0.00299621	0.0349567	-0.0806013	0.0418965	0.328123	0.187567	-0.0333386	0.0333386	0.0132561	choline transporter-like protein 2 isoform X2	GO:0016021	integral component of membrane	Cellular Component
XM_022467649.1	XP_022323357.1	black	0.15265	-0.0961904	0.119648	-0.0551715	0.0291403	0.154311	0.240895	-0.0224221	0.0224221	0.196879	low-density lipoprotein receptor-related protein 6-like isoform X2	GO:0005509	calcium ion binding	Molecular Function
XM_022467713.1	XP_022323421.1	black	0.484815	0.339517	0.0508991	-0.481814	0.0903034	0.424127	0.202377	-0.337231	0.337231	0.203868	ubiquinol-cytochrome-c reductase complex assembly factor 1
XM_022467818.1	XP_022323526.1	black	0.200409	0.0169323	-0.0443455	-0.0926019	0.120969	0.191585	0.124616	0.024434	-0.024434	0.164367	ELAV-like protein 1-B isoform X1	GO:0003723;GO:0003824;GO:0005524	RNA binding;catalytic activity;ATP binding	Molecular Function;Molecular Function;Molecular Function
XM_022467835.1	XP_022323543.1	black	0.138442	0.00415826	0.0447647	-0.290051	0.240165	0.203267	0.143064	-0.0429694	0.0429694	0.189092	histone H4-like	GO:0000786;GO:0003677;GO:0005634;GO:0006334;GO:0006352;GO:0046982	nucleosome;DNA binding;nucleus;nucleosome assembly;DNA-templated transcription, initiation;protein heterodimerization activity	Cellular Component;Molecular Function;Cellular Component;Biological Process;Biological Process;Molecular Function
XM_022467877.1	XP_022323585.1	black	0.151581	0.201038	-0.170444	0.206931	-0.23386	0.0727521	0.166597	-0.0231952	0.0231952	0.114168	serine/threonine-protein phosphatase 2A activator-like	GO:0000159;GO:0000413;GO:0003755;GO:0005634;GO:0005737;GO:0007052;GO:0008160;GO:0043085;GO:0043666	protein phosphatase type 2A complex;protein peptidyl-prolyl isomerization;peptidyl-prolyl cis-trans isomerase activity;nucleus;cytoplasm;mitotic spindle organization;protein tyrosine phosphatase activator activity;positive regulation of catalytic activity;regulation of phosphoprotein phosphatase activity	Cellular Component;Biological Process;Molecular Function;Cellular Component;Cellular Component;Biological Process;Molecular Function;Biological Process;Biological Process
XM_022467884.1	XP_022323592.1	black	0.300604	-0.251985	-0.274226	-0.0272134	0.559323	0.373364	0.271578	0.458336	-0.458336	0.290829	probable RNA-binding protein 18	GO:0003723	RNA binding	Molecular Function
XM_022467886.1	XP_022323594.1	black	0.374558	0.11838	-0.0132647	-0.0926641	-0.0121659	0.260794	0.111432	-0.0902961	0.0902961	0.171236	Transforming growth factor-beta-induced protein ig-h3
XM_022467895.1	XP_022323603.1	black	0.374799	-0.0778146	-0.196392	0.118724	0.159707	0.299058	0.190464	0.239828	-0.239828	0.230861	large neutral amino acids transporter small subunit 1-like	GO:0016021;GO:0022857;GO:0055085	integral component of membrane;transmembrane transporter activity;transmembrane transport	Cellular Component;Molecular Function;Biological Process
XM_022467931.1	XP_022323639.1	black	0.403089	0.148445	0.312923	-0.298904	-0.169195	0.290258	0.208625	-0.4032	0.4032	0.115158	HMG box-containing protein C19G7.04-like	GO:0016020	membrane	Cellular Component
XM_022467957.1	XP_022323665.1	black	0.338907	-0.170729	0.114883	0.0883189	-0.0349432	0.386696	0.212917	0.0459755	-0.0459755	0.162247	palmitoyltransferase ZDHHC17 isoform X2	GO:0015095;GO:0016021;GO:0016409;GO:1903830	magnesium ion transmembrane transporter activity;integral component of membrane;palmitoyltransferase activity;magnesium ion transmembrane transport	Molecular Function;Cellular Component;Molecular Function;Biological Process
XM_022468007.1	XP_022323715.1	black	0.56678	-0.0446865	-0.0880449	0.000900233	0.133725	0.147209	0.111472	0.11596	-0.11596	0.107476	uncharacterized protein LOC111124809 isoform X1
XM_022468039.1	XP_022323747.1	black	0.31062	0.0718199	0.132197	-0.332245	0.125385	0.35292	0.250506	-0.17818	0.17818	0.133877	uncharacterized protein LOC111124830 isoform X2
XM_022468046.1	XP_022323754.1	black	0.809557	-0.0138731	0.122311	-0.0657489	-0.0453196	0.497737	0.355673	-0.0956696	0.0956696	0.264482	tripartite motif-containing protein 2-like	GO:0046872	metal ion binding	Molecular Function
XM_022468064.1	XP_022323772.1	black	0.379923	-0.122986	0.197604	0.016106	-0.094974	0.441507	0.373988	-0.0679335	0.0679335	0.275176	kelch-like protein 26
XM_022468083.1	XP_022323791.1	black	0.133717	0.150172	3.24794e-05	-0.0469307	-0.103274	-0.00512804	-0.0118887	-0.12938	0.12938	-0.0589725	zinc finger protein 260-like	GO:0003676;GO:0008270	nucleic acid binding;zinc ion binding	Molecular Function;Molecular Function
XM_022468103.1	XP_022323811.1	black	0.470146	-0.0147691	0.187808	-0.117613	-0.0594649	0.333411	0.132796	-0.152527	0.152527	0.10705	AChain A, Crystal Structure Of The Anaplastic Lymphoma Kinase Catalytic Domain	GO:0000187;GO:0004704;GO:0004714;GO:0005524;GO:0005737;GO:0005887;GO:0007420;GO:0007610;GO:0008283;GO:0009968;GO:0018108;GO:0042802;GO:0043066;GO:0043235;GO:0046777;GO:0048666;GO:0051092;GO:0070374	activation of MAPK activity;NF-kappaB-inducing kinase activity;transmembrane receptor protein tyrosine kinase activity;ATP binding;cytoplasm;integral component of plasma membrane;brain development;behavior;cell population proliferation;negative regulation of signal transduction;peptidyl-tyrosine phosphorylation;identical protein binding;negative regulation of apoptotic process;receptor complex;pr…	Biological Process;Molecular Function;Molecular Function;Molecular Function;Cellular Component;Cellular Component;Biological Process;Biological Process;Biological Process;Biological Process;Biological Process;Molecular Function;Biological Process;Cellular Component;Biological Process;Biological Process;Biological Process;Biological Process
XM_022468153.1	XP_022323861.1	black	0.234642	0.159157	0.148848	-0.222591	-0.0886155	0.130126	-0.0286574	-0.26806	0.26806	-0.00298576	uncharacterized protein LOC111124892
XM_022468203.1	XP_022323911.1	black	0.283949	-0.0450605	0.063516	0.0151295	-0.034951	0.233712	0.124695	-0.0170734	0.0170734	0.0535143	fatty acid desaturase 2-like isoform X1	GO:0006629;GO:0016021;GO:0016491;GO:0055114	lipid metabolic process;integral component of membrane;oxidoreductase activity;oxidation-reduction process	Biological Process;Cellular Component;Molecular Function;Biological Process
XM_022468204.1	XP_022323912.1	black	0.373072	0.0268994	0.0346613	0.0144055	-0.0767117	0.241175	0.134138	-0.0536679	0.0536679	0.152714	Putative serine/threonine-protein kinase pats1	GO:0005509;GO:0007165;GO:0016301;GO:0016310	calcium ion binding;signal transduction;kinase activity;phosphorylation	Molecular Function;Biological Process;Molecular Function;Biological Process
XM_022468223.1	XP_022323931.1	black	0.365345	0.0523896	0.246518	-0.0947708	-0.209439	0.389753	0.354288	-0.262033	0.262033	0.237828	oxysterol-binding protein-related protein 3-like isoform X1	GO:0006869	lipid transport	Biological Process
XM_022468225.1	XP_022323933.1	black	0.0879023	-0.156646	-0.0658899	0.260675	-0.0367216	0.168342	-0.0127158	0.192904	-0.192904	0.016301	integumentary mucin C.1-like isoform X1
XM_022468229.1	XP_022323937.1	black	0.270064	0.336165	-0.0616197	-0.176981	-0.0962388	0.138071	0.163695	-0.23534	0.23534	0.183909	Ectoine hydroxylase
XM_022468236.1	XP_022323944.1	black	0.76411	-0.00686785	0.228106	-0.294204	0.0680597	0.617866	0.423729	-0.194791	0.194791	0.308024	uncharacterized protein LOC111124866
XM_022468247.1	XP_022323955.1	black	0.680409	-0.0950974	0.248162	-0.10316	-0.0552424	0.451105	0.20663	-0.136441	0.136441	0.0712042	uncharacterized protein LOC111124935 isoform X1	GO:0016021	integral component of membrane	Cellular Component
XM_022468321.1	XP_022324029.1	black	0.181566	0.0457062	0.068557	0.0267331	-0.142471	0.0288656	-0.000769649	-0.0996915	0.0996915	0.0517766	melanocyte-stimulating hormone receptor-like	GO:0003824;GO:0004930;GO:0007186;GO:0016021	catalytic activity;G protein-coupled receptor activity;G protein-coupled receptor signaling pathway;integral component of membrane	Molecular Function;Molecular Function;Biological Process;Cellular Component
XM_022468323.1	XP_022324031.1	black	0.345486	0.221322	0.139216	-0.0492728	-0.31426	0.213186	0.148789	-0.313131	0.313131	0.151561	small RNA 2'-O-methyltransferase-like	GO:0008168	methyltransferase activity	Molecular Function
XM_022468364.1	XP_022324072.1	black	0.317466	-0.244117	0.490351	-0.138998	-0.117782	0.213275	0.195352	-0.221179	0.221179	0.0899688	MCM domain-containing protein 2	GO:0006302;GO:0006310;GO:0022607;GO:0061982	double-strand break repair;DNA recombination;cellular component assembly;meiosis I cell cycle process	Biological Process;Biological Process;Biological Process;Biological Process
XM_022468391.1	XP_022324099.1	black	0.165644	-0.235253	-0.220568	0.174121	0.286443	0.0870204	0.114548	0.39671	-0.39671	0.153953	uncharacterized protein LOC111125002 isoform X2
XM_022468399.1	XP_022324107.1	black	0.422213	-0.177705	-0.145233	0.254219	0.0718432	0.332265	0.19704	0.280856	-0.280856	0.219505	uncharacterized protein LOC111125005	GO:0006633;GO:0016790	fatty acid biosynthetic process;thiolester hydrolase activity	Biological Process;Molecular Function
XM_022468421.1	XP_022324129.1	black	0.119054	0.0869585	-0.229946	0.11981	0.0281225	0.190838	0.109171	0.127423	-0.127423	0.106464	E3 ubiquitin-protein ligase MYCBP2-like isoform X1
XM_022468434.1	XP_022324142.1	black	0.724956	-0.0274178	0.0447808	-0.0629521	0.0446259	0.589129	0.504692	-0.0157853	0.0157853	0.297795	E3 ubiquitin-protein ligase MYCBP2-like	GO:0005085;GO:0005634;GO:0005856;GO:0008045;GO:0008270;GO:0008536;GO:0016567;GO:0032879;GO:0042995;GO:0051128;GO:0061630	guanyl-nucleotide exchange factor activity;nucleus;cytoskeleton;motor neuron axon guidance;zinc ion binding;Ran GTPase binding;protein ubiquitination;regulation of localization;cell projection;regulation of cellular component organization;ubiquitin protein ligase activity	Molecular Function;Cellular Component;Cellular Component;Biological Process;Molecular Function;Molecular Function;Biological Process;Biological Process;Cellular Component;Biological Process;Molecular Function
XM_022468446.1	XP_022324154.1	black	0.350404	0.177204	-0.208685	0.12522	-0.0892511	0.0674836	-0.20413	0.0309823	-0.0309823	-0.114167	H(+)/Cl(-) exchange transporter 3-like isoform X3	GO:0005247;GO:0016021;GO:1902476	voltage-gated chloride channel activity;integral component of membrane;chloride transmembrane transport	Molecular Function;Cellular Component;Biological Process
XM_022468449.1	XP_022324157.1	black	0.132622	-0.0352032	0.0489488	0.345648	-0.360446	0.0845573	0.075332	-0.0127467	0.0127467	0.0885605	intraflagellar transport protein 74 homolog
XM_022468537.1	XP_022324245.1	black	0.245229	0.139404	0.0917488	-0.00937344	-0.223753	0.028997	-0.033985	-0.200805	0.200805	-0.0651439	ras-related protein Rab-30	GO:0000139;GO:0003924;GO:0005525;GO:0005789;GO:0005802;GO:0006886;GO:0006888;GO:0008285;GO:0032482	Golgi membrane;GTPase activity;GTP binding;endoplasmic reticulum membrane;trans-Golgi network;intracellular protein transport;endoplasmic reticulum to Golgi vesicle-mediated transport;negative regulation of cell population proliferation;Rab protein signal transduction	Cellular Component;Molecular Function;Molecular Function;Cellular Component;Cellular Component;Biological Process;Biological Process;Biological Process;Biological Process
XM_022468577.1	XP_022324285.1	black	0.422768	-0.00128295	0.0473538	-0.257222	0.210133	0.127725	0.143363	-0.0405607	0.0405607	0.244835	serine/threonine-protein kinase N2-like	GO:0004674;GO:0005524;GO:0006468;GO:0007165;GO:0017049	protein serine/threonine kinase activity;ATP binding;protein phosphorylation;signal transduction;GTP-Rho binding	Molecular Function;Molecular Function;Biological Process;Biological Process;Molecular Function
XM_022468600.1	XP_022324308.1	black	0.451251	0.1651	-0.0219059	-0.0789974	-0.0637253	0.150499	0.074182	-0.122935	0.122935	0.0590452	serine/threonine-protein kinase DCLK1-like isoform X1	GO:0004672;GO:0005524;GO:0006468;GO:0035556	protein kinase activity;ATP binding;protein phosphorylation;intracellular signal transduction	Molecular Function;Molecular Function;Biological Process;Biological Process
XM_022468627.1	XP_022324335.1	black	0.391391	0.101988	-0.0347757	-0.221402	0.154937	0.271251	0.159882	-0.0572499	0.0572499	0.129448	vesicle-associated membrane protein 7-like	GO:0000149;GO:0005484;GO:0006887;GO:0006906;GO:0016021;GO:0031201	SNARE binding;SNAP receptor activity;exocytosis;vesicle fusion;integral component of membrane;SNARE complex	Molecular Function;Molecular Function;Biological Process;Biological Process;Cellular Component;Cellular Component
XM_022468646.1	XP_022324354.1	black	0.499821	0.107083	-0.0686507	-0.0135044	-0.023451	0.31189	0.242193	-0.0318318	0.0318318	0.265816	ras-related protein Rab-5B-like	GO:0003924;GO:0005525;GO:0005769;GO:0005886;GO:0006886;GO:0030100;GO:0030139;GO:0032482	GTPase activity;GTP binding;early endosome;plasma membrane;intracellular protein transport;regulation of endocytosis;endocytic vesicle;Rab protein signal transduction	Molecular Function;Molecular Function;Cellular Component;Cellular Component;Biological Process;Biological Process;Cellular Component;Biological Process
XM_022468769.1	XP_022324477.1	black	0.258952	-0.0229173	0.223056	-0.190759	-0.0141771	0.00258071	-0.040846	-0.176523	0.176523	-0.176898	serum paraoxonase/arylesterase 1-like	GO:0004064	arylesterase activity	Molecular Function
XM_022468801.1	XP_022324509.1	black	0.136392	0.0251263	-0.247074	0.144152	0.08311	0.0260269	-4.79456e-05	0.195754	-0.195754	-0.013567	centromere-associated protein E-like isoform X1	GO:0090304	nucleic acid metabolic process	Biological Process
XM_022468821.1	XP_022324529.1	black	0.297026	0.0741339	-0.021981	-0.152014	0.100334	0.318819	0.127604	-0.0445151	0.0445151	-0.06059	40S ribosomal protein S26	GO:0002181;GO:0003735;GO:0022627;GO:0042788;GO:0098556	cytoplasmic translation;structural constituent of ribosome;cytosolic small ribosomal subunit;polysomal ribosome;cytoplasmic side of rough endoplasmic reticulum membrane	Biological Process;Molecular Function;Cellular Component;Cellular Component;Cellular Component
XM_022468833.1	XP_022324541.1	black	0.413767	-0.314333	-0.0752904	0.120258	0.270984	0.318341	0.193813	0.336999	-0.336999	0.187489	transmembrane protein 79-like	GO:0016021;GO:0032588;GO:0061436;GO:0070268	integral component of membrane;trans-Golgi network membrane;establishment of skin barrier;cornification	Cellular Component;Cellular Component;Biological Process;Biological Process
XM_022468886.1	XP_022324594.1	black	0.197599	-0.0946318	0.404852	-0.254701	-0.0642268	0.243931	0.229546	-0.27471	0.27471	0.162513	uncharacterized protein LOC111125268 isoform X3
XM_022468934.1	XP_022324642.1	black	0.0946784	-0.190726	-0.138557	0.447708	-0.115445	0.0737311	0.110519	0.286197	-0.286197	0.0444133	kinase D-interacting substrate of 220 kDa-like	GO:0016021	integral component of membrane	Cellular Component
XM_022468947.1	XP_022324655.1	black	0.0900283	0.18095	-0.0335823	-0.142598	-0.00404725	0.198553	0.0487541	-0.126314	0.126314	-0.0315362	heat shock 70 kDa protein 12A-like
XM_022468967.1	XP_022324675.1	black	0.104265	0.30879	-0.143125	0.156146	-0.318733	0.0816992	0.0417524	-0.140045	0.140045	0.189138	putative leucine-rich repeat-containing protein DDB_G0290503
XM_022469088.1	XP_022324796.1	black	0.115671	0.388562	0.23819	-0.0142672	-0.617608	0.084816	0.161533	-0.54427	0.54427	0.0890621	ras-related protein Rab-9A	GO:0003924;GO:0005525;GO:0005764;GO:0005770;GO:0005829;GO:0006886;GO:0019003;GO:0030659;GO:0032482;GO:0032880;GO:0042147;GO:0042470;GO:0042802;GO:0045335;GO:0045921;GO:0052405	GTPase activity;GTP binding;lysosome;late endosome;cytosol;intracellular protein transport;GDP binding;cytoplasmic vesicle membrane;Rab protein signal transduction;regulation of protein localization;retrograde transport, endosome to Golgi;melanosome;identical protein binding;phagocytic vesicle;positive regulation of exocytosis;negative regulation by host of symbiont molecular function	Molecular Function;Molecular Function;Cellular Component;Cellular Component;Cellular Component;Biological Process;Molecular Function;Cellular Component;Biological Process;Biological Process;Biological Process;Cellular Component;Molecular Function;Cellular Component;Biological Process;Biological Process
XM_022469103.1	XP_022324811.1	black	0.806044	0.127702	0.0594685	-0.0622291	-0.12622	0.630646	0.436167	-0.162322	0.162322	0.293477	testis-specific gene 10 protein-like isoform X2	GO:0007099;GO:0010457	centriole replication;centriole-centriole cohesion	Biological Process;Biological Process
XM_022469105.1	XP_022324813.1	black	0.337105	0.1421	-0.0566023	-0.144533	0.0602526	0.0961155	-0.0647307	-0.0725959	0.0725959	-0.113341	cell wall protein IFF6-like isoform X2
XM_022469110.1	XP_022324818.1	black	0.432032	0.309648	-0.0982941	-0.107191	-0.102049	0.276823	0.18547	-0.18023	0.18023	0.179218	cell wall protein IFF6-like isoform X2
XM_022469112.1	XP_022324820.1	black	0.145431	0.0955835	-0.129102	0.111143	-0.0748483	0.216524	0.0591604	0.0312631	-0.0312631	0.160582	cell wall protein IFF6-like isoform X2
XM_022469134.1	XP_022324842.1	black	0.225593	-0.104444	-0.0409014	-0.00551087	0.151735	0.337894	0.180616	0.125952	-0.125952	0.186053	Regulator of G-protein signaling 3
XM_022469173.1	XP_022324881.1	black	0.245569	0.514255	-0.111988	-0.12075	-0.279109	0.320963	0.1351	-0.344421	0.344421	0.211546	cholecystokinin receptor type A-like	GO:0004930;GO:0007186;GO:0016021	G protein-coupled receptor activity;G protein-coupled receptor signaling pathway;integral component of membrane	Molecular Function;Biological Process;Cellular Component
XM_022469183.1	XP_022324891.1	black	0.845903	-0.00348509	0.136733	-0.152197	0.0160084	0.783761	0.536148	-0.117307	0.117307	0.40243	protocadherin alpha-11-like	GO:0005509;GO:0005886;GO:0007156;GO:0016021	calcium ion binding;plasma membrane;homophilic cell adhesion via plasma membrane adhesion molecules;integral component of membrane	Molecular Function;Cellular Component;Biological Process;Cellular Component
XM_022469192.1	XP_022324900.1	black	0.477431	0.0817898	-0.0362698	-0.0179104	-0.0268295	0.138993	-0.0254622	-0.038537	0.038537	0.0881827	protocadherin-9	GO:0005509;GO:0005886;GO:0007156;GO:0016021	calcium ion binding;plasma membrane;homophilic cell adhesion via plasma membrane adhesion molecules;integral component of membrane	Molecular Function;Cellular Component;Biological Process;Cellular Component
XM_022469206.1	XP_022324914.1	black	0.750236	0.237883	-0.0513475	-0.217559	0.0321286	0.555763	0.39015	-0.159722	0.159722	0.346946	caltractin	GO:0000281;GO:0005509;GO:0005634;GO:0005813;GO:0007099;GO:0008017;GO:0010824;GO:0019722;GO:0022027;GO:0031683;GO:0032465;GO:0032795;GO:0060271	mitotic cytokinesis;calcium ion binding;nucleus;centrosome;centriole replication;microtubule binding;regulation of centrosome duplication;calcium-mediated signaling;interkinetic nuclear migration;G-protein beta/gamma-subunit complex binding;regulation of cytokinesis;heterotrimeric G-protein binding;cilium assembly	Biological Process;Molecular Function;Cellular Component;Cellular Component;Biological Process;Molecular Function;Biological Process;Biological Process;Biological Process;Molecular Function;Biological Process;Molecular Function;Biological Process
XM_022469215.1	XP_022324923.1	black	0.462581	0.0333899	0.0131913	-0.219671	0.172806	0.427738	0.379233	-0.0403674	0.0403674	0.332828	cytoplasmic dynein 2 heavy chain 1-like isoform X4	GO:0003777;GO:0005524;GO:0007018;GO:0030286	microtubule motor activity;ATP binding;microtubule-based movement;dynein complex	Molecular Function;Molecular Function;Biological Process;Cellular Component
XM_022469238.1	XP_022324946.1	black	0.0745638	0.176349	-0.129698	0.0803456	-0.124207	0.107639	0.242792	-0.0377802	0.0377802	0.202198	uncharacterized protein LOC111125437 isoform X1
XM_022469247.1	XP_022324955.1	black	0.80979	0.294307	0.0261054	-0.272592	-0.0483819	0.553727	0.463833	-0.276473	0.276473	0.368275	JmjC domain-containing protein 7
XM_022469262.1	XP_022324970.1	black	0.337651	0.19163	-0.0845347	-0.0712865	-0.0339906	0.277004	0.225415	-0.0906811	0.0906811	0.205131	sodium/glucose cotransporter 4-like	GO:0016021;GO:0022857;GO:0055085	integral component of membrane;transmembrane transporter activity;transmembrane transport	Cellular Component;Molecular Function;Biological Process
XM_022469392.1	XP_022325100.1	black	0.390012	-0.025386	-0.209586	0.124727	0.114753	0.189471	0.270478	0.206278	-0.206278	0.124286	transmembrane protein 144-like isoform X1	GO:0016020	membrane	Cellular Component
XM_022469426.1	XP_022325134.1	black	0.721024	0.191784	0.191419	-0.0385659	-0.348754	0.479253	0.315548	-0.333621	0.333621	0.222234	DNA damage-regulated autophagy modulator protein 2-like isoform X1	GO:0016020	membrane	Cellular Component
XM_022469488.1	XP_022325196.1	black	0.289289	0.198296	-0.301333	0.21023	-0.100712	0.228469	0.11797	0.0943338	-0.0943338	0.0852182	mitochondrial import inner membrane translocase subunit Tim8 A-like	GO:0005758;GO:0046872;GO:0072321	mitochondrial intermembrane space;metal ion binding;chaperone-mediated protein transport	Cellular Component;Molecular Function;Biological Process
XM_022469500.1	XP_022325208.1	black	0.545862	-0.0172678	0.246082	-0.508766	0.274659	0.434442	0.321645	-0.20165	0.20165	0.122325	innexin unc-9-like isoform X1	GO:0005886;GO:0005921;GO:0006811;GO:0016021	plasma membrane;gap junction;ion transport;integral component of membrane	Cellular Component;Cellular Component;Biological Process;Cellular Component
XM_022469588.1	XP_022325296.1	black	0.381048	-0.369846	-0.148917	0.0988982	0.423068	0.387878	0.352919	0.449599	-0.449599	0.321945	isocitrate dehydrogenase [NAD] subunit beta, mitochondrial-like	GO:0000287;GO:0004449;GO:0005739;GO:0006099;GO:0006508;GO:0008233;GO:0051287	magnesium ion binding;isocitrate dehydrogenase (NAD+) activity;mitochondrion;tricarboxylic acid cycle;proteolysis;peptidase activity;NAD binding	Molecular Function;Molecular Function;Cellular Component;Biological Process;Biological Process;Molecular Function;Molecular Function
XM_022469676.1	XP_022325384.1	black	0.119315	0.00609087	-0.0234588	-0.16265	0.180522	0.324724	0.191617	0.0153946	-0.0153946	0.218894	serine/threonine-protein phosphatase 2A activator-like	GO:0000159;GO:0000413;GO:0003755;GO:0005634;GO:0005737;GO:0007052;GO:0008160;GO:0043085;GO:0043666	protein phosphatase type 2A complex;protein peptidyl-prolyl isomerization;peptidyl-prolyl cis-trans isomerase activity;nucleus;cytoplasm;mitotic spindle organization;protein tyrosine phosphatase activator activity;positive regulation of catalytic activity;regulation of phosphoprotein phosphatase activity	Cellular Component;Biological Process;Molecular Function;Cellular Component;Cellular Component;Biological Process;Molecular Function;Biological Process;Biological Process
XM_022469777.1	XP_022325485.1	black	0.215562	0.245512	-0.20628	-0.122695	0.0878994	0.213273	-0.0730683	-0.0299713	0.0299713	0.00502334	mucin-5AC-like isoform X3
XM_022469781.1	XP_022325489.1	black	0.253506	0.0244411	-0.0807965	-0.287082	0.345175	0.282065	0.0315116	0.0500389	-0.0500389	0.169418	BTB/POZ domain-containing protein KCTD6	GO:0003676;GO:0005515;GO:0051260	nucleic acid binding;protein binding;protein homooligomerization	Molecular Function;Molecular Function;Biological Process
XM_022469820.1	XP_022325528.1	black	0.159198	-0.0240726	-0.10816	0.124256	0.0103023	0.15439	-0.0975902	0.115903	-0.115903	-0.0432685	armadillo repeat-containing protein 3-like isoform X2
XM_022469834.1	XP_022325542.1	black	0.241992	0.213448	0.146689	-0.0661521	-0.29714	0.116143	0.0469182	-0.312924	0.312924	-0.0541589	uncharacterized protein LOC111125751
XM_022469894.1	XP_022325602.1	black	0.232941	-0.24707	0.145348	-0.0524234	0.15102	0.0457503	0.0761859	0.0849265	-0.0849265	0.0966076	tetratricopeptide repeat protein 28-like
XM_022469900.1	XP_022325608.1	black	0.187787	0.0817191	0.0354707	0.133302	-0.251254	0.110883	0.0886835	-0.101599	0.101599	-0.070708	Nucleoside diphosphate kinase	GO:0016301;GO:0016310	kinase activity;phosphorylation	Molecular Function;Biological Process
XM_022469924.1	XP_022325632.1	black	0.351498	-0.269377	-0.171066	0.146459	0.297663	0.395243	0.246541	0.382548	-0.382548	0.207943	28S ribosomal protein S2, mitochondrial	GO:0003735;GO:0005739;GO:0006412;GO:0015935	structural constituent of ribosome;mitochondrion;translation;small ribosomal subunit	Molecular Function;Cellular Component;Biological Process;Cellular Component
XM_022469935.1	XP_022325643.1	black	0.438523	0.019911	-0.135504	-0.00525276	0.12376	0.137359	0.0474687	0.102077	-0.102077	0.112546	Box C/D snoRNA protein 1
XM_022469950.1	XP_022325658.1	black	0.36384	0.175879	-0.101783	0.0904541	-0.16236	0.282395	0.250345	-0.0619367	0.0619367	0.293806	Monocarboxylate transporter 9	GO:0016021;GO:0055085	integral component of membrane;transmembrane transport	Cellular Component;Biological Process
XM_022469989.1	XP_022325697.1	black	0.631498	0.253146	-0.0410475	-0.286712	0.0754956	0.681802	0.548605	-0.181932	0.181932	0.432314	DNA-directed RNA polymerase III subunit RPC9	GO:0000166;GO:0003899;GO:0005666;GO:0006384	nucleotide binding;DNA-directed 5'-3' RNA polymerase activity;RNA polymerase III complex;transcription initiation from RNA polymerase III promoter	Molecular Function;Molecular Function;Cellular Component;Biological Process
XM_022469991.1	XP_022325699.1	black	0.267102	0.000528238	-0.185546	0.0406824	0.148326	0.167936	0.0213497	0.162803	-0.162803	0.149631	coiled-coil domain-containing protein 151-like
XM_022470002.1	XP_022325710.1	black	0.295725	0.0414161	-0.232864	0.345942	-0.149486	0.254146	0.29722	0.169219	-0.169219	0.254647	tRNA (cytosine(38)-C(5))-methyltransferase-like	GO:0008168;GO:0032259	methyltransferase activity;methylation	Molecular Function;Biological Process
XM_022470012.1	XP_022325720.1	black	0.716253	0.0706673	0.0342252	-0.193802	0.0881736	0.596787	0.58902	-0.0909839	0.0909839	0.458944	heat shock 70 kDa protein 12A-like
XM_022470064.1	XP_022325772.1	black	0.374585	0.149898	-0.135874	-0.00730713	-0.00379411	0.116014	0.123331	-0.00956213	0.00956213	-0.0264068	Ectoine hydroxylase
XM_022470071.1	XP_022325779.1	black	0.0377552	0.314945	-0.0335076	-0.0931606	-0.187557	0.188858	0.0604823	-0.241798	0.241798	0.0410103	DNA repair protein XRCC2	GO:0000724;GO:0003677;GO:0005524;GO:0005657;GO:0008094;GO:0033063	double-strand break repair via homologous recombination;DNA binding;ATP binding;replication fork;DNA-dependent ATPase activity;Rad51B-Rad51C-Rad51D-XRCC2 complex	Biological Process;Molecular Function;Molecular Function;Cellular Component;Molecular Function;Cellular Component
XM_022470097.1	XP_022325805.1	black	0.461147	0.0770455	-0.317609	0.111224	0.136171	0.492721	0.376138	0.213095	-0.213095	0.453276	opioid growth factor receptor-like protein 1	GO:0004985;GO:0016020;GO:0038003	opioid receptor activity;membrane;opioid receptor signaling pathway	Molecular Function;Cellular Component;Biological Process
XM_022470142.1	XP_022325850.1	black	0.222556	-0.0441048	-0.0380913	-0.0452082	0.128224	0.320688	0.395984	0.0715058	-0.0715058	0.246439	heat shock protein 30C-like
XM_022470144.1	XP_022325852.1	black	0.47552	0.352127	-0.0296022	-0.404076	0.0821878	0.241653	0.293009	-0.27726	0.27726	0.23729	probable RNA-binding protein 18	GO:0003723	RNA binding	Molecular Function
XM_022470182.1	XP_022325890.1	black	0.394693	-0.20151	-0.0699727	0.171559	0.101429	0.328156	0.218733	0.23514	-0.23514	0.146429	tubulin polyglutamylase TTLL11-like isoform X1	GO:0005524;GO:0006464	ATP binding;cellular protein modification process	Molecular Function;Biological Process
XM_022470307.1	XP_022326015.1	black	0.247904	-0.116734	-0.134252	0.263097	-0.0092237	0.221027	0.108336	0.218676	-0.218676	0.115967	chymotrypsin-like elastase family member 2A	GO:0004252;GO:0006508	serine-type endopeptidase activity;proteolysis	Molecular Function;Biological Process
XM_022470324.1	XP_022326032.1	black	0.148855	0.138493	-0.0479656	-0.0123461	-0.0771502	0.105866	0.13121	-0.0770882	0.0770882	0.181809	haloacid dehalogenase-like hydrolase domain-containing protein 3	GO:0008152;GO:0016787	metabolic process;hydrolase activity	Biological Process;Molecular Function
XM_022470361.1	XP_022326069.1	black	0.330054	0.143296	0.00489939	-0.058526	-0.0897745	0.180496	0.154689	-0.12774	0.12774	0.191536	failed axon connections homolog	GO:0016020	membrane	Cellular Component
XM_022470434.1	XP_022326142.1	black	0.0972722	0.198536	0.175298	-0.173537	-0.204067	-0.0112179	-0.0963342	-0.325252	0.325252	-0.104602	uncharacterized protein LOC111126047 isoform X2
XM_022470459.1	XP_022326167.1	black	0.0260571	-0.109287	0.25362	0.00825271	-0.158041	0.0291713	-0.0292024	-0.129021	0.129021	-0.110258	N-acetylserotonin O-methyltransferase-like protein	GO:0005515;GO:0005829;GO:0008168	protein binding;cytosol;methyltransferase activity	Molecular Function;Cellular Component;Molecular Function
XM_022470471.1	XP_022326179.1	black	0.219719	0.111246	-0.0179549	0.0561844	-0.149089	0.101148	0.0287779	-0.0800239	0.0800239	0.0278564	uncharacterized protein LOC111126075 isoform X1
XM_022470479.1	XP_022326187.1	black	0.411054	-0.286688	0.154551	-0.0369553	0.165768	0.157747	0.134797	0.110954	-0.110954	0.0295018	jmjC domain-containing protein 4-like isoform X2
XM_022470510.1	XP_022326218.1	black	0.540402	0.0221528	-0.00578874	-0.0961628	0.0799232	0.419967	0.411897	-0.0139881	0.0139881	0.268142	toll-like receptor 13	GO:0002376;GO:0007165;GO:0016021	immune system process;signal transduction;integral component of membrane	Biological Process;Biological Process;Cellular Component
XM_022470533.1	XP_022326241.1	black	0.294508	0.350757	-0.119434	-0.114377	-0.114377	0.099121	-0.0796624	-0.197039	0.197039	-0.0361454	protein inturned-like isoform X2
XM_022470583.1	XP_022326291.1	black	0.419234	-0.109764	-0.0589819	0.0979109	0.0721039	0.122244	0.191004	0.146443	-0.146443	0.0271417	neuronal acetylcholine receptor subunit alpha-6	GO:0004888;GO:0005230;GO:0016021;GO:0034220	transmembrane signaling receptor activity;extracellular ligand-gated ion channel activity;integral component of membrane;ion transmembrane transport	Molecular Function;Molecular Function;Cellular Component;Biological Process
XM_022470643.1	XP_022326351.1	black	0.384961	-0.185415	0.0538197	0.0931837	0.0372541	0.113507	-0.149847	0.112353	-0.112353	-0.136292	hyaluronan-mediated motility receptor-like
XM_022470678.1	XP_022326386.1	black	0.38181	0.0186435	0.221368	-0.0660164	-0.178757	0.114916	0.0447705	-0.210837	0.210837	-0.0178775	putative bifunctional UDP-N-acetylglucosamine transferase and deubiquitinase ALG13
XM_022470679.1	XP_022326387.1	black	0.403159	0.0872155	-0.00656979	-0.00710309	-0.0734013	0.0857874	0.0284094	-0.069343	0.069343	0.000159748	coiled-coil domain-containing protein 13-like
XM_022470683.1	XP_022326391.1	black	0.289717	-0.101969	0.128374	-0.0365029	0.00733665	0.242305	0.206705	-0.0251225	0.0251225	0.0954856	ubiquitin-conjugating enzyme E2 A	GO:0000209;GO:0000790;GO:0005524;GO:0006281;GO:0016874;GO:0033503;GO:0043161;GO:0061631	protein polyubiquitination;nuclear chromatin;ATP binding;DNA repair;ligase activity;HULC complex;proteasome-mediated ubiquitin-dependent protein catabolic process;ubiquitin conjugating enzyme activity	Biological Process;Cellular Component;Molecular Function;Biological Process;Molecular Function;Cellular Component;Biological Process;Molecular Function
XM_022470686.1	XP_022326394.1	black	0.589702	0.28688	0.119468	-0.291906	-0.117011	0.535988	0.284977	-0.352223	0.352223	0.217021	Complex III assembly factor LYRM7
XM_022470713.1	XP_022326421.1	black	0.349639	-0.0452976	-0.212191	0.36712	-0.105067	0.11912	0.112928	0.225721	-0.225721	0.0691861	transcription initiation factor TFIID subunit 5-like	GO:0003743;GO:0005669;GO:0006413	translation initiation factor activity;transcription factor TFIID complex;translational initiation	Molecular Function;Cellular Component;Biological Process
XM_022470805.1	XP_022326513.1	black	0.314025	-0.202104	-0.267384	0.264685	0.210553	0.388099	0.0946167	0.40935	-0.40935	0.174063	tetraspanin-9-like	GO:0016020	membrane	Cellular Component
XM_022470818.1	XP_022326526.1	black	0.645647	-0.040678	0.23204	-0.230886	0.0345329	0.438248	0.257424	-0.16913	0.16913	0.20419	protein lev-9-like
XM_022470840.1	XP_022326548.1	black	0.32919	-0.111172	-0.115857	0.0807715	0.14875	0.166305	0.168029	0.197699	-0.197699	0.133759	uncharacterized protein LOC111126304 isoform X2
XM_022470954.1	XP_022326662.1	black	0.519341	0.128915	0.00470655	-0.350574	0.216851	0.35765	0.19239	-0.115183	0.115183	0.194596	zinc finger protein 628-like isoform X2	GO:0003676	nucleic acid binding	Molecular Function
XM_022470970.1	XP_022326678.1	black	0.467421	0.0181884	-0.10096	0.0703379	0.0146052	0.121239	0.21451	0.0731664	-0.0731664	0.201815	uncharacterized protein LOC111126380 isoform X1	GO:0016020	membrane	Cellular Component
XM_022471066.1	XP_022326774.1	black	0.713138	0.0162064	0.151951	-0.143321	-0.0281045	0.648024	0.369099	-0.147659	0.147659	0.305644	tripartite motif-containing protein 2-like	GO:0005515;GO:0005622;GO:0008270;GO:0016874	protein binding;intracellular;zinc ion binding;ligase activity	Molecular Function;Cellular Component;Molecular Function;Molecular Function
XM_022471104.1	XP_022326812.1	black	0.718762	0.135478	0.190083	-0.393689	0.0640403	0.656259	0.449268	-0.283945	0.283945	0.300167	hyaluronan mediated motility receptor-like isoform X1
XM_022471106.1	XP_022326814.1	black	0.0811007	0.012107	0.188237	-0.0540446	-0.150348	0.0926542	0.102069	-0.176055	0.176055	0.137841	calcium-dependent protein kinase 7-like
XM_022471136.1	XP_022326844.1	black	0.437203	-0.035981	0.183999	-0.191138	0.0391632	0.210082	0.123255	-0.130905	0.130905	0.0837552	extracellular matrix protein FRAS1-like isoform X2	GO:0016311;GO:0016791;GO:0043170;GO:0044238	dephosphorylation;phosphatase activity;macromolecule metabolic process;primary metabolic process	Biological Process;Molecular Function;Biological Process;Biological Process
XM_022471150.1	XP_022326858.1	black	0.650962	0.0425696	0.01879	-0.00570559	-0.0560582	0.716059	0.526278	-0.0532006	0.0532006	0.577842	very-long-chain 3-oxoacyl-CoA reductase	GO:0005488;GO:0006486;GO:0016021;GO:0016509;GO:0016757;GO:0055114	binding;protein glycosylation;integral component of membrane;long-chain-3-hydroxyacyl-CoA dehydrogenase activity;transferase activity, transferring glycosyl groups;oxidation-reduction process	Molecular Function;Biological Process;Cellular Component;Molecular Function;Molecular Function;Biological Process
XM_022471185.1	XP_022326893.1	black	0.141254	0.0615555	0.277467	-0.247332	-0.0976585	0.304587	0.204789	-0.29716	0.29716	0.230965	zinc finger matrin-type protein 2-like	GO:0000398;GO:0003676;GO:0005681;GO:0008270;GO:0046540	mRNA splicing, via spliceosome;nucleic acid binding;spliceosomal complex;zinc ion binding;U4/U6 x U5 tri-snRNP complex	Biological Process;Molecular Function;Cellular Component;Molecular Function;Cellular Component
XM_022471194.1	XP_022326902.1	black	0.784705	0.114813	0.0480367	-0.184489	0.0206068	0.654711	0.481947	-0.141161	0.141161	0.405369	microsomal glutathione S-transferase 2	GO:0006691;GO:0008047;GO:0012505;GO:0016021;GO:0016740;GO:0043085;GO:0043231	leukotriene metabolic process;enzyme activator activity;endomembrane system;integral component of membrane;transferase activity;positive regulation of catalytic activity;intracellular membrane-bounded organelle	Biological Process;Molecular Function;Cellular Component;Cellular Component;Molecular Function;Biological Process;Cellular Component
XM_022471246.1	XP_022326954.1	black	0.357761	0.0684999	-0.134825	0.198342	-0.129117	0.111894	0.00359163	0.0596272	-0.0596272	-0.00822441	TBC1 domain family member 5-like isoform X1
XM_022471312.1	XP_022327020.1	black	0.140092	0.0715699	-0.419641	0.109161	0.247936	0.242357	-0.0487356	0.307587	-0.307587	0.211319	THAP domain-containing protein 3-like	GO:0003676	nucleic acid binding	Molecular Function
XM_022471321.1	XP_022327029.1	black	0.206234	-0.0886482	0.514133	-0.476065	0.0395226	0.342711	0.202737	-0.376019	0.376019	0.0929237	protein SET	GO:0005634;GO:0006334	nucleus;nucleosome assembly	Cellular Component;Biological Process
XM_022471386.1	XP_022327094.1	black	0.435764	-0.232285	-0.237646	0.0773229	0.39772	0.247166	0.0939333	0.409181	-0.409181	0.118535	mitochondrial ornithine transporter 1-like	GO:0016021;GO:0022857;GO:0055085	integral component of membrane;transmembrane transporter activity;transmembrane transport	Cellular Component;Molecular Function;Biological Process
XM_022471399.1	XP_022327107.1	black	0.239514	-0.499643	-0.101444	0.226001	0.377268	0.223747	0.263061	0.51963	-0.51963	0.302999	cell differentiation protein RCD1 homolog	GO:0000932;GO:0005154;GO:0005634;GO:0006402;GO:0007548;GO:0017148;GO:0019221;GO:0019900;GO:0019904;GO:0030014;GO:0031047;GO:0033138;GO:0033147;GO:0042803;GO:0045742;GO:2000327	P-body;epidermal growth factor receptor binding;nucleus;mRNA catabolic process;sex differentiation;negative regulation of translation;cytokine-mediated signaling pathway;kinase binding;protein domain specific binding;CCR4-NOT complex;gene silencing by RNA;positive regulation of peptidyl-serine phosphorylation;negative regulation of intracellular estrogen receptor signaling pathway;protein homodim…	Cellular Component;Molecular Function;Cellular Component;Biological Process;Biological Process;Biological Process;Biological Process;Molecular Function;Molecular Function;Cellular Component;Biological Process;Biological Process;Biological Process;Molecular Function;Biological Process;Biological Process
XM_022471433.1	XP_022327141.1	black	0.155737	0.136444	-0.0586011	0.1433	-0.219882	0.138244	-0.00329819	-0.0659646	0.0659646	0.000305282	protein kinase C-binding protein 1-like isoform X1	GO:0005488	binding	Molecular Function
XM_022471460.1	XP_022327168.1	black	0.234256	-0.427824	0.0989431	0.241458	0.0852948	0.306436	0.320554	0.281451	-0.281451	0.372835	uncharacterized protein LOC111126669 isoform X3	GO:0090305	nucleic acid phosphodiester bond hydrolysis	Biological Process
XM_022471526.1	XP_022327234.1	black	0.317579	-0.182796	-0.23999	0.00267909	0.425269	0.350315	0.196457	0.368616	-0.368616	0.164433	transcription termination factor 4, mitochondrial-like	GO:0003690;GO:0006355;GO:0140053	double-stranded DNA binding;regulation of transcription, DNA-templated;mitochondrial gene expression	Molecular Function;Biological Process;Biological Process
XM_022471542.1	XP_022327250.1	black	0.572639	-0.0725512	0.222568	-0.0485737	-0.10623	0.486453	0.246831	-0.133341	0.133341	0.217846	E3 ubiquitin-protein ligase TRIM71-like
XM_022471563.1	XP_022327271.1	black	0.823902	0.0303733	0.157387	-0.121976	-0.0691691	0.587631	0.373428	-0.164644	0.164644	0.309553	ankyrin repeat and SOCS box protein 14-like isoform X1	GO:0005515;GO:0016021	protein binding;integral component of membrane	Molecular Function;Cellular Component
XM_022471575.1	XP_022327283.1	black	0.395393	0.12456	-0.125211	0.0251282	-0.0217842	0.373072	0.123408	0.00288037	-0.00288037	0.138664	kelch-like protein 9
XM_022471615.1	XP_022327323.1	black	0.387214	-0.194813	-0.402054	0.0595903	0.545924	0.465399	0.383123	0.521564	-0.521564	0.374852	alpha-aspartyl dipeptidase-like	GO:0006508;GO:0008236	proteolysis;serine-type peptidase activity	Biological Process;Molecular Function
XM_022471662.1	XP_022327370.1	black	0.462108	0.156697	-0.0622778	-0.073455	-0.0196251	0.117226	0.00488892	-0.0801752	0.0801752	0.0718882	growth hormone secretagogue receptor type 1-like isoform X4	GO:0004930;GO:0007186;GO:0016021	G protein-coupled receptor activity;G protein-coupled receptor signaling pathway;integral component of membrane	Molecular Function;Biological Process;Cellular Component
XM_022471683.1	XP_022327391.1	black	0.266249	-0.457988	0.164448	0.110634	0.179369	0.154782	0.0530205	0.249796	-0.249796	-0.0398696	influenza virus NS1A-binding protein homolog A-like	GO:0005515	protein binding	Molecular Function
XM_022471753.1	XP_022327461.1	black	0.127549	-0.129082	0.014453	0.0447105	0.0696078	0.111864	0.0116846	0.0984689	-0.0984689	0.0328411	cytoplasmic dynein 1 intermediate chain 1-like isoform X4
XM_022471759.1	XP_022327467.1	black	0.235076	-0.40126	0.224809	0.0269971	0.144619	0.188129	0.16524	0.147823	-0.147823	0.273494	uncharacterized protein LOC111126852 isoform X2	GO:0016020	membrane	Cellular Component
XM_022471786.1	XP_022327494.1	black	0.375445	0.40772	-0.161843	-0.0505541	-0.191841	0.122514	0.0214556	-0.208789	0.208789	0.0302753	uncharacterized protein LOC111126876
XM_022471800.1	XP_022327508.1	black	0.681629	0.204208	-0.456473	0.191875	0.0702074	0.324905	0.192606	0.225746	-0.225746	0.196851	cell wall protein IFF6-like isoform X2
XM_022471805.1	XP_022327513.1	black	0.168811	0.299659	0.0383127	-0.17691	-0.161885	0.36962	0.314085	-0.291824	0.291824	0.0938907	trafficking protein particle complex subunit 2-like	GO:0005737;GO:0006888	cytoplasm;endoplasmic reticulum to Golgi vesicle-mediated transport	Cellular Component;Biological Process
XM_022471821.1	XP_022327529.1	black	0.703959	-0.0598548	-0.102993	0.0645649	0.100498	0.681899	0.53552	0.142178	-0.142178	0.558847	predicted protein	GO:0016020	membrane	Cellular Component
XM_022471825.1	XP_022327533.1	black	0.247337	0.11804	-0.389797	0.224006	0.0561338	0.304049	0.301104	0.241301	-0.241301	0.362587	retinoblastoma-binding protein 5 homolog isoform X1	GO:0048188	Set1C/COMPASS complex	Cellular Component
XM_022471829.1	XP_022327537.1	black	0.429459	-0.381962	-0.107961	0.26605	0.226195	0.349609	0.268933	0.423999	-0.423999	0.23804	uncharacterized protein LOC111126901 isoform X1
XM_022471863.1	XP_022327571.1	black	0.119821	-0.274178	-0.0942917	0.0782222	0.292276	0.292946	0.18669	0.319131	-0.319131	0.191899	ADAM 17-like protease	GO:0004222;GO:0006508	metalloendopeptidase activity;proteolysis	Molecular Function;Biological Process
XM_022471886.1	XP_022327594.1	black	0.294814	0.255097	0.317667	-0.183052	-0.396543	0.21626	0.0231031	-0.499239	0.499239	0.00108061	tripartite motif-containing protein 2-like	GO:0044267;GO:0140096	cellular protein metabolic process;catalytic activity, acting on a protein	Biological Process;Molecular Function
XM_022471961.1	XP_022327669.1	black	0.471516	-0.179312	-0.000556673	0.0652231	0.114658	0.114321	-0.00693838	0.154942	-0.154942	0.0417983	uncharacterized protein LOC111126995 isoform X2
XM_022471974.1	XP_022327682.1	black	0.154406	0.305358	-0.0350823	-0.208322	-0.0611989	0.112855	-0.0244344	-0.232153	0.232153	-0.0627128	uncharacterized transmembrane protein DDB_G0289901-like isoform X1
XM_022472019.1	XP_022327727.1	black	0.219758	-0.200864	0.104142	-0.238633	0.333114	0.140122	0.161296	0.0813822	-0.0813822	0.000173168	uncharacterized protein LOC111127036
XM_022472040.1	XP_022327748.1	black	0.307741	-0.218112	0.314692	-0.140715	0.0373675	0.31288	0.0953872	-0.0890195	0.0890195	0.0538723	T-box transcription factor TBX1-A-like
XM_022472045.1	XP_022327753.1	black	0.233812	0.0908381	-0.429414	0.293414	0.0543972	0.205389	0.222752	0.29959	-0.29959	0.367761	THAP domain-containing protein 1-like	GO:0003676	nucleic acid binding	Molecular Function
XM_022472092.1	XP_022327800.1	black	0.385752	0.211064	-0.00445336	-0.0534754	-0.153039	0.31294	0.0886154	-0.177883	0.177883	0.0794883	uncharacterized protein LOC111127048 isoform X5
XM_022472098.1	XP_022327806.1	black	0.334255	0.269163	-0.107019	-0.101921	-0.0579213	0.32409	0.203328	-0.137681	0.137681	0.17879	haloacid dehalogenase-like hydrolase domain-containing protein 2	GO:0016311;GO:0016791;GO:0019899;GO:0046872	dephosphorylation;phosphatase activity;enzyme binding;metal ion binding	Biological Process;Molecular Function;Molecular Function;Molecular Function
XM_022472107.1	XP_022327815.1	black	0.388702	0.192532	-0.409292	0.16417	0.0613929	0.424022	0.348415	0.19429	-0.19429	0.438453	Mitochondrial import receptor subunit TOM70	GO:0016021	integral component of membrane	Cellular Component
XM_022472159.1	XP_022327867.1	black	0.161075	-0.168939	0.0535306	0.0149046	0.0993528	0.0630069	-0.0714212	0.0984163	-0.0984163	-0.0546781	uncharacterized protein LOC111127124 isoform X3
XM_022472164.1	XP_022327872.1	black	0.639438	0.0444687	-0.308015	0.0239818	0.246189	0.59443	0.529402	0.232713	-0.232713	0.423151	heat shock 70 kDa protein 12A-like
XM_022472174.1	XP_022327882.1	black	0.31268	-0.0172724	0.172945	-0.195869	0.0364766	0.232109	0.246067	-0.137293	0.137293	0.141111	ADAM 17-like protease isoform X2	GO:0008237;GO:0016020	metallopeptidase activity;membrane	Molecular Function;Cellular Component
XM_022472243.1	XP_022327951.1	black	0.13201	-0.357966	0.231042	-0.114406	0.236361	0.232367	0.293695	0.105047	-0.105047	0.336588	WAS/WASL-interacting protein family member 1-like
XM_022472251.1	XP_022327959.1	black	0.476086	-0.0383469	0.235662	-0.238112	0.0357283	0.408188	0.28711	-0.174325	0.174325	0.185499	sphingomyelin synthase-related protein 1-like	GO:0012505;GO:0016021;GO:0016780;GO:0030148;GO:0043231;GO:0044444;GO:0044446	endomembrane system;integral component of membrane;phosphotransferase activity, for other substituted phosphate groups;sphingolipid biosynthetic process;intracellular membrane-bounded organelle;obsolete cytoplasmic part;obsolete intracellular organelle part	Cellular Component;Cellular Component;Molecular Function;Biological Process;Cellular Component;Cellular Component;Cellular Component
XM_022472255.1	XP_022327963.1	black	-0.0182664	-0.242433	0.328702	-0.109341	0.0160016	0.210096	0.109982	-0.0803984	0.0803984	0.0948344	proline-rich protein 12-like
XM_022472260.1	XP_022327968.1	black	0.395854	-0.179903	0.247659	-0.00216834	-0.0709147	0.244921	0.195391	-0.0629505	0.0629505	0.083294	multiple epidermal growth factor-like domains protein 10
XM_022472282.1	XP_022327990.1	black	0.0878765	0.0554024	0.0496397	-0.00229707	-0.103813	0.0270515	-0.105757	-0.0913984	0.0913984	-0.0239499	protein phosphatase methylesterase 1-like	GO:0006482;GO:0051723	protein demethylation;protein methylesterase activity	Biological Process;Molecular Function
XM_022472404.1	XP_022328112.1	black	0.412043	0.341539	-0.0295742	0.124061	-0.43539	0.275737	0.154154	-0.268165	0.268165	0.164817	microfibril-associated glycoprotein 4-like	GO:0016020	membrane	Cellular Component
XM_022472462.1	XP_022328170.1	black	0.377248	0.30118	-0.0866741	-0.171016	-0.0416253	0.107527	0.0572026	-0.18316	0.18316	0.0674987	temptin-like isoform X1	GO:0016020	membrane	Cellular Component
XM_022472535.1	XP_022328243.1	black	0.427273	-0.057877	0.0613815	-0.084035	0.0792103	0.369681	0.290187	-0.0041558	0.0041558	0.254806	heat shock 70 kDa protein 12A-like
XM_022472619.1	XP_022328327.1	black	0.312731	-0.0832021	0.00346965	0.0138148	0.0658431	0.330593	0.244412	0.0686138	-0.0686138	0.150265	FK506-binding protein 2 isoform X2	GO:0016853	isomerase activity	Molecular Function
XM_022472634.1	XP_022328342.1	black	0.10803	0.164521	0.111675	-0.225099	-0.0534992	-0.0678788	0.0920962	-0.239973	0.239973	0.0401688	predicted protein
XM_022472689.1	XP_022328397.1	black	0.112406	-0.191948	-0.00272957	0.273469	-0.0787327	0.120981	0.138206	0.167737	-0.167737	0.0444472	E3 ubiquitin-protein ligase RFWD3-like isoform X1	GO:0003677;GO:0004842;GO:0005634;GO:0016567;GO:0036297	DNA binding;ubiquitin-protein transferase activity;nucleus;protein ubiquitination;interstrand cross-link repair	Molecular Function;Molecular Function;Cellular Component;Biological Process;Biological Process
XM_022472696.1	XP_022328404.1	black	0.233107	0.144564	0.172908	-0.0395796	-0.281611	0.278965	0.200544	-0.27666	0.27666	0.235657	OTU domain-containing protein 4-like
XM_022472713.1	XP_022328421.1	black	0.234394	0.255313	-0.398308	0.0123002	0.139262	0.0788848	-0.0679605	0.130549	-0.130549	-0.117418	epidermal growth factor receptor-like	GO:0004714;GO:0005524;GO:0007169;GO:0016020;GO:0018108	transmembrane receptor protein tyrosine kinase activity;ATP binding;transmembrane receptor protein tyrosine kinase signaling pathway;membrane;peptidyl-tyrosine phosphorylation	Molecular Function;Molecular Function;Biological Process;Cellular Component;Biological Process
XM_022472722.1	XP_022328430.1	black	0.732402	-0.0193396	0.0520417	0.0290016	-0.0628231	0.520506	0.409692	-0.0291323	0.0291323	0.255641	peroxiredoxin-6-like [Crassostrea virginica]
XM_022472798.1	XP_022328506.1	black	0.527384	-0.185615	0.13436	-0.143611	0.191977	0.318901	0.159957	0.0416599	-0.0416599	0.255753	ADAM 17-like protease	GO:0008237;GO:0016020	metallopeptidase activity;membrane	Molecular Function;Cellular Component
XM_022472807.1	XP_022328515.1	black	0.782138	0.157666	0.047986	-0.0301192	-0.176564	0.374984	0.224764	-0.178028	0.178028	0.197075	organic cation transporter protein	GO:0016021;GO:0022857;GO:0055085	integral component of membrane;transmembrane transporter activity;transmembrane transport	Cellular Component;Molecular Function;Biological Process
XM_022472839.1	XP_022328547.1	black	0.218451	-0.348424	0.17665	-0.260839	0.428814	0.211606	0.0848144	0.144687	-0.144687	0.0370846	uncharacterized protein LOC111127595 [Crassostrea virginica]
XM_022472864.1	XP_022328572.1	black	0.530854	0.120256	-0.14151	-0.0716627	0.0959601	0.335126	0.191954	0.0209287	-0.0209287	0.25028	uncharacterized protein LOC111127602
XM_022472883.1	XP_022328591.1	black	0.315938	-0.291458	-0.496487	0.352719	0.445905	0.283448	0.217488	0.6879	-0.6879	0.162695	uncharacterized protein LOC111127620	GO:0016020	membrane	Cellular Component
XM_022472896.1	XP_022328604.1	black	0.213457	0.174507	0.174211	-0.110957	-0.241508	0.165646	0.125423	-0.303598	0.303598	0.0648	coiled-coil domain-containing protein 103-like
XM_022472900.1	XP_022328608.1	black	0.0588872	0.420434	-0.00337557	-0.332901	-0.0840847	-0.00213139	-0.142358	-0.359174	0.359174	-0.107959	uncharacterized protein LOC111127641
XM_022472916.1	XP_022328624.1	black	0.331971	0.275421	-0.112361	0.341891	-0.502534	0.137635	0.195223	-0.138371	0.138371	0.073785	protein wech-like
XM_022472918.1	XP_022328626.1	black	0.736143	0.0821193	0.18634	-0.168374	-0.104093	0.48124	0.238407	-0.234692	0.234692	0.147655	tripartite motif-containing protein 2-like	GO:0004383;GO:0004672;GO:0005524;GO:0006182;GO:0006468;GO:0016021;GO:0035556	guanylate cyclase activity;protein kinase activity;ATP binding;cGMP biosynthetic process;protein phosphorylation;integral component of membrane;intracellular signal transduction	Molecular Function;Molecular Function;Molecular Function;Biological Process;Biological Process;Cellular Component;Biological Process
XM_022472926.1	XP_022328634.1	black	0.143599	0.191201	-0.160883	0.142976	-0.169833	0.178702	0.0983516	-0.0231338	0.0231338	0.139488	trichohyalin-like isoform X1
XM_022472931.1	XP_022328639.1	black	0.101495	0.0949771	0.054792	-0.138951	-0.0119968	0.213184	0.221109	-0.13002	0.13002	0.138896	Actin-related protein 3	GO:0005524;GO:0005885;GO:0034314	ATP binding;Arp2/3 protein complex;Arp2/3 complex-mediated actin nucleation	Molecular Function;Cellular Component;Biological Process
XM_022472988.1	XP_022328696.1	black	0.191375	0.0158387	0.0194083	0.0527543	-0.0884187	0.125505	0.2305	-0.0307198	0.0307198	0.23983	peptidase inhibitor 16	GO:0003676;GO:0045786;GO:0110165	nucleic acid binding;negative regulation of cell cycle;cellular anatomical entity	Molecular Function;Biological Process;Cellular Component
XM_022473011.1	XP_022328719.1	black	0.225675	0.368278	-0.618468	0.387661	-0.124168	0.181378	0.159037	0.226961	-0.226961	0.207256	28S ribosomal protein S11, mitochondrial-like isoform X2	GO:0003723;GO:0043229;GO:0044444	RNA binding;intracellular organelle;obsolete cytoplasmic part	Molecular Function;Cellular Component;Cellular Component
XM_022473047.1	XP_022328755.1	black	0.0526305	0.0956417	-0.175127	-0.0710899	0.154342	0.0894351	0.163686	0.0717095	-0.0717095	0.267336	RNA polymerase II-associated factor 1 homolog	GO:0006368;GO:0016570;GO:0016593	transcription elongation from RNA polymerase II promoter;histone modification;Cdc73/Paf1 complex	Biological Process;Biological Process;Cellular Component
XM_022473089.1	XP_022328797.1	black	0.176898	-0.0603241	0.0658668	-0.0047098	-0.00224959	0.254153	0.154789	-0.00599452	0.00599452	0.143746	mitochondrial uncoupling protein 2-like	GO:0005739;GO:0006839;GO:0016020;GO:0022857;GO:0055085;GO:0070887	mitochondrion;mitochondrial transport;membrane;transmembrane transporter activity;transmembrane transport;cellular response to chemical stimulus	Cellular Component;Biological Process;Cellular Component;Molecular Function;Biological Process;Biological Process
XM_022473090.1	XP_022328798.1	black	0.305795	-0.107382	-0.0303671	0.213173	-0.0747713	0.0420487	-0.0809831	0.119214	-0.119214	-0.0525229	protein YIF1B-B-like isoform X1	GO:0016021	integral component of membrane	Cellular Component
XM_022473091.1	XP_022328799.1	black	0.237164	-0.193077	0.19315	-0.0330413	0.0288132	0.0227508	0.0184175	-0.00364191	0.00364191	0.0140341	protein YIF1B-B-like isoform X2	GO:0016021	integral component of membrane	Cellular Component
XM_022473098.1	XP_022328806.1	black	0.439626	-0.135023	-0.209666	0.30693	0.042269	0.453438	0.310582	0.300785	-0.300785	0.341496	girdin isoform X1
XM_022473146.1	XP_022328854.1	black	0.387021	0.157624	-0.238635	-0.109285	0.195428	0.289008	0.248053	0.0742004	-0.0742004	0.182068	coadhesin-like isoform X2
XM_022473148.1	XP_022328856.1	black	0.401256	0.074904	-0.0369078	0.119237	-0.156439	0.0681973	0.180796	-0.0320446	0.0320446	0.139551	uncharacterized protein LOC111127860
XM_022473155.1	XP_022328863.1	black	0.303766	0.0801728	-0.0724404	-0.0286309	0.0224565	-0.0496154	-0.0614314	-0.00531833	0.00531833	0.0373877	E3 ubiquitin-protein ligase HECTD1 isoform X6	GO:0004842;GO:0016567;GO:0016874;GO:0046872	ubiquitin-protein transferase activity;protein ubiquitination;ligase activity;metal ion binding	Molecular Function;Biological Process;Molecular Function;Molecular Function
XM_022473162.1	XP_022328870.1	black	0.343956	-0.172366	0.096475	-0.151869	0.225685	0.438504	0.262465	0.0635819	-0.0635819	0.167482	GTP cyclohydrolase 1	GO:0003934;GO:0005525;GO:0005737;GO:0006729;GO:0008270;GO:0046654	GTP cyclohydrolase I activity;GTP binding;cytoplasm;tetrahydrobiopterin biosynthetic process;zinc ion binding;tetrahydrofolate biosynthetic process	Molecular Function;Molecular Function;Cellular Component;Biological Process;Molecular Function;Biological Process
XM_022473177.1	XP_022328885.1	black	0.70578	0.00895855	-0.144866	-0.0943257	0.233349	0.507642	0.338875	0.119748	-0.119748	0.327037	serologically defined colon cancer antigen 8 homolog	GO:0005813;GO:0006811;GO:0007098;GO:0016020;GO:0055085	centrosome;ion transport;centrosome cycle;membrane;transmembrane transport	Cellular Component;Biological Process;Biological Process;Cellular Component;Biological Process
XM_022473184.1	XP_022328892.1	black	0.247514	0.27586	0.31391	-0.362135	-0.234387	0.141296	-0.0123733	-0.513818	0.513818	-0.0996431	usherin-like isoform X1
XM_022473195.1	XP_022328903.1	black	0.038759	-0.161386	0.244757	-0.320222	0.231587	0.153116	0.162307	-0.0763465	0.0763465	0.0525276	uncharacterized protein LOC111127895 isoform X2
XM_022473206.1	XP_022328914.1	black	0.379723	-0.229717	0.152933	0.071625	0.00186889	0.181545	0.160879	0.0633044	-0.0633044	0.0812287	DDB1- and CUL4-associated factor 12-like
XM_022473215.1	XP_022328923.1	black	0.245729	0.133889	-0.139401	0.0472454	-0.0387358	0.202049	0.0310509	0.00732985	-0.00732985	0.128851	myosin-I heavy chain isoform X2	GO:0003774;GO:0003779;GO:0005524;GO:0016459	motor activity;actin binding;ATP binding;myosin complex	Molecular Function;Molecular Function;Molecular Function;Cellular Component
XM_022473216.1	XP_022328924.1	black	0.371353	-0.0283775	0.0585974	0.132056	-0.163536	0.0900075	0.173241	-0.0271157	0.0271157	0.121784	myosin-I heavy chain isoform X1
XM_022473258.1	XP_022328966.1	black	0.0742436	0.0484773	0.186769	-0.277567	0.0383035	0.237553	0.235065	-0.206091	0.206091	0.0888498	AP-2 complex subunit sigma	GO:0006886;GO:0008565;GO:0016192;GO:0030122	intracellular protein transport;obsolete protein transporter activity;vesicle-mediated transport;AP-2 adaptor complex	Biological Process;Molecular Function;Biological Process;Cellular Component
XM_022473265.1	XP_022328973.1	black	0.18414	-0.263252	0.132569	-0.0613179	0.189149	0.296466	0.145192	0.110108	-0.110108	0.184877	sulfotransferase family cytosolic 1B member 1-like	GO:0008146	sulfotransferase activity	Molecular Function
XM_022473298.1	XP_022329006.1	black	0.337494	-0.123877	-0.251349	0.0382268	0.342405	0.333249	0.407382	0.32786	-0.32786	0.344366	SUMO-activating enzyme subunit 1	GO:0005737;GO:0008022;GO:0016925;GO:0019948;GO:0031510	cytoplasm;protein C-terminus binding;protein sumoylation;SUMO activating enzyme activity;SUMO activating enzyme complex	Cellular Component;Molecular Function;Biological Process;Molecular Function;Cellular Component
XM_022473302.1	XP_022329010.1	black	0.354633	-0.0472621	-0.0367381	0.0537707	0.0310197	0.416653	0.355265	0.0730348	-0.0730348	0.187905	transcriptional repressor protein YY1-like isoform X2	GO:0003676	nucleic acid binding	Molecular Function
XM_022473306.1	XP_022329014.1	black	0.351897	-0.0298413	-0.251553	0.109568	0.177236	0.216852	0.215458	0.247041	-0.247041	0.150524	WD repeat-containing and planar cell polarity effector protein fritz homolog	GO:0007283;GO:0045184	spermatogenesis;establishment of protein localization	Biological Process;Biological Process
XM_022473337.1	XP_022329045.1	black	0.376401	0.167796	0.0393633	-0.150564	-0.0574419	0.253085	0.15946	-0.179168	0.179168	0.0570469	arrestin domain-containing protein 17-like
XM_022473390.1	XP_022329098.1	black	0.362527	-0.176484	-0.25259	0.348971	0.0855354	0.272704	0.251171	0.374265	-0.374265	0.241249	40S ribosomal protein S12, mitochondrial	GO:0003735;GO:0006412;GO:0015935	structural constituent of ribosome;translation;small ribosomal subunit	Molecular Function;Biological Process;Cellular Component
XM_022473407.1	XP_022329115.1	black	0.506115	-0.00593022	-0.00302896	0.0829245	-0.0739002	0.193633	0.0365019	0.00777316	-0.00777316	0.0963786	dmX-like protein 2 isoform X8
XM_022473430.1	XP_022329138.1	black	0.0873604	0.170089	0.104001	-0.13008	-0.146246	0.16349	0.00424409	-0.238015	0.238015	0.00674428	myb-related transcription factor, partner of profilin-like
XM_022473458.1	XP_022329166.1	black	0.382204	0.298547	-0.63627	0.249699	0.101709	0.215436	0.2394	0.302688	-0.302688	0.255294	gamma-glutamyl hydrolase-like	GO:0006508;GO:0034722	proteolysis;gamma-glutamyl-peptidase activity	Biological Process;Molecular Function
XM_022473471.1	XP_022329179.1	black	0.0399607	0.263349	0.191699	-0.142953	-0.316217	0.183617	0.27987	-0.39551	0.39551	0.261283	fibrous sheath CABYR-binding protein isoform X1
XM_022473492.1	XP_022329200.1	black	0.232115	0.440314	0.0843547	-0.234234	-0.292248	0.233825	0.132281	-0.453489	0.453489	0.0820336	DTW domain-containing protein 2
XM_022473527.1	XP_022329235.1	black	0.288877	-0.307975	-0.104125	0.252237	0.162102	0.0811699	0.0200508	0.356893	-0.356893	0.0570502	amine oxidase [flavin-containing] A	GO:0005515;GO:0005739;GO:0008270;GO:0016020;GO:0016491;GO:0034641;GO:0055114;GO:0097164;GO:1901160	protein binding;mitochondrion;zinc ion binding;membrane;oxidoreductase activity;cellular nitrogen compound metabolic process;oxidation-reduction process;ammonium ion metabolic process;primary amino compound metabolic process	Molecular Function;Cellular Component;Molecular Function;Cellular Component;Molecular Function;Biological Process;Biological Process;Biological Process;Biological Process
XM_022473554.1	XP_022329262.1	black	0.34064	0.0459717	-0.0960618	0.181545	-0.129389	0.0635067	0.0264323	0.0449251	-0.0449251	0.0988989	kynurenine/alpha-aminoadipate aminotransferase, mitochondrial-like	GO:0008483;GO:0009058;GO:0030170	transaminase activity;biosynthetic process;pyridoxal phosphate binding	Molecular Function;Biological Process;Molecular Function
XM_022473557.1	XP_022329265.1	black	0.249207	-0.212412	0.1866	-0.104769	0.126566	0.108566	0.020241	0.0187758	-0.0187758	0.0283311	mediator of RNA polymerase II transcription subunit 6 isoform X1	GO:0001128;GO:0006357;GO:0016592;GO:0051123;GO:0070847	obsolete RNA polymerase II transcription coactivator activity involved in preinitiation complex assembly;regulation of transcription by RNA polymerase II;mediator complex;RNA polymerase II preinitiation complex assembly;core mediator complex	Molecular Function;Biological Process;Cellular Component;Biological Process;Cellular Component
XM_022473615.1	XP_022329323.1	black	0.277226	-0.163468	0.336021	-0.183513	0.00373246	0.183961	0.221873	-0.154855	0.154855	0.0374541	zinc finger and BTB domain-containing protein 49-like isoform X7
XM_022473626.1	XP_022329334.1	black	-0.0778174	0.237559	0.191277	-0.236597	-0.196352	0.126513	0.15365	-0.372924	0.372924	-0.0299431	protein farnesyltransferase subunit beta-like	GO:0004660;GO:0005965;GO:0008270;GO:0018343	protein farnesyltransferase activity;protein farnesyltransferase complex;zinc ion binding;protein farnesylation	Molecular Function;Cellular Component;Molecular Function;Biological Process
XM_022473639.1	XP_022329347.1	black	0.350636	0.146704	-0.0890069	0.166235	-0.222017	0.37155	0.262833	-0.0480484	0.0480484	0.238114	protein amalgam-like	GO:0016020	membrane	Cellular Component
XM_022473668.1	XP_022329376.1	black	0.231948	-0.215613	0.0674226	-0.0402326	0.186973	0.0892285	0.0184007	0.126396	-0.126396	0.00911709	uncharacterized protein LOC111128183 isoform X3
XM_022473688.1	XP_022329396.1	black	0.548522	0.181647	-0.631232	0.22791	0.235252	0.345118	0.287221	0.398947	-0.398947	0.320053	F-box/WD repeat-containing protein 5	GO:0005515	protein binding	Molecular Function
XM_022473759.1	XP_022329467.1	black	0.145312	0.0697376	0.214787	-0.144572	-0.144572	0.125288	0.240732	-0.249056	0.249056	0.116595	aspartate, glycine, lysine and serine-rich protein-like isoform X3
XM_022473767.1	XP_022329475.1	black	0.0799519	0.371751	-0.150684	-0.0735216	-0.144304	0.125056	0.0340764	-0.187626	0.187626	0.0250316	ankyrin repeat and death domain-containing protein 1A-like isoform X1	GO:0007165;GO:0016020	signal transduction;membrane	Biological Process;Cellular Component
XM_022473780.1	XP_022329488.1	black	0.564063	0.155629	0.191461	-0.532583	0.181376	0.399995	0.276987	-0.302515	0.302515	0.137937	activated RNA polymerase II transcriptional coactivator p15-like	GO:0003677;GO:0006355;GO:0044424	DNA binding;regulation of transcription, DNA-templated;obsolete intracellular part	Molecular Function;Biological Process;Cellular Component
XM_022473789.1	XP_022329497.1	black	0.212816	-0.0376823	0.064298	-0.0782845	0.050286	0.252998	0.135415	-0.0241167	0.0241167	0.168103	aquaporin-10-like isoform X3	GO:0015267;GO:0016021;GO:0055085	channel activity;integral component of membrane;transmembrane transport	Molecular Function;Cellular Component;Biological Process
XM_022473795.1	XP_022329503.1	black	0.315186	-0.065389	0.0283347	0.0267227	0.00972223	0.294065	0.27165	0.0313921	-0.0313921	0.307567	solute carrier family 25 member 44	GO:0016021;GO:0022857;GO:0055085	integral component of membrane;transmembrane transporter activity;transmembrane transport	Cellular Component;Molecular Function;Biological Process
XM_022473796.1	XP_022329504.1	black	0.247559	-0.308305	0.207253	-0.329917	0.426512	0.24871	0.0721185	0.083202	-0.083202	0.12765	Death domain-containing protein CRADD	GO:0002020;GO:0042981;GO:0070513	protease binding;regulation of apoptotic process;death domain binding	Molecular Function;Biological Process;Molecular Function
XM_022473849.1	XP_022329557.1	black	0.433535	-0.0723364	0.143724	0.00500808	-0.0794873	0.103524	-0.0150343	-0.0641532	0.0641532	-0.155477	mitogen-activated protein kinase-binding protein 1-like isoform X1	GO:0016301;GO:0016310	kinase activity;phosphorylation	Molecular Function;Biological Process
XM_022473853.1	XP_022329561.1	black	0.256179	0.342432	-0.103336	0.103381	-0.340254	0.234326	0.245305	-0.204033	0.204033	0.285567	uncharacterized protein LOC111128298
XM_022473860.1	XP_022329568.1	black	0.160921	-0.331952	0.135871	0.30152	-0.108361	0.104098	0.16911	0.166379	-0.166379	0.0632099	5-formyltetrahydrofolate cyclo-ligase	GO:0005524;GO:0030272;GO:0046872	ATP binding;5-formyltetrahydrofolate cyclo-ligase activity;metal ion binding	Molecular Function;Molecular Function;Molecular Function
XM_022473902.1	XP_022329610.1	black	0.610942	0.215989	-0.0539932	-0.176628	0.0157936	0.387491	0.361849	-0.138536	0.138536	0.34919	death domain-containing protein CRADD-like	GO:0002020;GO:0042981;GO:0070513	protease binding;regulation of apoptotic process;death domain binding	Molecular Function;Biological Process;Molecular Function
XM_022473955.1	XP_022329663.1	black	0.286129	0.09114	-0.331589	0.341484	-0.0939031	0.132659	0.143913	0.213255	-0.213255	0.0886979	Hydrolethalus syndrome protein 1-like	GO:0043226;GO:0044464	organelle;obsolete cell part	Cellular Component;Cellular Component
XM_022473968.1	XP_022329676.1	black	0.142665	-0.220393	0.0890292	0.160595	-0.0311462	0.278224	0.184285	0.111502	-0.111502	0.186788	CREB-regulated transcription coactivator 1-like isoform X1	GO:0005634;GO:0005737;GO:0032793	nucleus;cytoplasm;positive regulation of CREB transcription factor activity	Cellular Component;Cellular Component;Biological Process
XM_022474008.1	XP_022329716.1	black	0.506589	0.044858	0.0308133	0.0364488	-0.112783	0.259993	0.0870023	-0.0657508	0.0657508	0.186039	lysoplasmalogenase-like protein TMEM86A	GO:0016021	integral component of membrane	Cellular Component
XM_022474027.1	XP_022329735.1	black	0.143355	-0.292333	0.0848998	-0.0983254	0.303933	0.133627	0.0765162	0.177101	-0.177101	0.0970355	uncharacterized protein LOC111128426	GO:0016020	membrane	Cellular Component
XM_022474062.1	XP_022329770.1	black	0.736705	-0.0681609	0.139326	-0.0799046	0.00574311	0.528795	0.223845	-0.0638795	0.0638795	0.21732	dimethylaniline monooxygenase [N-oxide-forming] 2-like	GO:0004499;GO:0005789;GO:0016021;GO:0031090;GO:0050660;GO:0050661;GO:0055114	N,N-dimethylaniline monooxygenase activity;endoplasmic reticulum membrane;integral component of membrane;organelle membrane;flavin adenine dinucleotide binding;NADP binding;oxidation-reduction process	Molecular Function;Cellular Component;Cellular Component;Cellular Component;Molecular Function;Molecular Function;Biological Process
XM_022474092.1	XP_022329800.1	black	0.4458	0.139146	-0.604476	0.348244	0.130087	0.397891	0.328351	0.412014	-0.412014	0.411327	Translin-associated protein X	GO:0043565	sequence-specific DNA binding	Molecular Function
XM_022474107.1	XP_022329815.1	black	0.175036	-0.0731092	-0.199688	0.134036	0.143055	0.446866	0.365663	0.238675	-0.238675	0.297022	Organic cation transporter-like protein	GO:0016021;GO:0022857;GO:0055085	integral component of membrane;transmembrane transporter activity;transmembrane transport	Cellular Component;Molecular Function;Biological Process
XM_022474290.1	XP_022329998.1	black	0.385929	-0.0846217	0.100036	-0.0560981	0.038532	0.280491	0.101206	-0.0151307	0.0151307	0.15375	uncharacterized protein LOC111128586
XM_022474320.1	XP_022330028.1	black	0.376658	0.0809661	0.129439	-0.141888	-0.0713007	0.208826	0.17288	-0.183632	0.183632	0.0407957	homeobox protein OTX2-B	GO:0005634;GO:0006355;GO:0043565	nucleus;regulation of transcription, DNA-templated;sequence-specific DNA binding	Cellular Component;Biological Process;Molecular Function
XM_022474334.1	XP_022330042.1	black	0.40439	-0.170762	-0.0553522	-0.00316031	0.230465	0.276418	0.0893403	0.19579	-0.19579	0.141371	aspartate, glycine, lysine and serine-rich protein-like isoform X2
XM_022474448.1	XP_022330156.1	black	0.646212	0.326646	0.163412	-0.217107	-0.276466	0.383268	0.0959743	-0.425142	0.425142	0.00897147	sex peptide receptor	GO:0007186;GO:0008528;GO:0016021	G protein-coupled receptor signaling pathway;G protein-coupled peptide receptor activity;integral component of membrane	Biological Process;Molecular Function;Cellular Component
XM_022474469.1	XP_022330177.1	black	0.347886	0.272943	-0.108294	0.0460095	-0.208329	0.270753	0.169034	-0.139815	0.139815	0.218723	major facilitator superfamily domain-containing protein 3-like	GO:0016021;GO:0055085	integral component of membrane;transmembrane transport	Cellular Component;Biological Process
XM_022474482.1	XP_022330190.1	black	0.30949	0.0097068	-0.164262	0.0694073	0.0886806	0.160871	-0.00331146	0.13617	-0.13617	0.143706	galactose-1-phosphate uridylyltransferase	GO:0008108;GO:0008270;GO:0033499	UDP-glucose:hexose-1-phosphate uridylyltransferase activity;zinc ion binding;galactose catabolic process via UDP-galactose	Molecular Function;Molecular Function;Biological Process
XM_022474524.1	XP_022330232.1	black	0.442853	0.0572823	-0.0765938	-0.231154	0.252113	0.269574	0.0292553	0.0180531	-0.0180531	0.0699161	Coiled-coil domain-containing protein 122
XM_022474594.1	XP_022330302.1	black	0.232771	-0.0106284	0.049943	0.0770428	-0.117432	0.398646	0.226112	-0.0347892	0.0347892	0.230734	solute carrier family 25 member 45-like	GO:0016021;GO:0022857;GO:0055085	integral component of membrane;transmembrane transporter activity;transmembrane transport	Cellular Component;Molecular Function;Biological Process
XM_022474599.1	XP_022330307.1	black	0.147205	-0.0352363	0.0671184	0.120537	-0.153863	0.212988	0.0591213	-0.0287053	0.0287053	0.111047	serine protease inhibitor Cvsi-2-like
XM_022474627.1	XP_022330335.1	black	0.471688	0.0154371	-0.190326	0.16096	0.0180228	0.0841249	0.0307096	0.154168	-0.154168	0.0809689	organic cation transporter protein-like	GO:0016021;GO:0022857;GO:0055085	integral component of membrane;transmembrane transporter activity;transmembrane transport	Cellular Component;Molecular Function;Biological Process
XM_022474741.1	XP_022330449.1	black	0.189681	-0.141002	0.00451179	0.102592	0.033801	0.0222577	-0.0070796	0.117483	-0.117483	0.00172795	uncharacterized protein LOC111128846
XM_022474758.1	XP_022330466.1	black	0.256398	0.0795126	0.226975	-0.263297	-0.0480723	0.140734	0.0990805	-0.2682	0.2682	0.088284	C-myc promoter-binding protein-like isoform X1	GO:0016021	integral component of membrane	Cellular Component
XM_022474762.1	XP_022330470.1	black	0.216371	0.0347954	0.189046	-0.0915721	-0.136336	0.407143	0.167443	-0.19631	0.19631	0.248521	C-myc promoter-binding protein-like isoform X1	GO:0016021	integral component of membrane	Cellular Component
XM_022474813.1	XP_022330521.1	black	0.267991	-0.0972448	-0.101544	0.298217	-0.0972448	0.0842738	0.173468	0.173109	-0.173109	0.248313	casein kinase I-like isoform X1
XM_022474825.1	XP_022330533.1	black	0.260157	0.343011	-0.178651	-0.00117621	-0.159341	0.0490699	-0.0657481	-0.138263	0.138263	-0.09164	casein kinase I-like isoform X15
XM_022474832.1	XP_022330540.1	black	0.384939	-0.0786731	0.0499114	0.140027	-0.112339	0.129159	0.0782808	0.0238494	-0.0238494	0.0689293	casein kinase I-like isoform X18
XM_022474855.1	XP_022330563.1	black	0.332151	-0.142306	-0.0859642	0.112921	0.117198	0.185152	0.0915465	0.198215	-0.198215	0.0981841	methyltransferase-like protein 25	GO:0016020;GO:0016740	membrane;transferase activity	Cellular Component;Molecular Function
XM_022474898.1	XP_022330606.1	black	0.181893	0.187412	-0.237754	0.0110686	0.0443873	0.157211	0.1282	0.0477673	-0.0477673	0.0780543	speedy protein A-like isoform X1
XM_022474929.1	XP_022330637.1	black	0.234152	-0.293923	0.00791896	-0.0890881	0.374922	0.218333	0.16596	0.246205	-0.246205	0.210258	histone H4-like	GO:0000786;GO:0003677;GO:0005634;GO:0006334;GO:0006352;GO:0046982	nucleosome;DNA binding;nucleus;nucleosome assembly;DNA-templated transcription, initiation;protein heterodimerization activity	Cellular Component;Molecular Function;Cellular Component;Biological Process;Biological Process;Molecular Function
XM_022474950.1	XP_022330658.1	black	0.295321	0.0150127	0.284252	-0.17071	-0.134668	0.202419	0.263172	-0.26304	0.26304	0.140507	galectin
XM_022474951.1	XP_022330659.1	black	0.229237	0.0205577	0.00871903	0.107256	-0.13672	0.165983	0.267829	-0.0253792	0.0253792	0.192374	galectin
XM_022474980.1	XP_022330688.1	black	0.349086	-0.00382914	0.231363	-0.162931	-0.0695792	0.141198	-0.0440167	-0.200274	0.200274	-0.0408411	nesprin-1-like isoform X1
XM_022475022.1	XP_022330730.1	black	0.0286903	0.107576	-0.0629599	-0.0957472	0.0524849	0.031079	0.00966538	-0.0372643	0.0372643	0.128019	nesprin-1-like isoform X1	GO:0016021	integral component of membrane	Cellular Component
XM_022475073.1	XP_022330781.1	black	0.776154	0.147849	-0.0816382	-0.0143081	-0.0501469	0.463659	0.276865	-0.0555188	0.0555188	0.20723	calmodulin-like isoform X1	GO:0009987;GO:0065007	cellular process;biological regulation	Biological Process;Biological Process
XM_022475109.1	XP_022330817.1	black	0.240931	-0.240632	0.0291315	0.325781	-0.114908	0.171079	0.222976	0.181637	-0.181637	0.214981	cyclic AMP-responsive element-binding protein 3-like protein 3-B isoform X2	GO:0000977;GO:0003700;GO:0034976;GO:0043231;GO:0045944;GO:0046983	RNA polymerase II regulatory region sequence-specific DNA binding;DNA-binding transcription factor activity;response to endoplasmic reticulum stress;intracellular membrane-bounded organelle;positive regulation of transcription by RNA polymerase II;protein dimerization activity	Molecular Function;Molecular Function;Biological Process;Cellular Component;Biological Process;Molecular Function
XM_022475140.1	XP_022330848.1	black	0.33685	-0.400016	0.114202	0.0990906	0.184267	0.356803	0.38118	0.244072	-0.244072	0.466909	pre-mRNA-processing factor 39-like isoform X1	GO:0005684;GO:0006397	U2-type spliceosomal complex;mRNA processing	Cellular Component;Biological Process
XM_022475141.1	XP_022330849.1	black	0.45143	-0.193487	0.148349	-0.0137133	0.0556607	0.34786	0.366606	0.0361317	-0.0361317	0.312191	pre-mRNA-processing factor 39-like isoform X1	GO:0005684;GO:0006397	U2-type spliceosomal complex;mRNA processing	Cellular Component;Biological Process
XM_022475199.1	XP_022330907.1	black	0.357154	0.151382	-0.656624	0.477964	0.0414003	0.211593	0.0609794	0.447358	-0.447358	0.108275	MAP3K12-binding inhibitory protein 1 isoform X2
XM_022475255.1	XP_022330963.1	black	0.82796	-0.0413097	0.117339	-0.14781	0.0692573	0.56485	0.311239	-0.067662	0.067662	0.28901	protein phosphatase 1 regulatory subunit 36-like isoform X2	GO:0010923;GO:0019902	negative regulation of phosphatase activity;phosphatase binding	Biological Process;Molecular Function
XM_022475258.1	XP_022330966.1	black	0.23539	0.0282943	0.0291815	0.0776012	-0.135705	0.133549	-0.0409551	-0.0500478	0.0500478	0.0289816	protein numb-like isoform X4	GO:0042073;GO:0043226	intraciliary transport;organelle	Biological Process;Cellular Component
XM_022475319.1	XP_022331027.1	black	0.569062	-0.181265	0.180707	-0.151148	0.147819	0.544336	0.528652	-0.00286746	0.00286746	0.494297	protein kintoun	GO:0005737;GO:0060285;GO:0070286	cytoplasm;cilium-dependent cell motility;axonemal dynein complex assembly	Cellular Component;Biological Process;Biological Process
XM_022475399.1	XP_022331107.1	black	0.209626	-0.371542	0.134122	-0.0402013	0.274736	0.19766	0.0534443	0.202018	-0.202018	0.114499	neurexin-1-like isoform X1	GO:0016021	integral component of membrane	Cellular Component
XM_022475437.1	XP_022331145.1	black	0.813359	0.0265993	0.171341	-0.141641	-0.0599845	0.492615	0.216575	-0.173672	0.173672	0.150327	neuronal acetylcholine receptor subunit alpha-10-like	GO:0005230;GO:0005886;GO:0006811;GO:0016021;GO:0038023;GO:0045202;GO:0060078	extracellular ligand-gated ion channel activity;plasma membrane;ion transport;integral component of membrane;signaling receptor activity;synapse;regulation of postsynaptic membrane potential	Molecular Function;Cellular Component;Biological Process;Cellular Component;Molecular Function;Cellular Component;Biological Process
XM_022475528.1	XP_022331236.1	black	0.845032	0.204748	0.202828	-0.250384	-0.161554	0.589818	0.423301	-0.354825	0.354825	0.277594	acylphosphatase-1 isoform X2	GO:0003998	acylphosphatase activity	Molecular Function
XM_022475529.1	XP_022331237.1	black	0.227576	-0.167172	0.0468643	-0.00847026	0.12777	0.135645	0.0938785	0.10276	-0.10276	0.106757	UPF0235 protein C15orf40 homolog
XM_022475560.1	XP_022331268.1	black	0.135386	0.103257	-0.0892008	0.0264603	-0.0385976	-0.030268	-0.0145059	-0.0104545	0.0104545	-0.0012638	uncharacterized protein LOC111129277 isoform X4	GO:0005576;GO:0006030;GO:0008061;GO:0016021	extracellular region;chitin metabolic process;chitin binding;integral component of membrane	Cellular Component;Biological Process;Molecular Function;Cellular Component
XM_022475589.1	XP_022331297.1	black	0.455349	0.0305643	0.0277798	0.141942	-0.200884	0.333868	0.369121	-0.0507698	0.0507698	0.366686	5'-AMP-activated protein kinase subunit beta-1-like isoform X1	GO:0005515;GO:0016301;GO:0016310;GO:0050790	protein binding;kinase activity;phosphorylation;regulation of catalytic activity	Molecular Function;Molecular Function;Biological Process;Biological Process
XM_022475625.1	XP_022331333.1	black	0.322161	0.122494	-0.253513	0.186679	-0.0502066	0.388683	0.283203	0.117551	-0.117551	0.235631	basic leucine zipper transcriptional factor ATF-like 3	GO:0003677;GO:0003700;GO:0006357	DNA binding;DNA-binding transcription factor activity;regulation of transcription by RNA polymerase II	Molecular Function;Molecular Function;Biological Process
XM_022475777.1	XP_022331485.1	black	0.190926	-0.194525	-0.0309631	0.0460567	0.180097	0.157424	0.0734712	0.194799	-0.194799	0.0599281	dnaJ homolog subfamily C member 17-like	GO:0003676	nucleic acid binding	Molecular Function
XM_022475778.1	XP_022331486.1	black	0.258019	-0.185956	-0.369508	0.295348	0.268063	0.288019	0.311489	0.485298	-0.485298	0.360411	dnaJ homolog subfamily C member 17-like	GO:0003676	nucleic acid binding	Molecular Function
XM_022475783.1	XP_022331491.1	black	0.722129	0.178509	0.153933	-0.34765	0.0118968	0.475386	0.314071	-0.289203	0.289203	0.227367	palmitoyltransferase ZDHHC22	GO:0016021;GO:0019706;GO:0044464	integral component of membrane;protein-cysteine S-palmitoyltransferase activity;obsolete cell part	Cellular Component;Molecular Function;Cellular Component
XM_022475784.1	XP_022331492.1	black	0.119501	0.141359	0.254247	-0.209925	-0.191149	0.16181	0.123667	-0.345468	0.345468	0.0529346	uncharacterized protein LOC111129412
XM_022475793.1	XP_022331501.1	black	0.439586	0.0575316	-0.0879322	-0.0395078	0.0717997	0.220123	0.0362755	0.0278148	-0.0278148	0.0212892	uncharacterized protein LOC111129419
XM_022475836.1	XP_022331544.1	black	0.831316	0.188973	-0.275745	-0.0899565	0.18266	0.674122	0.453047	0.0798505	-0.0798505	0.465458	calmodulin 3b (phosphorylase kinase, delta)	GO:0005509;GO:0005634;GO:0016301;GO:0016310;GO:0019722;GO:0030234;GO:0050790;GO:0051300	calcium ion binding;nucleus;kinase activity;phosphorylation;calcium-mediated signaling;enzyme regulator activity;regulation of catalytic activity;spindle pole body organization	Molecular Function;Cellular Component;Molecular Function;Biological Process;Biological Process;Molecular Function;Biological Process;Biological Process
XM_022475837.1	XP_022331545.1	black	0.308168	-0.146095	0.0643415	0.0303464	0.0500233	0.206701	0.164487	0.069227	-0.069227	0.110006	calmodulin	GO:0000226;GO:0005509;GO:0016301;GO:0016310;GO:0019722;GO:0030234;GO:0050790	microtubule cytoskeleton organization;calcium ion binding;kinase activity;phosphorylation;calcium-mediated signaling;enzyme regulator activity;regulation of catalytic activity	Biological Process;Molecular Function;Molecular Function;Biological Process;Biological Process;Molecular Function;Biological Process
XM_022475851.1	XP_022331559.1	black	0.780122	0.264292	-0.12081	-0.00713646	-0.133747	0.687948	0.381996	-0.121351	0.121351	0.37126	prolyl-tRNA synthetase associated domain-containing protein 1-like	GO:0002161;GO:0004812;GO:0106074	aminoacyl-tRNA editing activity;aminoacyl-tRNA ligase activity;aminoacyl-tRNA metabolism involved in translational fidelity	Molecular Function;Molecular Function;Biological Process
XM_022475872.1	XP_022331580.1	black	0.25653	-0.0641838	0.0361344	-0.102275	0.129547	0.239447	-0.008875	0.0234911	-0.0234911	0.0274874	RAC-gamma serine/threonine-protein kinase-like isoform X1	GO:0000166;GO:0004672;GO:0016020;GO:0016310;GO:0035556	nucleotide binding;protein kinase activity;membrane;phosphorylation;intracellular signal transduction	Molecular Function;Molecular Function;Cellular Component;Biological Process;Biological Process
XM_022475896.1	XP_022331604.1	black	0.228086	-0.0725516	0.119961	-0.176713	0.126723	0.270412	0.0671447	-0.0430591	0.0430591	0.109178	acyl-CoA:lysophosphatidylglycerol acyltransferase 1	GO:0008152;GO:0016020;GO:0016491;GO:0016740	metabolic process;membrane;oxidoreductase activity;transferase activity	Biological Process;Cellular Component;Molecular Function;Molecular Function
XM_022475917.1	XP_022331625.1	black	0.704455	-0.149044	0.0746749	0.052145	0.0206178	0.610086	0.360357	0.0626747	-0.0626747	0.264506	myosin-10-like isoform X6
XM_022475934.1	XP_022331642.1	black	0.118868	0.226078	-0.07698	-0.073721	-0.073721	0.0638877	-0.0728098	-0.127	0.127	-0.0276126	cilia- and flagella-associated protein 70-like isoform X3
XM_022475941.1	XP_022331649.1	black	0.49921	-0.20909	0.176252	-0.0524132	0.0814604	0.255602	0.0264755	0.02502	-0.02502	-0.0381551	cilia- and flagella-associated protein 70-like isoform X10
XM_022476024.1	XP_022331732.1	black	0.361764	-0.00380378	0.489504	-0.253341	-0.242887	0.216031	0.339107	-0.427429	0.427429	0.111855	DNA-directed RNA polymerase II subunit RPB3	GO:0001055;GO:0003677;GO:0005665;GO:0006366;GO:0046983	RNA polymerase II activity;DNA binding;RNA polymerase II, core complex;transcription by RNA polymerase II;protein dimerization activity	Molecular Function;Molecular Function;Cellular Component;Biological Process;Molecular Function
XM_022476080.1	XP_022331788.1	black	0.261788	-0.0842099	0.134099	0.0375067	-0.0902804	0.151404	0.196675	-0.045457	0.045457	0.197349	uncharacterized protein LOC111129624
XM_022476149.1	XP_022331857.1	black	0.251999	-0.00772608	-0.0545092	-0.0676905	0.131098	0.119966	-0.00773895	0.0546166	-0.0546166	0.0704045	uncharacterized protein LOC111129687
XM_022476186.1	XP_022331894.1	black	0.312068	-0.0979953	0.159129	-0.0641357	-0.00042062	0.293123	0.190725	-0.055606	0.055606	0.0729554	regulating synaptic membrane exocytosis protein 1-like isoform X3	GO:0006886;GO:0006887;GO:0016020;GO:0017137;GO:0046872;GO:0048786	intracellular protein transport;exocytosis;membrane;Rab GTPase binding;metal ion binding;presynaptic active zone	Biological Process;Biological Process;Cellular Component;Molecular Function;Molecular Function;Cellular Component
XM_022476247.1	XP_022331955.1	black	0.746105	0.0462435	0.0174512	-0.156125	0.0920546	0.614693	0.521788	-0.0551871	0.0551871	0.341408	E3 ubiquitin-protein ligase TRIM39-like
XM_022476252.1	XP_022331960.1	black	0.359173	-0.207881	0.096652	-0.0380725	0.147222	0.2186	0.0910017	0.0940171	-0.0940171	0.086508	S phase cyclin A-associated protein in the endoplasmic reticulum-like	GO:0046872	metal ion binding	Molecular Function
XM_022476271.1	XP_022331979.1	black	0.484891	0.219638	-0.411815	0.0956149	0.105419	0.42411	0.358854	0.173162	-0.173162	0.343301	TNF receptor-associated factor 3-like	GO:0001817;GO:0005164;GO:0008063;GO:0008270;GO:0032088;GO:0032991;GO:0033209;GO:0042981;GO:0044459;GO:0045087;GO:0050688	regulation of cytokine production;tumor necrosis factor receptor binding;Toll signaling pathway;zinc ion binding;negative regulation of NF-kappaB transcription factor activity;protein-containing complex;tumor necrosis factor-mediated signaling pathway;regulation of apoptotic process;obsolete plasma membrane part;innate immune response;regulation of defense response to virus	Biological Process;Molecular Function;Biological Process;Molecular Function;Biological Process;Cellular Component;Biological Process;Biological Process;Cellular Component;Biological Process;Biological Process
XM_022476427.1	XP_022332135.1	black	0.46251	0.00884577	0.0643885	0.0118165	-0.0864355	0.150495	0.104395	-0.0642737	0.0642737	0.0123933	protein sprint isoform X1	GO:0007165	signal transduction	Biological Process
XM_022476461.1	XP_022332169.1	black	0.330591	-0.193445	-0.0605592	0.236911	0.0183949	0.207273	0.137815	0.21991	-0.21991	0.104454	N(4)-(Beta-N-acetylglucosaminyl)-L-asparaginase-like isoform X1
XM_022476462.1	XP_022332170.1	black	0.273022	0.268219	-0.0551936	-0.0345198	-0.177319	0.168818	-0.00138321	-0.182469	0.182469	0.0123057	cysteine-rich motor neuron 1 protein-like	GO:0001558;GO:0005520;GO:0005576	regulation of cell growth;insulin-like growth factor binding;extracellular region	Biological Process;Molecular Function;Cellular Component
XM_022476463.1	XP_022332171.1	black	0.385967	0.187527	-0.529956	-0.00229135	0.356118	0.430852	0.444803	0.304771	-0.304771	0.430189	conserved oligomeric Golgi complex subunit 2-like	GO:0006891;GO:0007030;GO:0008565;GO:0015031;GO:0016020;GO:0017119	intra-Golgi vesicle-mediated transport;Golgi organization;obsolete protein transporter activity;protein transport;membrane;Golgi transport complex	Biological Process;Biological Process;Molecular Function;Biological Process;Cellular Component;Cellular Component
XM_022476469.1	XP_022332177.1	black	0.499026	-0.234726	0.226838	0.10898	-0.10597	0.20693	0.140374	0.00259245	-0.00259245	0.0036205	thrombospondin type-1 domain-containing protein 4	GO:0006508;GO:0008233	proteolysis;peptidase activity	Biological Process;Molecular Function
XM_022476590.1	XP_022332298.1	black	0.779438	0.0553992	0.0323392	-0.0113133	-0.0771206	0.596536	0.581542	-0.0761731	0.0761731	0.414695	calmodulin-like protein 12	GO:0005509	calcium ion binding	Molecular Function
XM_022476614.1	XP_022332322.1	black	0.242958	0.334818	-0.0121864	0.0510542	-0.373423	0.278612	0.142012	-0.277675	0.277675	0.0103622	calmodulin	GO:0000281;GO:0000331;GO:0005509;GO:0005615;GO:0005634;GO:0017024;GO:0019722;GO:0019901;GO:0030234;GO:0031012;GO:0031013;GO:0031285;GO:0031514;GO:0032781;GO:0043549;GO:0045861;GO:0050839;GO:0051284;GO:0051300;GO:0051343;GO:0061122;GO:0072666;GO:1903665	mitotic cytokinesis;contractile vacuole;calcium ion binding;extracellular space;nucleus;myosin I binding;calcium-mediated signaling;protein kinase binding;enzyme regulator activity;extracellular matrix;troponin I binding;regulation of sorocarp stalk cell differentiation;motile cilium;positive regulation of ATPase activity;regulation of kinase activity;negative regulation of proteolysis;cell adhes…	Biological Process;Cellular Component;Molecular Function;Cellular Component;Cellular Component;Molecular Function;Biological Process;Molecular Function;Molecular Function;Cellular Component;Molecular Function;Biological Process;Cellular Component;Biological Process;Biological Process;Biological Process;Molecular Function;Biological Process;Biological Process;Biological Process;Biological Process;…
XM_022476644.1	XP_022332352.1	black	0.392954	0.256779	0.00141697	-0.15184	-0.106386	0.142151	0.134809	-0.222425	0.222425	0.159854	organic cation transporter-like protein	GO:0005215;GO:0016020	transporter activity;membrane	Molecular Function;Cellular Component
XM_022476647.1	XP_022332355.1	black	0.182446	0.238543	-0.212796	-0.11131	0.0901406	0.0426911	-0.0321304	-0.0182348	0.0182348	0.0733378	organic cation transporter protein-like	GO:0016021;GO:0022857;GO:0055085	integral component of membrane;transmembrane transporter activity;transmembrane transport	Cellular Component;Molecular Function;Biological Process
XM_022476674.1	XP_022332382.1	black	0.301733	0.414861	-0.164354	-0.0942844	-0.152688	0.15299	0.0898482	-0.212731	0.212731	0.0775626	calpain-B-like isoform X14
XM_022476681.1	XP_022332389.1	black	0.238311	0.171665	-0.191266	0.0735382	-0.0498235	0.107288	0.00596598	0.0204269	-0.0204269	0.154508	calpain-B-like isoform X1
XM_022476730.1	XP_022332438.1	black	0.399029	-0.11953	-0.0474199	0.0983619	0.0696083	0.125015	0.147345	0.144682	-0.144682	-0.0164207	cytosolic carboxypeptidase 2-like isoform X21
XM_022476733.1	XP_022332441.1	black	0.219724	-0.145513	-0.00413739	-0.0766476	0.226387	0.387566	0.259952	0.128979	-0.128979	0.25495	O-acetyl-ADP-ribose deacetylase MACROD2-like isoform X1
XM_022476792.1	XP_022332500.1	black	0.39698	-0.166054	0.284583	0.127371	-0.25202	0.268303	0.205271	-0.107368	0.107368	0.0489997	diaminopimelate decarboxylase	GO:0008836;GO:0009089	diaminopimelate decarboxylase activity;lysine biosynthetic process via diaminopimelate	Molecular Function;Biological Process
XM_022476823.1	XP_022332531.1	black	0.324958	0.112241	-0.112629	0.158908	-0.156097	0.0239743	0.0938956	0.00242109	-0.00242109	-0.00497689	serine/arginine repetitive matrix protein 1-like isoform X2
XM_022476832.1	XP_022332540.1	black	0.45374	-0.0355361	-0.28935	0.178688	0.152422	0.0205492	0.0215276	0.285204	-0.285204	0.133943	jouberin-like isoform X1
XM_022476839.1	XP_022332547.1	black	-0.0370037	0.204146	0.00869655	-0.156034	-0.0569959	0.21222	0.147293	-0.183494	0.183494	0.116971	threonine--tRNA ligase, cytoplasmic-like isoform X1	GO:0004829;GO:0005524;GO:0005737;GO:0006435	threonine-tRNA ligase activity;ATP binding;cytoplasm;threonyl-tRNA aminoacylation	Molecular Function;Molecular Function;Cellular Component;Biological Process
XM_022476841.1	XP_022332549.1	black	0.178842	0.315144	0.211781	-0.0123853	-0.519095	0.0259121	0.0453031	-0.457794	0.457794	-0.0690138	peroxisomal sarcosine oxidase-like	GO:0005777;GO:0008115;GO:0033514;GO:0050031;GO:0055114	peroxisome;sarcosine oxidase activity;L-lysine catabolic process to acetyl-CoA via L-pipecolate;L-pipecolate oxidase activity;oxidation-reduction process	Cellular Component;Molecular Function;Biological Process;Molecular Function;Biological Process
XM_022476888.1	XP_022332596.1	black	0.860034	0.12122	0.118519	-0.255411	0.0131237	0.708432	0.510461	-0.208696	0.208696	0.331947	cyclic nucleotide-gated channel rod photoreceptor subunit alpha-like isoform X2	GO:0005216;GO:0006813;GO:0016020;GO:0034220	ion channel activity;potassium ion transport;membrane;ion transmembrane transport	Molecular Function;Biological Process;Cellular Component;Biological Process
XM_022476899.1	XP_022332607.1	black	0.275934	-0.106921	0.394855	-0.0812501	-0.215176	0.176735	0.161944	-0.255328	0.255328	0.0921549	GTPase IMAP family member 4-like	GO:0005525;GO:0005737	GTP binding;cytoplasm	Molecular Function;Cellular Component
XM_022476907.1	XP_022332615.1	black	0.172777	0.0416371	-0.0405655	0.0812538	-0.081453	0.153378	0.233466	-0.000171568	0.000171568	0.0716976	G-protein coupled receptor Mth-like isoform X3	GO:0004930;GO:0007166;GO:0007186;GO:0016021	G protein-coupled receptor activity;cell surface receptor signaling pathway;G protein-coupled receptor signaling pathway;integral component of membrane	Molecular Function;Biological Process;Biological Process;Cellular Component
XM_022476912.1	XP_022332620.1	black	0.154619	-0.391718	0.108993	0.0107564	0.269624	0.316651	0.100467	0.241508	-0.241508	0.160694	cytochrome P450 2C8-like	GO:0004497;GO:0005506;GO:0016021;GO:0016705;GO:0020037;GO:0055114	monooxygenase activity;iron ion binding;integral component of membrane;oxidoreductase activity, acting on paired donors, with incorporation or reduction of molecular oxygen;heme binding;oxidation-reduction process	Molecular Function;Molecular Function;Cellular Component;Molecular Function;Molecular Function;Biological Process
XM_022476947.1	XP_022332655.1	black	0.133149	-0.00192544	0.130003	-0.0757557	-0.0551175	-0.0547729	-0.00944835	-0.112728	0.112728	0.0312045	Golgi phosphoprotein 3	GO:0070273	phosphatidylinositol-4-phosphate binding	Molecular Function
XM_022477032.1	XP_022332740.1	black	0.236027	-0.0852545	0.203035	-0.234123	0.111976	0.184136	0.23079	-0.105212	0.105212	0.0704337	phospholipid scramblase 1-like
XM_022477076.1	XP_022332784.1	black	0.192461	-0.142622	-0.226479	0.134475	0.239498	0.234532	0.148593	0.322124	-0.322124	0.208154	tropomyosin isoform X12
XM_022477077.1	XP_022332785.1	black	0.200723	-0.178049	0.0734635	0.10633	-0.00332408	0.271703	0.201117	0.0887246	-0.0887246	0.230757	tropomyosin isoform X13
XM_022477142.1	XP_022332850.1	black	0.146638	0.204095	0.210899	-0.228706	-0.190824	0.174868	0.204077	-0.361365	0.361365	0.0767674	protein ARV1-like	GO:0006629;GO:0009987;GO:0012505;GO:0016020;GO:0043231;GO:0044444	lipid metabolic process;cellular process;endomembrane system;membrane;intracellular membrane-bounded organelle;obsolete cytoplasmic part	Biological Process;Biological Process;Cellular Component;Cellular Component;Cellular Component;Cellular Component
XM_022477179.1	XP_022332887.1	black	0.335268	0.0876905	-0.314529	0.369629	-0.136026	0.379287	0.367833	0.201216	-0.201216	0.250737	leucine-rich repeat and IQ domain-containing protein 1
XM_022477185.1	XP_022332893.1	black	0.305581	0.209135	-0.192709	-0.147075	0.134794	0.159934	-0.10816	-0.0105784	0.0105784	-0.0582658	A-kinase anchor protein 13-like isoform X31
XM_022477213.1	XP_022332921.1	black	0.176471	0.104823	0.147137	-0.175529	-0.0795959	0.0245347	0.0838473	-0.219753	0.219753	0.123691	macrophage mannose receptor 1-like isoform X1
XM_022477253.1	XP_022332961.1	black	0.212772	0.0208846	0.175415	-0.163325	-0.0367483	0.129558	0.105267	-0.172334	0.172334	0.0902849	receptor expression-enhancing protein 5-like isoform X2	GO:0016021	integral component of membrane	Cellular Component
XM_022477260.1	XP_022332968.1	black	0.140372	-0.0907472	0.0829669	0.0429231	-0.0369273	-0.0292215	0.0258823	0.00516455	-0.00516455	0.00924505	synembryn-A-like
XM_022477286.1	XP_022332994.1	black	0.317013	0.147781	0.292631	-0.00412499	-0.442581	0.154055	0.0750415	-0.384773	0.384773	0.0931293	uncharacterized protein LOC111130339
XM_022477296.1	XP_022333004.1	black	0.130636	0.270122	0.0410614	-0.120574	-0.191493	0.281304	0.261512	-0.268801	0.268801	0.212562	cytoplasmic dynein 1 heavy chain 1-like	GO:0003777;GO:0005524;GO:0007018;GO:0030286	microtubule motor activity;ATP binding;microtubule-based movement;dynein complex	Molecular Function;Molecular Function;Biological Process;Cellular Component
XM_022477347.1	XP_022333055.1	black	0.248586	0.426768	-0.137751	-0.185825	-0.100229	0.161039	0.224664	-0.246395	0.246395	0.137336	tubulin polyglutamylase ttll6-like isoform X19
XM_022477407.1	XP_022333115.1	black	0.170991	0.0226891	0.0991336	-0.140105	0.0161505	0.208072	-0.00477542	-0.106769	0.106769	0.253697	polycystic kidney disease protein 1-like 2
XM_022477416.1	XP_022333124.1	black	0.179026	0.114423	0.0798436	-0.244775	0.048792	0.33377	0.394867	-0.168812	0.168812	0.308489	Putative ferric-chelate reductase 1	GO:0005515;GO:0016021;GO:0055114	protein binding;integral component of membrane;oxidation-reduction process	Molecular Function;Cellular Component;Biological Process
XM_022477447.1	XP_022333155.1	black	0.413244	0.220552	0.187344	0.0587843	-0.47071	0.247914	0.107336	-0.354815	0.354815	0.108351	cytoplasmic dynein 2 light intermediate chain 1-like	GO:0005868;GO:0005930;GO:0008569;GO:0035721;GO:0035735;GO:0036064;GO:0045504	cytoplasmic dynein complex;axoneme;ATP-dependent microtubule motor activity, minus-end-directed;intraciliary retrograde transport;intraciliary transport involved in cilium assembly;ciliary basal body;dynein heavy chain binding	Cellular Component;Cellular Component;Molecular Function;Biological Process;Biological Process;Cellular Component;Molecular Function
XM_022477449.1	XP_022333157.1	black	0.347499	0.285442	0.180073	-0.0622625	-0.407126	0.164328	-0.0168019	-0.404311	0.404311	-0.0398221	cytoplasmic dynein 2 light intermediate chain 1-like	GO:0005868;GO:0005930;GO:0008569;GO:0035721;GO:0035735;GO:0036064;GO:0045504	cytoplasmic dynein complex;axoneme;ATP-dependent microtubule motor activity, minus-end-directed;intraciliary retrograde transport;intraciliary transport involved in cilium assembly;ciliary basal body;dynein heavy chain binding	Cellular Component;Cellular Component;Molecular Function;Biological Process;Biological Process;Cellular Component;Molecular Function
XM_022477489.1	XP_022333197.1	black	0.320303	0.101054	-0.216389	0.142082	-0.0220926	0.121931	0.10562	0.103354	-0.103354	0.0489238	uncharacterized aarF domain-containing protein kinase 1-like	GO:0004672;GO:0005524;GO:0006468	protein kinase activity;ATP binding;protein phosphorylation	Molecular Function;Molecular Function;Biological Process
XM_022477642.1	XP_022333350.1	black	0.456558	0.000950217	0.05952	-0.0725252	0.0107748	0.514898	0.296826	-0.0531891	0.0531891	0.0978176	UTP--glucose-1-phosphate uridylyltransferase isoform X1	GO:0003983;GO:0006011	UTP:glucose-1-phosphate uridylyltransferase activity;UDP-glucose metabolic process	Molecular Function;Biological Process
XM_022477707.1	XP_022333415.1	black	0.209022	0.0220698	-0.0697937	0.176265	-0.12704	0.133782	0.0741949	0.0424003	-0.0424003	0.156003	probable L-asparaginase 2 isoform X2	GO:0004067;GO:0006530	asparaginase activity;asparagine catabolic process	Molecular Function;Biological Process
XM_022477739.1	XP_022333447.1	black	0.745987	0.171168	-0.0225679	-0.169813	0.0216983	0.369239	0.229254	-0.12758	0.12758	0.240056	Cytoplasmic dynein 2 heavy chain 1
XM_022477748.1	XP_022333456.1	black	0.182729	-0.188723	0.350501	0.0447537	-0.21407	0.126913	0.0472575	-0.145842	0.145842	-0.037964	Ariadne-like RING finger protein R811	GO:0005525;GO:0007165;GO:0016020	GTP binding;signal transduction;membrane	Molecular Function;Biological Process;Cellular Component
XM_022477783.1	XP_022333491.1	black	0.28912	0.110523	-0.225005	0.0775912	0.0417303	0.313259	0.234087	0.102778	-0.102778	0.273193	synaptojanin-2-binding protein-like	GO:0016021	integral component of membrane	Cellular Component
XM_022477789.1	XP_022333497.1	black	0.368129	0.152984	0.185661	-0.215191	-0.127447	0.191613	0.0422506	-0.295134	0.295134	-0.0588891	cdc42 homolog	GO:0003924;GO:0005525;GO:0007165	GTPase activity;GTP binding;signal transduction	Molecular Function;Molecular Function;Biological Process
XM_022477846.1	XP_022333554.1	black	0.336619	0.187071	-0.373822	0.125952	0.068839	0.309249	0.137588	0.167785	-0.167785	0.125069	fumarate hydratase, mitochondrial	GO:0003677;GO:0004333;GO:0005634;GO:0005739;GO:0006099;GO:0006106;GO:0006108;GO:0045239;GO:0048873;GO:0120162	DNA binding;fumarate hydratase activity;nucleus;mitochondrion;tricarboxylic acid cycle;fumarate metabolic process;malate metabolic process;tricarboxylic acid cycle enzyme complex;homeostasis of number of cells within a tissue;positive regulation of cold-induced thermogenesis	Molecular Function;Molecular Function;Cellular Component;Cellular Component;Biological Process;Biological Process;Biological Process;Cellular Component;Biological Process;Biological Process
XM_022477877.1	XP_022333585.1	black	0.269602	-0.190652	0.191483	0.187973	-0.192923	0.121625	-0.00401972	-0.00426328	0.00426328	-0.104061	Solute carrier organic anion transporter family member 4A1	GO:0005215;GO:0005886;GO:0006811;GO:0016021;GO:0055085	transporter activity;plasma membrane;ion transport;integral component of membrane;transmembrane transport	Molecular Function;Cellular Component;Biological Process;Cellular Component;Biological Process
XM_022477886.1	XP_022333594.1	black	0.171855	0.148463	-0.258747	0.266187	-0.150338	0.168435	0.254351	0.0997875	-0.0997875	0.145291	Activated RNA polymerase II transcriptional coactivator p15	GO:0003690;GO:0005515;GO:0005634;GO:0006357;GO:0016043;GO:0140110;GO:1903508	double-stranded DNA binding;protein binding;nucleus;regulation of transcription by RNA polymerase II;cellular component organization;transcription regulator activity;positive regulation of nucleic acid-templated transcription	Molecular Function;Molecular Function;Cellular Component;Biological Process;Biological Process;Molecular Function;Biological Process
XM_022477918.1	XP_022333626.1	black	0.349802	0.0451228	0.248506	-0.311241	0.0122678	0.434725	0.348831	-0.257523	0.257523	0.158348	GPI mannosyltransferase 1	GO:0005789;GO:0006506;GO:0016021;GO:0016758	endoplasmic reticulum membrane;GPI anchor biosynthetic process;integral component of membrane;transferase activity, transferring hexosyl groups	Cellular Component;Biological Process;Cellular Component;Molecular Function
XM_022478014.1	XP_022333722.1	black	0.132068	-0.0303055	0.106047	-0.285978	0.207956	0.198783	0.163865	-0.0672048	0.0672048	0.0851899	circumsporozoite protein-like
XM_022478023.1	XP_022333731.1	black	0.134903	0.0458658	-0.289308	0.0689477	0.180717	0.202491	0.201673	0.21505	-0.21505	0.141053	uncharacterized protein LOC111130786	GO:0016020	membrane	Cellular Component
XM_022478028.1	XP_022333736.1	black	0.388978	-0.111179	0.0665993	0.163246	-0.120098	0.14619	0.0956978	0.0371657	-0.0371657	0.161733	probable ATP-dependent RNA helicase DHX34	GO:0003676;GO:0004386;GO:0005524	nucleic acid binding;helicase activity;ATP binding	Molecular Function;Molecular Function;Molecular Function
XM_022478098.1	XP_022333806.1	black	0.531544	-0.10715	0.151226	-0.116715	0.069387	0.344772	0.0524508	-0.0407661	0.0407661	0.0511291	calmodulin-lysine N-methyltransferase-like	GO:0005737;GO:0007005;GO:0018022;GO:0018025;GO:0043231	cytoplasm;mitochondrion organization;peptidyl-lysine methylation;calmodulin-lysine N-methyltransferase activity;intracellular membrane-bounded organelle	Cellular Component;Biological Process;Biological Process;Molecular Function;Cellular Component
XM_022478100.1	XP_022333808.1	black	0.0783729	-0.116905	-0.07684	0.181295	0.014103	0.206144	0.211606	0.168307	-0.168307	0.236152	calmodulin-lysine N-methyltransferase-like	GO:0005737;GO:0007005;GO:0018022;GO:0018025;GO:0043231	cytoplasm;mitochondrion organization;peptidyl-lysine methylation;calmodulin-lysine N-methyltransferase activity;intracellular membrane-bounded organelle	Cellular Component;Biological Process;Biological Process;Molecular Function;Cellular Component
XM_022478106.1	XP_022333814.1	black	0.0583482	-0.122227	0.250848	-0.120513	-0.0135027	0.144727	0.0551928	-0.115436	0.115436	0.0723208	protein max-like isoform X2	GO:0003700;GO:0006355;GO:0046983;GO:0071339;GO:0090575	DNA-binding transcription factor activity;regulation of transcription, DNA-templated;protein dimerization activity;MLL1 complex;RNA polymerase II transcription regulator complex	Molecular Function;Biological Process;Molecular Function;Cellular Component;Cellular Component
XM_022478138.1	XP_022333846.1	black	0.258443	0.138089	-0.075182	5.46892e-05	-0.0613443	0.252269	0.0601161	-0.0527923	0.0527923	0.0385253	girdin-like isoform X1	GO:0016055	Wnt signaling pathway	Biological Process
XM_022478155.1	XP_022333863.1	black	0.199215	0.327258	0.140964	-0.184331	-0.286923	0.244203	0.0941338	-0.405918	0.405918	-0.0410552	uncharacterized protein LOC111130887
XM_022478162.1	XP_022333870.1	black	0.827153	0.181449	-0.0130246	-0.227934	0.0597897	0.655202	0.455355	-0.144832	0.144832	0.330963	B9 domain-containing protein 2-like	GO:0001736;GO:0005929;GO:0007163;GO:0036372;GO:0060271	establishment of planar polarity;cilium;establishment or maintenance of cell polarity;opsin transport;cilium assembly	Biological Process;Cellular Component;Biological Process;Biological Process;Biological Process
XM_022478203.1	XP_022333911.1	black	0.285073	0.084964	-0.0209497	-0.115091	0.0515272	0.235026	0.0659579	-0.0547511	0.0547511	-0.0195411	homer protein homolog 2-like isoform X9
XM_022478209.1	XP_022333917.1	black	0.297005	-0.105846	0.201497	-0.243207	0.143222	0.410919	0.485451	-0.0861226	0.0861226	0.369941	basic leucine zipper transcriptional factor ATF-like 3	GO:0003677;GO:0003700;GO:0006357	DNA binding;DNA-binding transcription factor activity;regulation of transcription by RNA polymerase II	Molecular Function;Molecular Function;Biological Process
XM_022478221.1	XP_022333929.1	black	0.377283	-0.106124	-0.371515	0.227604	0.258025	0.339094	0.330581	0.4183	-0.4183	0.414114	TIMELESS-interacting protein-like	GO:0000076;GO:0005634;GO:0006974;GO:0048478	DNA replication checkpoint;nucleus;cellular response to DNA damage stimulus;replication fork protection	Biological Process;Cellular Component;Biological Process;Biological Process
XM_022478259.1	XP_022333967.1	black	0.157408	0.0694588	-0.183952	-0.113536	0.231985	0.331789	0.390518	0.102027	-0.102027	0.249125	beta-2 adrenergic receptor-like	GO:0004930;GO:0007186;GO:0016021	G protein-coupled receptor activity;G protein-coupled receptor signaling pathway;integral component of membrane	Molecular Function;Biological Process;Cellular Component
XM_022478279.1	XP_022333987.1	black	0.302614	0.308944	-0.0841089	0.186959	-0.409985	0.26025	0.126708	-0.192105	0.192105	0.281837	tripartite motif-containing protein 5-like	GO:0046872	metal ion binding	Molecular Function
XM_022478351.1	XP_022334059.1	black	0.783474	0.115005	0.0884275	-0.234373	0.0290389	0.525587	0.261259	-0.176866	0.176866	0.211771	advillin-like isoform X3	GO:0007010;GO:0051015	cytoskeleton organization;actin filament binding	Biological Process;Molecular Function
[truncated: 451 more rows]

## Sheet: blue
XM	XP	moduleColor	kMEblue	Family 84 GS	Family 89 GS	Family 90 GS	Family 120 GS	Treatment GS	Dose GS	Sensitive GS	Tolerant GS	LogSpores GS	Blast2Go_description	Annotation.GO.ID	Annotation.GO.Term	Annotation.GO.Category
[truncated: 8,967 more rows]

[truncated: 15 more sheets: brown, cyan, green, greenyellow, grey60, lightcyan, lightgreen, magenta, midnightblue, pink, purple, salmon, tan, turquoise, yellow]
